# Supplementary material for: Structure of Full-Length SMC and Rearrangements Required for Chromosome Organization
Source: Mol Cell. 2017 Jul 20;67(2):334–347.e5. doi: 10.1016/j.molcel.2017.06.010 (PMC5526789; doi:10.1016/j.molcel.2017.06.010)
Supplement: Table S4, Related to Figure 2. Construction and Cross-Linking of Smc(Cys) Mutants [file mmc2.xlsx]

## Sheet: N-terminal mutations
Table S4, related to Figure 2. Cysteine cross-linking screen.
Mutation	Forward primer	Reverse primer	STG973	STK527	cross-linked fraction	stock name
L121C	gttacaggtctcaTTGCaaagatattattgatttatttatgga	tcattgggtctctGCAACGagatggctgattgttaatcag	tcattgccatggggtctccggtcgcgaataacagaaag	gttacaggtctcgcgaggacgaaattgagagccgcaattg	0	BCC381
K122C	gttacaggtctcagTGCgatattattgatttatttatggact	tcattgggtctctGCAcaagcgagatggctgattgttaatc	tcattgccatggggtctccggtcgcgaataacagaaag	gttacaggtctcgcgaggacgaaattgagagccgcaattg	0	BCC179
D123C	gttacaggtctcaGTGCattattgatttatttatggactc	tcattgggtctctGCACTTcaagcgagatggctgattgtt	tcattgccatggggtctccggtcgcgaataacagaaag	gttacaggtctcgcgaggacgaaattgagagccgcaattg	0	BCC380
I124C	gttacaggtctcatTGCattgatttatttatggactctg	tcattgggtctctGCAatctttcaagcgagatggctgatt	tcattgccatggggtctccggtcgcgaataacagaaag	gttacaggtctcgcgaggacgaaattgagagccgcaattg	0	BCC162
I125C	gttacaggtctcatTGCgatttatttatggactctggg	tcattgggtctctGCAatctttcaagcgagatggctgatt	tcattgccatggggtctccggtcgcgaataacagaaag	gttacaggtctcgcgaggacgaaattgagagccgcaattg	0	BCC155
D126C	gttacaggtctcatTGCttatttatggactctgggctt	tcattgggtctctGCAaataatatctttcaagcgagatgg	tcattgccatggggtctccggtcgcgaataacagaaag	gttacaggtctcgcgaggacgaaattgagagccgcaattg	0	BCC144
M129C	gttacaggtctcatTGCgactctgggcttggtaaagaa	tcattgggtctctGCAaaataaatcaataatatctttcaagc	tcattgccatggggtctccggtcgcgaataacagaaag	gttacaggtctcgcgaggacgaaattgagagccgcaattg	0	BCC337
D130C	gttacaggtctcagTGCtctgggcttggtaaagaagca	tcattgggtctctGCAcataaataaatcaataatatctttcaag	tcattgccatggggtctccggtcgcgaataacagaaag	gttacaggtctcgcgaggacgaaattgagagccgcaattg	0	BCC178
S131C	gttacaggtctcaTTGCgggcttggtaaagaagcattttc	tcattgggtctctGCAATCcataaataaatcaataatatctttca	tcattgccatggggtctccggtcgcgaataacagaaag	gttacaggtctcgcgaggacgaaattgagagccgcaattg	0	BCC170
L133C	gttacaggtctcagTGCggtaaagaagcattttctattatc	tcattgggtctctGCAcccagagtccataaataaatcaataatatc	tcattgccatggggtctccggtcgcgaataacagaaag	gttacaggtctcgcgaggacgaaattgagagccgcaattg	0	BCC154
G134C	gttacaggtctcatTGCaaagaagcattttctattatca	tcattgggtctctGCAaagcccagagtccataaataaatc	tcattgccatggggtctccggtcgcgaataacagaaag	gttacaggtctcgcgaggacgaaattgagagccgcaattg	0	BCC143
K135C	gttacaggtctcatTGCgaagcattttctattatcagc	tcattgggtctctGCAaccaagcccagagtccataaataaatc	tcattgccatggggtctccggtcgcgaataacagaaag	gttacaggtctcgcgaggacgaaattgagagccgcaattg	0	BCC137
E136C	gttacaggtctcaGTGCgcattttctattatcagccaa	tcattgggtctctGCACTTaccaagcccagagtccataaataaatc	tcattgccatggggtctccggtcgcgaataacagaaag	gttacaggtctcgcgaggacgaaattgagagccgcaattg	0	BCC127
A137C	gttacaggtctcaGTGCttttctattatcagccaaggg	tcattgggtctctGCACTCtttaccaagcccagagtccat	tcattgccatggggtctccggtcgcgaataacagaaag	gttacaggtctcgcgaggacgaaattgagagccgcaattg	0	BCC186
F138C	gttacaggtctcaTTGCtctattatcagccaagggaaa	tcattgggtctctGCAAGCttctttaccaagcccagagtc	tcattgccatggggtctccggtcgcgaataacagaaag	gttacaggtctcgcgaggacgaaattgagagccgcaattg	0	BCC177
S139C	gttacaggtctcatTGCattatcagccaagggaaagtg	tcattgggtctctGCAaaatgcttctttaccaagcccaga	tcattgccatggggtctccggtcgcgaataacagaaag	gttacaggtctcgcgaggacgaaattgagagccgcaattg	0	BCC169
I141C	gttacaggtctcatTGCagccaagggaaagtggaagag	tcattgggtctctGCAaatagaaaatgcttctttaccaag	tcattgccatggggtctccggtcgcgaataacagaaag	gttacaggtctcgcgaggacgaaattgagagccgcaattg	0	BCC379
S142C	gttacaggtctcaTTGCcaagggaaagtggaagagatcc	tcattgggtctctGCAAATaatagaaaatgcttctttacc	tcattgccatggggtctccggtcgcgaataacagaaag	gttacaggtctcgcgaggacgaaattgagagccgcaattg	0	BCC153
Q143C	gttacaggtctcaTTGCgggaaagtggaagagatcctg	tcattgggtctctGCAAGAgataatagaaaatgcttctttac	tcattgccatggggtctccggtcgcgaataacagaaag	gttacaggtctcgcgaggacgaaattgagagccgcaattg	0	BCC142
G144C	gttacaggtctcaGTGCaaagtggaagagatcctgagc	tcattgggtctctGCACTGgctgataatagaaaatgcttc	tcattgccatggggtctccggtcgcgaataacagaaag	gttacaggtctcgcgaggacgaaattgagagccgcaattg	0.14	BCC136
K145C	gttacaggtctcagTGCgtggaagagatcctgagcagc	tcattgggtctctGCAcccttggctgataatagaaaatgc	tcattgccatggggtctccggtcgcgaataacagaaag	gttacaggtctcgcgaggacgaaattgagagccgcaattg	0	BCC126
E147C	gttacaggtctcagTGCgagatcctgagcagcaaagcg	tcattgggtctctGCAcactttcccttggctgataataga	tcattgccatggggtctccggtcgcgaataacagaaag	gttacaggtctcgcgaggacgaaattgagagccgcaattg	0.302	BCC353
E148C	gttacaggtctcaGTGCatcctgagcagcaaagcggag	tcattgggtctctGCACTCcactttcccttggctgataatag	tcattgccatggggtctccggtcgcgaataacagaaag	gttacaggtctcgcgaggacgaaattgagagccgcaattg	0.125	BCC176
S151C	gttacaggtctcagTGCagcaaagcggaggatcgccgc	tcattgggtctctGCAcaggatctcttccactttcccttg	tcattgccatggggtctccggtcgcgaataacagaaag	gttacaggtctcgcgaggacgaaattgagagccgcaattg	0.416	BCC152
S152C	gttacaggtctcaTTGCaaagcggaggatcgccgcagt	tcattgggtctctGCAAGAcaggatctcttccactttccc	tcattgccatggggtctccggtcgcgaataacagaaag	gttacaggtctcgcgaggacgaaattgagagccgcaattg	0.405	BSG2264
K153C	gttacaggtctcaTTGCgcggaggatcgccgcagtatc	tcattgggtctctGCAAGAgctcaggatctcttccacttt	tcattgccatggggtctccggtcgcgaataacagaaag	gttacaggtctcgcgaggacgaaattgagagccgcaattg	0	BCC135
A154C	gttacaggtctcaGTGCgaggatcgccgcagtatcttt	tcattgggtctctGCACTTgctgctcaggatctcttccac	tcattgccatggggtctccggtcgcgaataacagaaag	gttacaggtctcgcgaggacgaaattgagagccgcaattg	0	BCC125
E155C	gttacaggtctcagTGCgatcgccgcagtatctttgaa	tcattgggtctctGCAcgctttgctgctcaggatctcttc	tcattgccatggggtctccggtcgcgaataacagaaag	gttacaggtctcgcgaggacgaaattgagagccgcaattg	0.143	BCC185
D156C	gttacaggtctcagTGCcgccgcagtatctttgaagaa	tcattgggtctctGCActccgctttgctgctcaggatctc	tcattgccatggggtctccggtcgcgaataacagaaag	gttacaggtctcgcgaggacgaaattgagagccgcaattg	0	BCC175
R157C	gttacaggtctcatTGCcgcagtatctttgaagaagcg	tcattgggtctctGCAatcctccgctttgctgctcaggat	tcattgccatggggtctccggtcgcgaataacagaaag	gttacaggtctcgcgaggacgaaattgagagccgcaattg	0	BCC168
S159C	gttacaggtctcaTTGCatctttgaagaagcggccggg	tcattgggtctctGCAACGgcgatcctccgctttgctgct	tcattgccatggggtctccggtcgcgaataacagaaag	gttacaggtctcgcgaggacgaaattgagagccgcaattg	0	BCC161
I160C	gttacaggtctcatTGCtttgaagaagcggccggggtg	tcattgggtctctGCAactgcggcgatcctccgctttgct	tcattgccatggggtctccggtcgcgaataacagaaag	gttacaggtctcgcgaggacgaaattgagagccgcaattg	0	BCC151
A165C	gttacaggtctcagTGCggggtgcttaaatataaaacg	tcattgggtctctGCAcgcttcttcaaagatactgcggcg	tcattgccatggggtctccggtcgcgaataacagaaag	gttacaggtctcgcgaggacgaaattgagagccgcaattg	0	BCC359
G166C	gttacaggtctcaTTGCgtgcttaaatataaaacgaga	tcattgggtctctGCAAGCcgcttcttcaaagatactgcg	tcattgccatggggtctccggtcgcgaataacagaaag	gttacaggtctcgcgaggacgaaattgagagccgcaattg	0	BCC124
V167C	gttacaggtctcagTGCcttaaatataaaacgagaaagaa	tcattgggtctctGCAcccggccgcttcttcaaagatact	tcattgccatggggtctccggtcgcgaataacagaaag	gttacaggtctcgcgaggacgaaattgagagccgcaattg	0	BCC134
L168C	gttacaggtctcagTGCaaatataaaacgagaaagaaaaaag	tcattgggtctctGCAcaccccggccgcttcttcaaagat	tcattgccatggggtctccggtcgcgaataacagaaag	gttacaggtctcgcgaggacgaaattgagagccgcaattg	0	BSG2062
K169C	gttacaggtctcatTGCtataaaacgagaaagaaaaaag	tcattgggtctctGCAaagcaccccggccgcttcttcaaa	tcattgccatggggtctccggtcgcgaataacagaaag	gttacaggtctcgcgaggacgaaattgagagccgcaattg	0	BCC184
Y170C	gttacaggtctcaGTGCaaaacgagaaagaaaaaagca	tcattgggtctctGCACTTaagcaccccggccgcttcttc	tcattgccatggggtctccggtcgcgaataacagaaag	gttacaggtctcgcgaggacgaaattgagagccgcaattg	0	BCC174
K171C	gttacaggtctcatTGCacgagaaagaaaaaagcagaa	tcattgggtctctGCAatatttaagcaccccggccgcttc	tcattgccatggggtctccggtcgcgaataacagaaag	gttacaggtctcgcgaggacgaaattgagagccgcaattg	0	BCC167
T172C	gttacaggtctcaGTGCagaaagaaaaaagcagaaaataaac	tcattgggtctctGCACTTatatttaagcaccccggccgc	tcattgccatggggtctccggtcgcgaataacagaaag	gttacaggtctcgcgaggacgaaattgagagccgcaattg	0	BSG2069
R173C	gttacaggtctcagTGCaagaaaaaagcagaaaataaac	tcattgggtctctGCAcgttttatatttaagcaccccggc	tcattgccatggggtctccggtcgcgaataacagaaag	gttacaggtctcgcgaggacgaaattgagagccgcaattg	0	BCC150
K175C	gttacaggtctcagTGCaaagcagaaaataaactgttt	tcattgggtctctGCActttctcgttttatatttaagcac	tcattgccatggggtctccggtcgcgaataacagaaag	gttacaggtctcgcgaggacgaaattgagagccgcaattg	0	BSG2068
K176C	gttacaggtctcaGTGCgcagaaaataaactgtttgag	tcattgggtctctGCACTTctttctcgttttatatttaagc	tcattgccatggggtctccggtcgcgaataacagaaag	gttacaggtctcgcgaggacgaaattgagagccgcaattg	0	BCC133
E178C	gttacaggtctcaTTGCaataaactgtttgagacacag	tcattgggtctctGCAAGCttttttctttctcgttttatatttaag	tcattgccatggggtctccggtcgcgaataacagaaag	gttacaggtctcgcgaggacgaaattgagagccgcaattg	0	BCC123
N179C	gttacaggtctcaGTGCaaactgtttgagacacaggac	tcattgggtctctGCACTCtgcttttttctttctcgttt	tcattgccatggggtctccggtcgcgaataacagaaag	gttacaggtctcgcgaggacgaaattgagagccgcaattg	0	BCC183
K180C	gttacaggtctcatTGCctgtttgagacacaggacaat	tcattgggtctctGCAattttctgcttttttctttctcgt	tcattgccatggggtctccggtcgcgaataacagaaag	gttacaggtctcgcgaggacgaaattgagagccgcaattg	0	BCC173
F182C	gttacaggtctcagTGCgagacacaggacaatctaaatc	tcattgggtctctGCAcagtttattttctgcttttttctt	tcattgccatggggtctccggtcgcgaataacagaaag	gttacaggtctcgcgaggacgaaattgagagccgcaattg	0	BCC166
N183C	gttacaggtctcatTGCacacaggacaatctaaatcgg	tcattgggtctctGCAaaacagtttattttctgcttttttc	tcattgccatggggtctccggtcgcgaataacagaaag	gttacaggtctcgcgaggacgaaattgagagccgcaattg	0	BCC160
Q185C	gttacaggtctcaTTGCgacaatctaaatcgggtagaa	tcattgggtctctGCAAGTctcaaacagtttattttctgc	tcattgccatggggtctccggtcgcgaataacagaaag	gttacaggtctcgcgaggacgaaattgagagccgcaattg	0	BCC149
D186C	gttacaggtctcagTGCaatctaaatcgggtagaagat	tcattgggtctctGCActgtgtctcaaacagtttattttc	tcattgccatggggtctccggtcgcgaataacagaaag	gttacaggtctcgcgaggacgaaattgagagccgcaattg	0.208	BCC141
N187C	gttacaggtctcaTTGCctaaatcgggtagaagatatattac	tcattgggtctctGCAATCctgtgtctcaaacagtttattttc	tcattgccatggggtctccggtcgcgaataacagaaag	gttacaggtctcgcgaggacgaaattgagagccgcaattg	0	BCC132
N189C	gttacaggtctcaTTGCcgggtagaagatatattacat	tcattgggtctctGCAAAGattgtcctgtgtctcaaacag	tcattgccatggggtctccggtcgcgaataacagaaag	gttacaggtctcgcgaggacgaaattgagagccgcaattg	0.178	BCC122
R190C	gttacaggtctcatTGCgtagaagatatattacatgagc	tcattgggtctctGCAatttagattgtcctgtgtctcaaa	tcattgccatggggtctccggtcgcgaataacagaaag	gttacaggtctcgcgaggacgaaattgagagccgcaattg	0.231	BCC378
E192C	gttacaggtctcaTTGCgatatattacatgagcttgaa	tcattgggtctctGCAAACccgatttagattgtcctgtgt	tcattgccatggggtctccggtcgcgaataacagaaag	gttacaggtctcgcgaggacgaaattgagagccgcaattg	0	BCC172
D193C	gttacaggtctcaGTGCatattacatgagcttgaagga	tcattgggtctctGCACTCtacccgatttagattgtcctg	tcattgccatggggtctccggtcgcgaataacagaaag	gttacaggtctcgcgaggacgaaattgagagccgcaattg	0.403	BSG2300
I194C	gttacaggtctcatTGCttacatgagcttgaaggacag	tcattgggtctctGCAatcttctacccgatttagattgtc	tcattgccatggggtctccggtcgcgaataacagaaag	gttacaggtctcgcgaggacgaaattgagagccgcaattg	0.219	BCC159
H196C	gttacaggtctcaTTGCgagcttgaaggacaggttgaa	tcattgggtctctGCAAAGtatatcttctacccgatttag	tcattgccatggggtctccggtcgcgaataacagaaag	gttacaggtctcgcgaggacgaaattgagagccgcaattg	0.076	BCC148
E197C	gttacaggtctcatTGCcttgaaggacaggttgaacct	tcattgggtctctGCAatgtaatatatcttctacccgatt	tcattgccatggggtctccggtcgcgaataacagaaag	gttacaggtctcgcgaggacgaaattgagagccgcaattg	0.157	BCC140
G200C	gttacaggtctcaGTGCcaggttgaacctcttaaaattc	tcattgggtctctGCACTCaagctcatgtaatatatcttc	tcattgccatggggtctccggtcgcgaataacagaaag	gttacaggtctcgcgaggacgaaattgagagccgcaattg	0.0706	BCC121
Q201C	gttacaggtctcaTTGCgttgaacctcttaaaattcaa	tcattgggtctctGCAACCttcaagctcatgtaatatatc	tcattgccatggggtctccggtcgcgaataacagaaag	gttacaggtctcgcgaggacgaaattgagagccgcaattg	0.384	BCC182
E203C	gttacaggtctcatTGCcctcttaaaattcaagcttca	tcattgggtctctGCAaacctgtccttcaagctcatgtaa	tcattgccatggggtctccggtcgcgaataacagaaag	gttacaggtctcgcgaggacgaaattgagagccgcaattg	0	BCC343
P204C	gttacaggtctcaGTGCcttaaaattcaagcttcaatag	tcattgggtctctGCACTCaacctgtccttcaagctcatgt	tcattgccatggggtctccggtcgcgaataacagaaag	gttacaggtctcgcgaggacgaaattgagagccgcaattg	0	BCC165
K206C	gttacaggtctcatTGCattcaagcttcaatagcgaaa	tcattgggtctctGCAaagaggttcaacctgtccttcaag	tcattgccatggggtctccggtcgcgaataacagaaag	gttacaggtctcgcgaggacgaaattgagagccgcaattg	0	BCC158
I207C	gttacaggtctcaGTGCcaagcttcaatagcgaaagac	tcattgggtctctGCACTTaagaggttcaacctgtccttc	tcattgccatggggtctccggtcgcgaataacagaaag	gttacaggtctcgcgaggacgaaattgagagccgcaattg	0	BCC147
Q208C	gttacaggtctcatTGCgcttcaatagcgaaagactac	tcattgggtctctGCAaattttaagaggttcaacctgtcc	tcattgccatggggtctccggtcgcgaataacagaaag	gttacaggtctcgcgaggacgaaattgagagccgcaattg	0.289	BSG2375
S210C	gttacaggtctcatTGCatagcgaaagactaccttgag	tcattgggtctctGCAagcttgaattttaagaggttcaac	tcattgccatggggtctccggtcgcgaataacagaaag	gttacaggtctcgcgaggacgaaattgagagccgcaattg	0	BCC131
I211C	gttacaggtctcaTTGCgcgaaagactaccttgagaaa	tcattgggtctctGCAAGAagcttgaattttaagaggttc	tcattgccatggggtctccggtcgcgaataacagaaag	gttacaggtctcgcgaggacgaaattgagagccgcaattg	0.062	BCC120
A212C	gttacaggtctcaTTGCaaagactaccttgagaaaaag	tcattgggtctctGCAAATtgaagcttgaattttaagagg	tcattgccatggggtctccggtcgcgaataacagaaag	gttacaggtctcgcgaggacgaaattgagagccgcaattg	0.1442	BSG2376
D214C	gttacaggtctcaGTGCtaccttgagaaaaagaaagag	tcattgggtctctGCACTTcgctattgaagcttgaattttaag	tcattgccatggggtctccggtcgcgaataacagaaag	gttacaggtctcgcgaggacgaaattgagagccgcaattg	0	BCC164
Y215C	gttacaggtctcaTTGCcttgagaaaaagaaagagctg	tcattgggtctctGCAATCtttcgctattgaagcttgaat	tcattgccatggggtctccggtcgcgaataacagaaag	gttacaggtctcgcgaggacgaaattgagagccgcaattg	0.2243	BSG2377
L216C	gttacaggtctcaTTGCgagaaaaagaaagagctggag	tcattgggtctctGCAATAgtctttcgctattgaagcttg	tcattgccatggggtctccggtcgcgaataacagaaag	gttacaggtctcgcgaggacgaaattgagagccgcaattg	0	BCC146
E217C	gttacaggtctcatTGCaaaaagaaagagctggagcat	tcattgggtctctGCAaaggtagtctttcgctattgaagc	tcattgccatggggtctccggtcgcgaataacagaaag	gttacaggtctcgcgaggacgaaattgagagccgcaattg	0	BCC139
K218C	gttacaggtctcagTGCaagaaagagctggagcatgtt	tcattgggtctctGCActcaaggtagtctttcgctattga	tcattgccatggggtctccggtcgcgaataacagaaag	gttacaggtctcgcgaggacgaaattgagagccgcaattg	0	BCC130
K220C	gttacaggtctcagTGCgagctggagcatgttgaaattg	tcattgggtctctGCActttttctcaaggtagtctttcgc	tcattgccatggggtctccggtcgcgaataacagaaag	gttacaggtctcgcgaggacgaaattgagagccgcaattg	0	BCC181
E221C	gttacaggtctcaGTGCctggagcatgttgaaattgcg	tcattgggtctctGCACTTctttttctcaaggtagtcttt	tcattgccatggggtctccggtcgcgaataacagaaag	gttacaggtctcgcgaggacgaaattgagagccgcaattg	0	BCC171
E223C	gttacaggtctcagTGCcatgttgaaattgcgctgact	tcattgggtctctGCAcagctctttctttttctcaaggta	tcattgccatggggtctccggtcgcgaataacagaaag	gttacaggtctcgcgaggacgaaattgagagccgcaattg	0	BCC157
H224C	gttacaggtctcagTGCgttgaaattgcgctgactgcc	tcattgggtctctGCActccagctctttctttttctcaag	tcattgccatggggtctccggtcgcgaataacagaaag	gttacaggtctcgcgaggacgaaattgagagccgcaattg	0	BCC145
V225C	gttacaggtctcatTGCgaaattgcgctgactgcctat	tcattgggtctctGCAatgctccagctctttctttttctc	tcattgccatggggtctccggtcgcgaataacagaaag	gttacaggtctcgcgaggacgaaattgagagccgcaattg	0	BCC138
E226C	gttacaggtctcatTGCattgcgctgactgcctatgat	tcattgggtctctGCAaacatgctccagctctttctttttc	tcattgccatggggtctccggtcgcgaataacagaaag	gttacaggtctcgcgaggacgaaattgagagccgcaattg	0	BCC129
A228C	gttacaggtctcatTGCctgactgcctatgatatcgaa	tcattgggtctctGCAaatttcaacatgctccagctcttt	tcattgccatggggtctccggtcgcgaataacagaaag	gttacaggtctcgcgaggacgaaattgagagccgcaattg	0	BCC367
L229C	gttacaggtctcagTGCactgcctatgatatcgaagag	tcattgggtctctGCAcgcaatttcaacatgctccagctc	tcattgccatggggtctccggtcgcgaataacagaaag	gttacaggtctcgcgaggacgaaattgagagccgcaattg	0	BCC180
A231C	gttacaggtctcatTGCtatgatatcgaagagctgcat	tcattgggtctctGCAagtcagcgcaatttcaacatgctc	tcattgccatggggtctccggtcgcgaataacagaaag	gttacaggtctcgcgaggacgaaattgagagccgcaattg	0	BSG2271
Y232C	gttacaggtctcaTTGCgatatcgaagagctgcatggt	tcattgggtctctGCAAGCagtcagcgcaatttcaacatgc	tcattgccatggggtctccggtcgcgaataacagaaag	gttacaggtctcgcgaggacgaaattgagagccgcaattg	0	BCC163
D233C	gttacaggtctcatTGCatcgaagagctgcatggtaaatg	tcattgggtctctGCAataggcagtcagcgcaatttcaac	tcattgccatggggtctccggtcgcgaataacagaaag	gttacaggtctcgcgaggacgaaattgagagccgcaattg	0	BCC156
E236C	gttacaggtctcaGTGCctgcatggtaaatggtcgact	tcattgggtctctGCACTCgatatcataggcagtcagcgca	tcattgccatggggtctccggtcgcgaataacagaaag	gttacaggtctcgcgaggacgaaattgagagccgcaattg	0	BCC358
H238C	gttacaggtctcagTGCggtaaatggtcgactcttaaag	tcattgggtctctGCAcagctcttcgatatcataggcagt	tcattgccatggggtctccggtcgcgaataacagaaag	gttacaggtctcgcgaggacgaaattgagagccgcaattg	0	BCC128
G239C	gttacaggtctcatTGCaaatggtcgactcttaaagag	tcattgggtctctGCAatgcagctcttcgatatcataggc	tcattgccatggggtctccggtcgcgaataacagaaag	gttacaggtctcgcgaggacgaaattgagagccgcaattg	0	BCC352
K240C	gttacaggtctcatTGCtggtcgactcttaaagagaaa	tcattgggtctctGCAaccatgcagctcttcgatatcata	tcattgccatggggtctccggtcgcgaataacagaaag	gttacaggtctcgcgaggacgaaattgagagccgcaattg	0	BCC346
S242C	gttacaggtctcagTGCactcttaaagagaaagtgcag	tcattgggtctctGCAccatttaccatgcagctcttcgat	tcattgccatggggtctccggtcgcgaataacagaaag	gttacaggtctcgcgaggacgaaattgagagccgcaattg	0	BCC342
E246C	gttacaggtctcaGTGCaaagtgcagatggcaaaagaa	tcattgggtctctGCACTTaagagtcgaccatttaccatgc	tcattgccatggggtctccggtcgcgaataacagaaag	gttacaggtctcgcgaggacgaaattgagagccgcaattg	0	BCC366
Q249C	gttacaggtctcagTGCatggcaaaagaagaagagctt	tcattgggtctctGCAcactttctctttaagagtcgacca	tcattgccatggggtctccggtcgcgaataacagaaag	gttacaggtctcgcgaggacgaaattgagagccgcaattg	0	BCC377
M250C	gttacaggtctcagTGCgcaaaagaagaagagcttgct	tcattgggtctctGCActgcactttctctttaagagtcgacc	tcattgccatggggtctccggtcgcgaataacagaaag	gttacaggtctcgcgaggacgaaattgagagccgcaattg	0	BCC056
K252C	gttacaggtctcaTTGCgaagaagagcttgctgaatcg	tcattgggtctctGCAAGCcatctgcactttctctttaag	tcattgccatggggtctccggtcgcgaataacagaaag	gttacaggtctcgcgaggacgaaattgagagccgcaattg	0	BCC119
F253C	gttacaggtctcaGTGCgaagagcttgctgaatcgtct	tcattgggtctctGCACTTtgccatctgcactttctcttt	tcattgccatggggtctccggtcgcgaataacagaaag	gttacaggtctcgcgaggacgaaattgagagccgcaattg	0	BCC110
E254C	gttacaggtctcaGTGCgagcttgctgaatcgtctgct	tcattgggtctctGCACTCttttgccatctgcactttctc	tcattgccatggggtctccggtcgcgaataacagaaag	gttacaggtctcgcgaggacgaaattgagagccgcaattg	0	BCC101
L256C	gttacaggtctcagTGCgctgaatcgtctgctatttct	tcattgggtctctGCActcttcttcttttgccatctgcac	tcattgccatggggtctccggtcgcgaataacagaaag	gttacaggtctcgcgaggacgaaattgagagccgcaattg	0	BCC090
A257C	gttacaggtctcatTGCgaatcgtctgctatttctgcg	tcattgggtctctGCAaagctcttcttcttttgccatctg	tcattgccatggggtctccggtcgcgaataacagaaag	gttacaggtctcgcgaggacgaaattgagagccgcaattg	0	BCC081
S259C	gttacaggtctcaGTGCtctgctatttctgcgaaagaa	tcattgggtctctGCACTCagcaagctcttcttcttttgc	tcattgccatggggtctccggtcgcgaataacagaaag	gttacaggtctcgcgaggacgaaattgagagccgcaattg	0	BCC073
S260C	gttacaggtctcagTGCgctatttctgcgaaagaagca	tcattgggtctctGCAcgattcagcaagctcttcttcttt	tcattgccatggggtctccggtcgcgaataacagaaag	gttacaggtctcgcgaggacgaaattgagagccgcaattg	0	BCC062
A261C	gttacaggtctcatTGCatttctgcgaaagaagcaaag	tcattgggtctctGCAagacgattcagcaagctcttcttc	tcattgccatggggtctccggtcgcgaataacagaaag	gttacaggtctcgcgaggacgaaattgagagccgcaattg	0	BCC055
S263C	gttacaggtctcatTGCgcgaaagaagcaaagattgag	tcattgggtctctGCAaatagcagacgattcagcaagctc	tcattgccatggggtctccggtcgcgaataacagaaag	gttacaggtctcgcgaggacgaaattgagagccgcaattg	0	BCC118
A264C	gttacaggtctcatTGCgcgaaagaagcaaagattgag	tcattgggtctctGCAagaaatagcagacgattcagcaag	tcattgccatggggtctccggtcgcgaataacagaaag	gttacaggtctcgcgaggacgaaattgagagccgcaattg	0	BCC357
E266C	gttacaggtctcaGTGCgcaaagattgaggatacaagg	tcattgggtctctGCACTTcgcagaaatagcagacgattc	tcattgccatggggtctccggtcgcgaataacagaaag	gttacaggtctcgcgaggacgaaattgagagccgcaattg	0.265	BCC100
A267C	gttacaggtctcaGTGCaagattgaggatacaagggac	tcattgggtctctGCACTCtttcgcagaaatagcagacga	tcattgccatggggtctccggtcgcgaataacagaaag	gttacaggtctcgcgaggacgaaattgagagccgcaattg	0	BCC089
K268C	gttacaggtctcaTTGCattgaggatacaagggacaaa	tcattgggtctctGCAAGCttctttcgcagaaatagcaga	tcattgccatggggtctccggtcgcgaataacagaaag	gttacaggtctcgcgaggacgaaattgagagccgcaattg	0	BCC080
E270C	gttacaggtctcatTGCgatacaagggacaaaatacaa	tcattgggtctctGCAaatctttgcttctttcgcagaaatag	tcattgccatggggtctccggtcgcgaataacagaaag	gttacaggtctcgcgaggacgaaattgagagccgcaattg	0.192	BCC072
D271C	gttacaggtctcagTGCacaagggacaaaatacaagcg	tcattgggtctctGCActcaatctttgcttctttcgcaga	tcattgccatggggtctccggtcgcgaataacagaaag	gttacaggtctcgcgaggacgaaattgagagccgcaattg	0	BCC061
R273C	gttacaggtctcaTTGCgacaaaatacaagcgcttgat	tcattgggtctctGCAAGTatcctcaatctttgcttcttt	tcattgccatggggtctccggtcgcgaataacagaaag	gttacaggtctcgcgaggacgaaattgagagccgcaattg	0.336	BCC054
D274C	gttacaggtctcagTGCaaaatacaagcgcttgatgag	tcattgggtctctGCAccttgtatcctcaatctttgcttc	tcattgccatggggtctccggtcgcgaataacagaaag	gttacaggtctcgcgaggacgaaattgagagccgcaattg	0	BCC117
K275C	gttacaggtctcaTTGCatacaagcgcttgatgagtca	tcattgggtctctGCAATCccttgtatcctcaatctttgc	tcattgccatggggtctccggtcgcgaataacagaaag	gttacaggtctcgcgaggacgaaattgagagccgcaattg	0.189	BCC109
Q277C	gttacaggtctcaTTGCgcgcttgatgagtcagtagat	tcattgggtctctGCAAATtttgtcccttgtatcctcaat	tcattgccatggggtctccggtcgcgaataacagaaag	gttacaggtctcgcgaggacgaaattgagagccgcaattg	0.343	BCC099
A278C	gttacaggtctcaGTGCcttgatgagtcagtagatgag	tcattgggtctctGCACTGtattttgtcccttgtatcctc	tcattgccatggggtctccggtcgcgaataacagaaag	gttacaggtctcgcgaggacgaaattgagagccgcaattg	0	BSG2532
D280C	gttacaggtctcatTGCgagtcagtagatgagctccag	tcattgggtctctGCAaagcgcttgtattttgtcccttgt	tcattgccatggggtctccggtcgcgaataacagaaag	gttacaggtctcgcgaggacgaaattgagagccgcaattg	0.6923	BSG2583
E281C	gttacaggtctcatTGCtcagtagatgagctccagcaa	tcattgggtctctGCAatcaagcgcttgtattttgtccct	tcattgccatggggtctccggtcgcgaataacagaaag	gttacaggtctcgcgaggacgaaattgagagccgcaattg	0.096	BCC071
S282C	gttacaggtctcagTGCgtagatgagctccagcaagtt	tcattgggtctctGCActcatcaagcgcttgtattttgtc	tcattgccatggggtctccggtcgcgaataacagaaag	gttacaggtctcgcgaggacgaaattgagagccgcaattg	0.139	BCC376
D284C	gttacaggtctcaTTGCgagctccagcaagttttactg	tcattgggtctctGCAAACtgactcatcaagcgcttgtat	tcattgccatggggtctccggtcgcgaataacagaaag	gttacaggtctcgcgaggacgaaattgagagccgcaattg	0.39	BCC053
E285C	gttacaggtctcatTGCctccagcaagttttactggta	tcattgggtctctGCAatctactgactcatcaagcgcttgt	tcattgccatggggtctccggtcgcgaataacagaaag	gttacaggtctcgcgaggacgaaattgagagccgcaattg	0	BCC116
Q287C	gttacaggtctcaTTGCcaagttttactggtaactagtg	tcattgggtctctGCAAAGctcatctactgactcatcaag	tcattgccatggggtctccggtcgcgaataacagaaag	gttacaggtctcgcgaggacgaaattgagagccgcaattg	0.42	BSG2378
Q288C	gttacaggtctcagTGCgttttactggtaactagtgaa	tcattgggtctctGCActggagctcatctactgactcatc	tcattgccatggggtctccggtcgcgaataacagaaag	gttacaggtctcgcgaggacgaaattgagagccgcaattg	0.22	BCC098
V289C	gttacaggtctcaGTGCttactggtaactagtgaagag	tcattgggtctctGCACTGctggagctcatctactgactc	tcattgccatggggtctccggtcgcgaataacagaaag	gttacaggtctcgcgaggacgaaattgagagccgcaattg	0	BCC088
L291C	gttacaggtctcaTTGCgtaactagtgaagagctggaa	tcattgggtctctGCAAAGaacttgctggagctcatctac	tcattgccatggggtctccggtcgcgaataacagaaag	gttacaggtctcgcgaggacgaaattgagagccgcaattg	0.4693	BSG2379
V292C	gttacaggtctcagTGCactagtgaagagctggaaaag	tcattgggtctctGCAcagtaaaacttgctggagctcatc	tcattgccatggggtctccggtcgcgaataacagaaag	gttacaggtctcgcgaggacgaaattgagagccgcaattg	0.1303	BCC070
S294C	gttacaggtctcatTGCgaagagctggaaaagcttgaa	tcattgggtctctGCAagttaccagtaaaacttgctggag	tcattgccatggggtctccggtcgcgaataacagaaag	gttacaggtctcgcgaggacgaaattgagagccgcaattg	0.299	BCC060
E295C	gttacaggtctcatTGCgagctggaaaagcttgaaggc	tcattgggtctctGCAactagttaccagtaaaacttgctg	tcattgccatggggtctccggtcgcgaataacagaaag	gttacaggtctcgcgaggacgaaattgagagccgcaattg	0.426	BCC052
E296C	gttacaggtctcaGTGCctggaaaagcttgaaggccgt	tcattgggtctctGCACTCactagttaccagtaaaacttg	tcattgccatggggtctccggtcgcgaataacagaaag	gttacaggtctcgcgaggacgaaattgagagccgcaattg	0	BCC115
E298C	gttacaggtctcagTGCaagcttgaaggccgtaaagaa	tcattgggtctctGCAcagctcttcactagttaccagtaa	tcattgccatggggtctccggtcgcgaataacagaaag	gttacaggtctcgcgaggacgaaattgagagccgcaattg	0.143	BCC108
K299C	gttacaggtctcaGTGCcttgaaggccgtaaagaagtc	tcattgggtctctGCACTCcagctcttcactagttaccag	tcattgccatggggtctccggtcgcgaataacagaaag	gttacaggtctcgcgaggacgaaattgagagccgcaattg	0.1785	BCC097
E301C	gttacaggtctcatTGCggccgtaaagaagtcctgaaa	tcattgggtctctGCAaagcttttccagctcttcactagtt	tcattgccatggggtctccggtcgcgaataacagaaag	gttacaggtctcgcgaggacgaaattgagagccgcaattg	0.0652	BCC087
G302C	gttacaggtctcaGTGCcgtaaagaagtcctgaaagaa	tcattgggtctctGCACTCaagcttttccagctcttcact	tcattgccatggggtctccggtcgcgaataacagaaag	gttacaggtctcgcgaggacgaaattgagagccgcaattg	0.086	BCC079
R303C	gttacaggtctcaTTGCaaagaagtcctgaaagaacga	tcattgggtctctGCAACCttcaagcttttccagctcttc	tcattgccatggggtctccggtcgcgaataacagaaag	gttacaggtctcgcgaggacgaaattgagagccgcaattg	0	BCC069
E305C	gttacaggtctcaGTGCgtcctgaaagaacgaaagaaa	tcattgggtctctGCACTTacggccttcaagcttttccag	tcattgccatggggtctccggtcgcgaataacagaaag	gttacaggtctcgcgaggacgaaattgagagccgcaattg	0.176	BCC351
V306C	gttacaggtctcaGTGCctgaaagaacgaaagaaaaac	tcattgggtctctGCACTCtttacggccttcaagcttttc	tcattgccatggggtctccggtcgcgaataacagaaag	gttacaggtctcgcgaggacgaaattgagagccgcaattg	0.4603	BCC051
K308C	gttacaggtctcagTGCgaacgaaagaaaaacgctgtg	tcattgggtctctGCAcaggacttctttacggccttcaag	tcattgccatggggtctccggtcgcgaataacagaaag	gttacaggtctcgcgaggacgaaattgagagccgcaattg	0	BCC375
E309C	gttacaggtctcaGTGCcgaaagaaaaacgctgtgcaa	tcattgggtctctGCACTTcaggacttctttacggccttc	tcattgccatggggtctccggtcgcgaataacagaaag	gttacaggtctcgcgaggacgaaattgagagccgcaattg	0.263	BCC107
R310C	gttacaggtctcaGTGCaagaaaaacgctgtgcaaaac	tcattgggtctctGCACTCtttcaggacttctttacggcct	tcattgccatggggtctccggtcgcgaataacagaaag	gttacaggtctcgcgaggacgaaattgagagccgcaattg	0.311	BCC096
K312C	gttacaggtctcagTGCaacgctgtgcaaaaccaagaa	tcattgggtctctGCActttcgttctttcaggacttcttt	tcattgccatggggtctccggtcgcgaataacagaaag	gttacaggtctcgcgaggacgaaattgagagccgcaattg	0.1223	BCC086
N313C	gttacaggtctcaGTGCgctgtgcaaaaccaagaacag	tcattgggtctctGCACTTctttcgttctttcaggacttc	tcattgccatggggtctccggtcgcgaataacagaaag	gttacaggtctcgcgaggacgaaattgagagccgcaattg	0.147	BCC078
V315C	gttacaggtctcatTGCcaaaaccaagaacagcttgaa	tcattgggtctctGCAagcgtttttctttcgttctttcag	tcattgccatggggtctccggtcgcgaataacagaaag	gttacaggtctcgcgaggacgaaattgagagccgcaattg	0	BCC068
Q316C	gttacaggtctcagTGCaaccaagaacagcttgaagaa	tcattgggtctctGCAcacagcgtttttctttcgttcttt	tcattgccatggggtctccggtcgcgaataacagaaag	gttacaggtctcgcgaggacgaaattgagagccgcaattg	0.267	BCC374
N317C	gttacaggtctcaGTGCcaagaacagcttgaagaagcc	tcattgggtctctGCACTGcacagcgtttttctttcgttc	tcattgccatggggtctccggtcgcgaataacagaaag	gttacaggtctcgcgaggacgaaattgagagccgcaattg	0.412	BCC050
E319C	gttacaggtctcaGTGCcagcttgaagaagccatcgtt	tcattgggtctctGCACTGgttttgcacagcgtttttctt	tcattgccatggggtctccggtcgcgaataacagaaag	gttacaggtctcgcgaggacgaaattgagagccgcaattg	0.0798	BCC114
Q320C	gttacaggtctcaGTGCcttgaagaagccatcgttcag	tcattgggtctctGCACTCttggttttgcacagcgtttttc	tcattgccatggggtctccggtcgcgaataacagaaag	gttacaggtctcgcgaggacgaaattgagagccgcaattg	0.349	BCC106
E322C	gttacaggtctcatTGCgaagccatcgttcagttccag	tcattgggtctctGCAaagctgttcttggttttgcacagc	tcattgccatggggtctccggtcgcgaataacagaaag	gttacaggtctcgcgaggacgaaattgagagccgcaattg	0	BCC095
E323C	gttacaggtctcaGTGCgccatcgttcagttccagcaa	tcattgggtctctGCACTCaagctgttcttggttttgcac	tcattgccatggggtctccggtcgcgaataacagaaag	gttacaggtctcgcgaggacgaaattgagagccgcaattg	0.105	BSG2465
A324C	gttacaggtctcaGTGCatcgttcagttccagcaaaaag	tcattgggtctctGCACTCttcaagctgttcttggttttg	tcattgccatggggtctccggtcgcgaataacagaaag	gttacaggtctcgcgaggacgaaattgagagccgcaattg	0.5067	BSG2299
V326C	gttacaggtctcaTTGCcagttccagcaaaaagaaacg	tcattgggtctctGCAAATggcttcttcaagctgttcttg	tcattgccatggggtctccggtcgcgaataacagaaag	gttacaggtctcgcgaggacgaaattgagagccgcaattg	0	BCC067
Q327C	gttacaggtctcatTGCttccagcaaaaagaaacggtt	tcattgggtctctGCAaacgatggcttcttcaagctgttc	tcattgccatggggtctccggtcgcgaataacagaaag	gttacaggtctcgcgaggacgaaattgagagccgcaattg	0.439	BSG2380
Q329C	gttacaggtctcaTTGCcaaaaagaaacggttctgaaa	tcattgggtctctGCAAAActgaacgatggcttcttcaag	tcattgccatggggtctccggtcgcgaataacagaaag	gttacaggtctcgcgaggacgaaattgagagccgcaattg	0.317	BSG2466
Q330C	gttacaggtctcagTGCaaagaaacggttctgaaagaa	tcattgggtctctGCActggaactgaacgatggcttcttc	tcattgccatggggtctccggtcgcgaataacagaaag	gttacaggtctcgcgaggacgaaattgagagccgcaattg	0	BCC113
K331C	gttacaggtctcaGTGCgaaacggttctgaaagaagag	tcattgggtctctGCACTGctggaactgaacgatggcttc	tcattgccatggggtctccggtcgcgaataacagaaag	gttacaggtctcgcgaggacgaaattgagagccgcaattg	0.135	BCC105
T333C	gttacaggtctcaGTGCgttctgaaagaagagctttcg	tcattgggtctctGCACTCtttttgctggaactgaacgat	tcattgccatggggtctccggtcgcgaataacagaaag	gttacaggtctcgcgaggacgaaattgagagccgcaattg	0	BCC094
R334C	gttacaggtctcagTGCctgaaagaagagctttcgaag	tcattgggtctctGCAcgtttctttttgctggaactgaac	tcattgccatggggtctccggtcgcgaataacagaaag	gttacaggtctcgcgaggacgaaattgagagccgcaattg	0	BC085
K336C	gttacaggtctcagTGCgaagagctttcgaagcaggaa	tcattgggtctctGCAcagaaccgtttctttttgctggaa	tcattgccatggggtctccggtcgcgaataacagaaag	gttacaggtctcgcgaggacgaaattgagagccgcaattg	0	BCC077
E337C	gttacaggtctcaGTGCgagctttcgaagcaggaagctg	tcattgggtctctGCACTTcagaaccgtttctttttgctg	tcattgccatggggtctccggtcgcgaataacagaaag	gttacaggtctcgcgaggacgaaattgagagccgcaattg	0	BCC066
E338C	gttacaggtctcaGTGCctttcgaagcaggaagctgtc	tcattgggtctctGCACTCtttcagaaccgtttctttttg	tcattgccatggggtctccggtcgcgaataacagaaag	gttacaggtctcgcgaggacgaaattgagagccgcaattg	0	BCC373
S340C	gttacaggtctcatTGCaagcaggaagctgtcttcgaaa	tcattgggtctctGCAaagctcttctttcagaaccgtttc	tcattgccatggggtctccggtcgcgaataacagaaag	gttacaggtctcgcgaggacgaaattgagagccgcaattg	0	BCC049
K341C	gttacaggtctcagTGCcaggaagctgtcttcgaaacg	tcattgggtctctGCAcgaaagctcttctttcagaaccgt	tcattgccatggggtctccggtcgcgaataacagaaag	gttacaggtctcgcgaggacgaaattgagagccgcaattg	0	BCC112
E343C	gttacaggtctcagTGCgctgtcttcgaaacgcttcag	tcattgggtctctGCActgcttcgaaagctcttctttcag	tcattgccatggggtctccggtcgcgaataacagaaag	gttacaggtctcgcgaggacgaaattgagagccgcaattg	0	BCC104
A344C	gttacaggtctcaGTGCgtcttcgaaacgcttcaggct	tcattgggtctctGCACTCctgcttcgaaagctcttcttt	tcattgccatggggtctccggtcgcgaataacagaaag	gttacaggtctcgcgaggacgaaattgagagccgcaattg	0	BCC093
V345C	gttacaggtctcatTGCttcgaaacgcttcaggctgag	tcattgggtctctGCAagcttcctgcttcgaaagctcttc	tcattgccatggggtctccggtcgcgaataacagaaag	gttacaggtctcgcgaggacgaaattgagagccgcaattg	0	BCC084
E347C	gttacaggtctcaTTGCacgcttcaggctgaggtgaag	tcattgggtctctGCAAAAgacagcttcctgcttcgaaag	tcattgccatggggtctccggtcgcgaataacagaaag	gttacaggtctcgcgaggacgaaattgagagccgcaattg	0	BCC076
T348C	gttacaggtctcaGTGCcttcaggctgaggtgaagcag	tcattgggtctctGCACTCgaagacagcttcctgcttcgaaa	tcattgccatggggtctccggtcgcgaataacagaaag	gttacaggtctcgcgaggacgaaattgagagccgcaattg	0	BCC065
Q350C	gttacaggtctcatTGCgctgaggtgaagcagttaagg	tcattgggtctctGCAaagcgtttcgaagacagcttcctg	tcattgccatggggtctccggtcgcgaataacagaaag	gttacaggtctcgcgaggacgaaattgagagccgcaattg	0	BCC059
A351C	gttacaggtctcagTGCgaggtgaagcagttaagggcg	tcattgggtctctGCActgaagcgtttcgaagacagcttc	tcattgccatggggtctccggtcgcgaataacagaaag	gttacaggtctcgcgaggacgaaattgagagccgcaattg	0	BSG2273
E352C	gttacaggtctcatTGCgtgaagcagttaagggcgcaa	tcattgggtctctGCAagcctgaagcgtttcgaagacagc	tcattgccatggggtctccggtcgcgaataacagaaag	gttacaggtctcgcgaggacgaaattgagagccgcaattg	0	BCC341
K354C	gttacaggtctcagTGCcagttaagggcgcaagtaaaag	tcattgggtctctGCAcacctcagcctgaagcgtttcgaag	tcattgccatggggtctccggtcgcgaataacagaaag	gttacaggtctcgcgaggacgaaattgagagccgcaattg	0	BCC103
Q355C	gttacaggtctcagTGCttaagggcgcaagtaaaagaa	tcattgggtctctGCActtcacctcagcctgaagcgtttc	tcattgccatggggtctccggtcgcgaataacagaaag	gttacaggtctcgcgaggacgaaattgagagccgcaattg	0	BCC092
R357C	gttacaggtctcaTTGCgcgcaagtaaaagaaaaacag	tcattgggtctctGCAAAGctgcttcacctcagcctgaag	tcattgccatggggtctccggtcgcgaataacagaaag	gttacaggtctcgcgaggacgaaattgagagccgcaattg	0	BCC083
A358C	gttacaggtctcagTGCcaagtaaaagaaaaacagcag	tcattgggtctctGCAccttaactgcttcacctcagcctg	tcattgccatggggtctccggtcgcgaataacagaaag	gttacaggtctcgcgaggacgaaattgagagccgcaattg	0	BCC075
Q359C	gttacaggtctcagTGCgtaaaagaaaaacagcaggct	tcattgggtctctGCAcgcccttaactgcttcacctcagc	tcattgccatggggtctccggtcgcgaataacagaaag	gttacaggtctcgcgaggacgaaattgagagccgcaattg	0	BCC064
K361C	gttacaggtctcaTTGCgaaaaacagcaggctctcagt	tcattgggtctctGCAAACttgcgcccttaactgcttcac	tcattgccatggggtctccggtcgcgaataacagaaag	gttacaggtctcgcgaggacgaaattgagagccgcaattg	0	BCC059
E362C	gttacaggtctcaGTGCaaacagcaggctctcagtctt	tcattgggtctctGCACTTtacttgcgcccttaactgctt	tcattgccatggggtctccggtcgcgaataacagaaag	gttacaggtctcgcgaggacgaaattgagagccgcaattg	0	BCC048
Q364C	gttacaggtctcaGTGCcaggctctcagtcttcacaat	tcattgggtctctGCACTTttcttttacttgcgcccttaac	tcattgccatggggtctccggtcgcgaataacagaaag	gttacaggtctcgcgaggacgaaattgagagccgcaattg	0	BCC111
Q365C	gttacaggtctcagTGCgctctcagtcttcacaatgaa	tcattgggtctctGCActgtttttcttttacttgcgccct	tcattgccatggggtctccggtcgcgaataacagaaag	gttacaggtctcgcgaggacgaaattgagagccgcaattg	0	BCC102
A366C	gttacaggtctcagTGCctcagtcttcacaatgaaaatg	tcattgggtctctGCActgctgtttttcttttacttgcgcc	tcattgccatggggtctccggtcgcgaataacagaaag	gttacaggtctcgcgaggacgaaattgagagccgcaattg	0	BCC091
S368C	gttacaggtctcaTTGCcttcacaatgaaaatgtcgaa	tcattgggtctctGCAAAGagcctgctgtttttcttttac	tcattgccatggggtctccggtcgcgaataacagaaag	gttacaggtctcgcgaggacgaaattgagagccgcaattg	0.0333	BCC082
L369C	gttacaggtctcatTGCcacaatgaaaatgtcgaagag	tcattgggtctctGCAactgagagcctgctgtttttcttt	tcattgccatggggtctccggtcgcgaataacagaaag	gttacaggtctcgcgaggacgaaattgagagccgcaattg	0	BCC074
N371C	gttacaggtctcaTTGCgaaaatgtcgaagagaaaatc	tcattgggtctctGCAATGaagactgagagcctgctgttt	tcattgccatggggtctccggtcgcgaataacagaaag	gttacaggtctcgcgaggacgaaattgagagccgcaattg	0.072	BCC063
E372C	gttacaggtctcatTGCaatgtcgaagagaaaatcgag	tcattgggtctctGCAattgtgaagactgagagcctgctg	tcattgccatggggtctccggtcgcgaataacagaaag	gttacaggtctcgcgaggacgaaattgagagccgcaattg	0.1509	BCC057
N373C	gttacaggtctcaGTGCgtcgaagagaaaatcgagcag	tcattgggtctctGCACTCattgtgaagactgagagcctg	tcattgccatggggtctccggtcgcgaataacagaaag	gttacaggtctcgcgaggacgaaattgagagccgcaattg	0.091	BCC047
E375C	gttacaggtctcaTTGCgagaaaatcgagcagctgaaa	tcattgggtctctGCAAACattttcattgtgaagactgag	tcattgccatggggtctccggtcgcgaataacagaaag	gttacaggtctcgcgaggacgaaattgagagccgcaattg	0.374	BCC336
E376C	gttacaggtctcaGTGCaaaatcgagcagctgaaaagt	tcattgggtctctGCACTCgacattttcattgtgaagact	tcattgccatggggtctccggtcgcgaataacagaaag	gttacaggtctcgcgaggacgaaattgagagccgcaattg	0.0538	BCC039
I378C	gttacaggtctcaGTGCgagcagctgaaaagtgattattttg	tcattgggtctctGCACTTctcttcgacattttcattgtg	tcattgccatggggtctccggtcgcgaataacagaaag	gttacaggtctcgcgaggacgaaattgagagccgcaattg	0.547	BCC035
E379C	gttacaggtctcaTTGCcagctgaaaagtgattattttg	tcattgggtctctGCAAATtttctcttcgacattttcatt	tcattgccatggggtctccggtcgcgaataacagaaag	gttacaggtctcgcgaggacgaaattgagagccgcaattg	0.4533	BSG2320
Q380C	gttacaggtctcagTGCctgaaaagtgattattttgag	tcattgggtctctGCActcgattttctcttcgacattttc	tcattgccatggggtctccggtcgcgaataacagaaag	gttacaggtctcgcgaggacgaaattgagagccgcaattg	0.0319	BCC372
K382C	gttacaggtctcagTGCagtgattattttgagctgtta	tcattgggtctctGCAcagctgctcgattttctcttcgac	tcattgccatggggtctccggtcgcgaataacagaaag	gttacaggtctcgcgaggacgaaattgagagccgcaattg	0.474	BCC356
S383C	gttacaggtctcaGTGCgattattttgagctgttaaac	tcattgggtctctGCACTTcagctgctcgattttctcttc	tcattgccatggggtctccggtcgcgaataacagaaag	gttacaggtctcgcgaggacgaaattgagagccgcaattg	0.033	BCC350
N384C	gttacaggtctcatTGCtattttgagctgttaaacagc	tcattgggtctctGCAacttttcagctgctcgattttctc	tcattgccatggggtctccggtcgcgaataacagaaag	gttacaggtctcgcgaggacgaaattgagagccgcaattg	0	BCC345
Y385C	gttacaggtctcatTGCtttgagctgttaaacagccag	tcattgggtctctGCAatcacttttcagctgctcgattttc	tcattgccatggggtctccggtcgcgaataacagaaag	gttacaggtctcgcgaggacgaaattgagagccgcaattg	0.282	BCC046
F386C	gttacaggtctcatTGCgagctgttaaacagccaggct	tcattgggtctctGCAataatcacttttcagctgctcgat	tcattgccatggggtctccggtcgcgaataacagaaag	gttacaggtctcgcgaggacgaaattgagagccgcaattg	0.457	BSG2063
E387C	gttacaggtctcatTGCctgttaaacagccaggcttcg	tcattgggtctctGCAaaaataatcacttttcagctgctc	tcattgccatggggtctccggtcgcgaataacagaaag	gttacaggtctcgcgaggacgaaattgagagccgcaattg	0	BCC335
L389C	gttacaggtctcagTGCaacagccaggcttcgatacgc	tcattgggtctctGCAcagctcaaaataatcacttttcag	tcattgccatggggtctccggtcgcgaataacagaaag	gttacaggtctcgcgaggacgaaattgagagccgcaattg	0.644	BSG2322
S391C	gttacaggtctcaTTGCcaggcttcgatacgcaacgaa	tcattgggtctctGCAATTtaacagctcaaaataatcact	tcattgccatggggtctccggtcgcgaataacagaaag	gttacaggtctcgcgaggacgaaattgagagccgcaattg	0	BCC012
Q392C	gttacaggtctcaTTGCgcttcgatacgcaacgaactc	tcattgggtctctGCAAGAgtttaacagctcaaaataatc	tcattgccatggggtctccggtcgcgaataacagaaag	gttacaggtctcgcgaggacgaaattgagagccgcaattg	0	BCC005
A393C	gttacaggtctcagTGCtcgatacgcaacgaactccag	tcattgggtctctGCActggctgtttaacagctcaaaataatc	tcattgccatggggtctccggtcgcgaataacagaaag	gttacaggtctcgcgaggacgaaattgagagccgcaattg	0.5787	BSG2270
S394C	gttacaggtctcatTGCatacgcaacgaactccagctt	tcattgggtctctGCAagcctggctgtttaacagctcaaa	tcattgccatggggtctccggtcgcgaataacagaaag	gttacaggtctcgcgaggacgaaattgagagccgcaattg	0.338	BCC362
R396C	gttacaggtctcaTTGCaacgaactccagcttcttgat	tcattgggtctctGCAAATcgaagcctggctgtttaacag	tcattgccatggggtctccggtcgcgaataacagaaag	gttacaggtctcgcgaggacgaaattgagagccgcaattg	0	BCC034
N397C	gttacaggtctcaTTGCgaactccagcttcttgatgac	tcattgggtctctGCAACGtatcgaagcctggctgtttaac	tcattgccatggggtctccggtcgcgaataacagaaag	gttacaggtctcgcgaggacgaaattgagagccgcaattg	0.334	BCC355
E398C	gttacaggtctcaTTGCctccagcttcttgatgaccag	tcattgggtctctGCAATTgcgtatcgaagcctggctgtt	tcattgccatggggtctccggtcgcgaataacagaaag	gttacaggtctcgcgaggacgaaattgagagccgcaattg	0.077	BCC349
Q400C	gttacaggtctcaTTGCcttcttgatgaccagatgtcc	tcattgggtctctGCAAAGttcgttgcgtatcgaagcctg	tcattgccatggggtctccggtcgcgaataacagaaag	gttacaggtctcgcgaggacgaaattgagagccgcaattg	0	BSG2065
L401C	gttacaggtctcagTGCcttgatgaccagatgtcccaa	tcattgggtctctGCActggagttcgttgcgtatcgaagc	tcattgccatggggtctccggtcgcgaataacagaaag	gttacaggtctcgcgaggacgaaattgagagccgcaattg	0.454	BCC011
D403C	gttacaggtctcatTGCgaccagatgtcccaatccgct	tcattgggtctctGCAaagaagctggagttcgttgcgtat	tcattgccatggggtctccggtcgcgaataacagaaag	gttacaggtctcgcgaggacgaaattgagagccgcaattg	0	BCC340
D404C	gttacaggtctcatTGCcagatgtcccaatccgctgtc	tcattgggtctctGCAatcaagaagctggagttcgttgcg	tcattgccatggggtctccggtcgcgaataacagaaag	gttacaggtctcgcgaggacgaaattgagagccgcaattg	0.375	BCC045
Q405C	gttacaggtctcaTTGCatgtcccaatccgctgtcaca	tcattgggtctctGCAATCatcaagaagctggagttcgtt	tcattgccatggggtctccggtcgcgaataacagaaag	gttacaggtctcgcgaggacgaaattgagagccgcaattg	0.553	BSG2381
S407C	gttacaggtctcagTGCcaatccgctgtcacattgcag	tcattgggtctctGCAcatctggtcatcaagaagctggag	tcattgccatggggtctccggtcgcgaataacagaaag	gttacaggtctcgcgaggacgaaattgagagccgcaattg	0	BSG2066
Q408C	gttacaggtctcaTTGCtccgctgtcacattgcagaga	tcattgggtctctGCAAGAcatctggtcatcaagaagctg	tcattgccatggggtctccggtcgcgaataacagaaag	gttacaggtctcgcgaggacgaaattgagagccgcaattg	0.537	BCC029
A410C	gttacaggtctcaTTGCgtcacattgcagagacttgcg	tcattgggtctctGCAAGAttgggacatctggtcatcaag	tcattgccatggggtctccggtcgcgaataacagaaag	gttacaggtctcgcgaggacgaaattgagagccgcaattg	0	BCC024
V411C	gttacaggtctcatTGCacattgcagagacttgcggac	tcattgggtctctGCAagcggattgggacatctggtcatc	tcattgccatggggtctccggtcgcgaataacagaaag	gttacaggtctcgcgaggacgaaattgagagccgcaattg	0.0105	BCC018
T412C	gttacaggtctcaTTGCttgcagagacttgcggacaac	tcattgggtctctGCAAACagcggattgggacatctggtc	tcattgccatggggtctccggtcgcgaataacagaaag	gttacaggtctcgcgaggacgaaattgagagccgcaattg	0.5123	BSG2382
Q414C	gttacaggtctcagTGCagacttgcggacaacaatgaa	tcattgggtctctGCAcaatgtgacagcggattgggacat	tcattgccatggggtctccggtcgcgaataacagaaag	gttacaggtctcgcgaggacgaaattgagagccgcaattg	0	BSG2067
A415C	gttacaggtctcagTGCcttgcggacaacaatgaaaag	tcattgggtctctGCActgcaatgtgacagcggattggga	tcattgccatggggtctccggtcgcgaataacagaaag	gttacaggtctcgcgaggacgaaattgagagccgcaattg	0.179	BCC044
D418C	gttacaggtctcagTGCaacaatgaaaagcacctgcagga	tcattgggtctctGCAcgcaagtctctgcaatgtgacagc	tcattgccatggggtctccggtcgcgaataacagaaag	gttacaggtctcgcgaggacgaaattgagagccgcaattg	0	BCC033
N419C	gttacaggtctcaTTGCaatgaaaagcacctgcaggaa	tcattgggtctctGCAATCcgcaagtctctgcaatgtgac	tcattgccatggggtctccggtcgcgaataacagaaag	gttacaggtctcgcgaggacgaaattgagagccgcaattg	0.164	BCC365
E421C	gttacaggtctcatTGCaagcacctgcaggaacggcat	tcattgggtctctGCAattgttgtccgcaagtctctgcaa	tcattgccatggggtctccggtcgcgaataacagaaag	gttacaggtctcgcgaggacgaaattgagagccgcaattg	0	BCC023
K422C	gttacaggtctcaGTGCcacctgcaggaacggcatgat	tcattgggtctctGCACTCattgttgtccgcaagtctctg	tcattgccatggggtctccggtcgcgaataacagaaag	gttacaggtctcgcgaggacgaaattgagagccgcaattg	0.039	BCC017
L424C	gttacaggtctcaTTGCcaggaacggcatgatatttct	tcattgggtctctGCAATGcttttcattgttgtccgcaag	tcattgccatggggtctccggtcgcgaataacagaaag	gttacaggtctcgcgaggacgaaattgagagccgcaattg	0	BCC361
Q425C	gttacaggtctcagTGCgaacggcatgatatttctgcg	tcattgggtctctGCAcaggtgcttttcattgttgtccgc	tcattgccatggggtctccggtcgcgaataacagaaag	gttacaggtctcgcgaggacgaaattgagagccgcaattg	0	BCC354
E426C	gttacaggtctcagTGCcggcatgatatttctgcgcgt	tcattgggtctctGCActgcaggtgcttttcattgttgtc	tcattgccatggggtctccggtcgcgaataacagaaag	gttacaggtctcgcgaggacgaaattgagagccgcaattg	0.038	BCC043
H428C	gttacaggtctcagTGCgatatttctgcgcgtaaagcc	tcattgggtctctGCAccgttcctgcaggtgcttttcatt	tcattgccatggggtctccggtcgcgaataacagaaag	gttacaggtctcgcgaggacgaaattgagagccgcaattg	0	BCC038
D429C	gttacaggtctcatTGCatttctgcgcgtaaagccgca	tcattgggtctctGCAatgccgttcctgcaggtgcttttc	tcattgccatggggtctccggtcgcgaataacagaaag	gttacaggtctcgcgaggacgaaattgagagccgcaattg	0	BCC032
S431C	gttacaggtctcatTGCgcgcgtaaagccgcatctgaa	tcattgggtctctGCAaatatcatgccgttcctgcaggtg	tcattgccatggggtctccggtcgcgaataacagaaag	gttacaggtctcgcgaggacgaaattgagagccgcaattg	0	BCC348
A432C	gttacaggtctcatTGCcgtaaagccgcatctgaaacg	tcattgggtctctGCAagaaatatcatgccgttcctgcaggt	tcattgccatggggtctccggtcgcgaataacagaaag	gttacaggtctcgcgaggacgaaattgagagccgcaattg	0	BCC022
R433C	gttacaggtctcagTGCaaagccgcatctgaaacggaa	tcattgggtctctGCAcgcagaaatatcatgccgttcctg	tcattgccatggggtctccggtcgcgaataacagaaag	gttacaggtctcgcgaggacgaaattgagagccgcaattg	0	BCC016
A436C	gttacaggtctcaTTGCtctgaaacggaatttgcccga	tcattgggtctctGCAAGCtttacgcgcagaaatatcatgc	tcattgccatggggtctccggtcgcgaataacagaaag	gttacaggtctcgcgaggacgaaattgagagccgcaattg	0	BCC004
E438C	gttacaggtctcatTGCacggaatttgcccgaattgag	tcattgggtctctGCAagatgcggctttacgcgcagaaatatc	tcattgccatggggtctccggtcgcgaataacagaaag	gttacaggtctcgcgaggacgaaattgagagccgcaattg	0	BCC042
E440C	gttacaggtctcagTGCtttgcccgaattgagcaggag	tcattgggtctctGCAcgtttcagatgcggctttacgcgca	tcattgccatggggtctccggtcgcgaataacagaaag	gttacaggtctcgcgaggacgaaattgagagccgcaattg	0	BCC031
E445C	gttacaggtctcatTGCcaggagattcacagtcaagtc	tcattgggtctctGCAaattcgggcaaattccgtttcaga	tcattgccatggggtctccggtcgcgaataacagaaag	gttacaggtctcgcgaggacgaaattgagagccgcaattg	0	BCC015
Q446C	gttacaggtctcagTGCgagattcacagtcaagtcggt	tcattgggtctctGCActcaattcgggcaaattccgtttc	tcattgccatggggtctccggtcgcgaataacagaaag	gttacaggtctcgcgaggacgaaattgagagccgcaattg	0	BCC010
E447C	gttacaggtctcagTGCattcacagtcaagtcggtgcat	tcattgggtctctGCActgctcaattcgggcaaattccgt	tcattgccatggggtctccggtcgcgaataacagaaag	gttacaggtctcgcgaggacgaaattgagagccgcaattg	0	BCC364
V452C	gttacaggtctcaGTGCggtgcatatcgtgatatgcag	tcattgggtctctGCACTGactgtgaatctcctgctcaat	tcattgccatggggtctccggtcgcgaataacagaaag	gttacaggtctcgcgaggacgaaattgagagccgcaattg	0.012	BCC030
G453C	gttacaggtctcaTTGCgcatatcgtgatatgcagaca	tcattgggtctctGCAAACttgactgtgaatctcctgctc	tcattgccatggggtctccggtcgcgaataacagaaag	gttacaggtctcgcgaggacgaaattgagagccgcaattg	0	BCC371
A454C	gttacaggtctcatTGCtatcgtgatatgcagacaaaatatg	tcattgggtctctGCAaccgacttgactgtgaatctcctg	tcattgccatggggtctccggtcgcgaataacagaaag	gttacaggtctcgcgaggacgaaattgagagccgcaattg	0	BCC021
R456C	gttacaggtctcatTGCgatatgcagacaaaatatgag	tcattgggtctctGCAatatgcaccgacttgactgtgaat	tcattgccatggggtctccggtcgcgaataacagaaag	gttacaggtctcgcgaggacgaaattgagagccgcaattg	0	BCC014
D457C	gttacaggtctcatTGCatgcagacaaaatatgagcag	tcattgggtctctGCAacgatatgcaccgacttgactgtg	tcattgccatggggtctccggtcgcgaataacagaaag	gttacaggtctcgcgaggacgaaattgagagccgcaattg	0	BCC009
Q459C	gttacaggtctcagTGCacaaaatatgagcagaaaaag	tcattgggtctctGCAcatatcacgatatgcaccgacttg	tcattgccatggggtctccggtcgcgaataacagaaag	gttacaggtctcgcgaggacgaaattgagagccgcaattg	0.037	BCC003
T460C	gttacaggtctcagTGCaaatatgagcagaaaaagcgcc	tcattgggtctctGCActgcatatcacgatatgcaccgac	tcattgccatggggtctccggtcgcgaataacagaaag	gttacaggtctcgcgaggacgaaattgagagccgcaattg	0	BCC041
K461C	gttacaggtctcaTTGCtatgagcagaaaaagcgccaa	tcattgggtctctGCAAGTctgcatatcacgatatgcacc	tcattgccatggggtctccggtcgcgaataacagaaag	gttacaggtctcgcgaggacgaaattgagagccgcaattg	0	BCC037
E463C	gttacaggtctcatTGCcagaaaaagcgccaatacgaa	tcattgggtctctGCAatattttgtctgcatatcacgata	tcattgccatggggtctccggtcgcgaataacagaaag	gttacaggtctcgcgaggacgaaattgagagccgcaattg	0	BCC344
Q464C	gttacaggtctcagTGCaaaaagcgccaatacgaaaaaaatg	tcattgggtctctGCActcatattttgtctgcatatcacg	tcattgccatggggtctccggtcgcgaataacagaaag	gttacaggtctcgcgaggacgaaattgagagccgcaattg	0	BCC028
K466C	gttacaggtctcaGTGCcgccaatacgaaaaaaatgaa	tcattgggtctctGCACTTctgctcatattttgtctgcat	tcattgccatggggtctccggtcgcgaataacagaaag	gttacaggtctcgcgaggacgaaattgagagccgcaattg	0.392	BCC020
R467C	gttacaggtctcagTGCcaatacgaaaaaaatgaatcc	tcattgggtctctGCActttttctgctcatattttgtctg	tcattgccatggggtctccggtcgcgaataacagaaag	gttacaggtctcgcgaggacgaaattgagagccgcaattg	0	BCC013
Q468C	gttacaggtctcaTTGCtacgaaaaaaatgaatccgct	tcattgggtctctGCAACGctttttctgctcatattttgt	tcattgccatggggtctccggtcgcgaataacagaaag	gttacaggtctcgcgaggacgaaattgagagccgcaattg	0	BCC008
K471C	gttacaggtctcaGTGCaatgaatccgctctgtatcag	tcattgggtctctGCACTCgtattggcgctttttctgctc	tcattgccatggggtctccggtcgcgaataacagaaag	gttacaggtctcgcgaggacgaaattgagagccgcaattg	0.403	BCC370
E473C	gttacaggtctcatTGCtccgctctgtatcaggcatac	tcattgggtctctGCAatttttttcgtattggcgctttttc	tcattgccatggggtctccggtcgcgaataacagaaag	gttacaggtctcgcgaggacgaaattgagagccgcaattg	0.52	BCC036
S474C	gttacaggtctcaGTGCgctctgtatcaggcataccaa	tcattgggtctctGCACTCatttttttcgtattggcgctt	tcattgccatggggtctccggtcgcgaataacagaaag	gttacaggtctcgcgaggacgaaattgagagccgcaattg	0.249	BCC360
A475C	gttacaggtctcaTTGCctgtatcaggcataccaatac	tcattgggtctctGCAAGAttcatttttttcgtattggcg	tcattgccatggggtctccggtcgcgaataacagaaag	gttacaggtctcgcgaggacgaaattgagagccgcaattg	0	BCC027
Y477C	gttacaggtctcagTGCcaggcataccaatacgttcag	tcattgggtctctGCAcagagcggattcatttttttcgta	tcattgccatggggtctccggtcgcgaataacagaaag	gttacaggtctcgcgaggacgaaattgagagccgcaattg	0.424	BCC019
Q478C	gttacaggtctcatTGCgcataccaatacgttcagcaa	tcattgggtctctGCAatacagagcggattcatttttttc	tcattgccatggggtctccggtcgcgaataacagaaag	gttacaggtctcgcgaggacgaaattgagagccgcaattg	0.029	BCC369
Q481C	gttacaggtctcaTTGCtacgttcagcaagcgagatca	tcattgggtctctGCAATAtgcctgatacagagcggattc	tcattgccatggggtctccggtcgcgaataacagaaag	gttacaggtctcgcgaggacgaaattgagagccgcaattg	0.369	BCC339
Y482C	gttacaggtctcaGTGCgttcagcaagcgagatcaaaaaag	tcattgggtctctGCACTGgtatgcctgatacagagcgga	tcattgccatggggtctccggtcgcgaataacagaaag	gttacaggtctcgcgaggacgaaattgagagccgcaattg	0	BCC040
Q484C	gttacaggtctcatTGCcaagcgagatcaaaaaaggac	tcattgggtctctGCAaacgtattggtatgcctgatacag	tcattgccatggggtctccggtcgcgaataacagaaag	gttacaggtctcgcgaggacgaaattgagagccgcaattg	0.583	BSG2324
Q485C	gttacaggtctcagTGCgcgagatcaaaaaaggacatgc	tcattgggtctctGCActgaacgtattggtatgcctgata	tcattgccatggggtctccggtcgcgaataacagaaag	gttacaggtctcgcgaggacgaaattgagagccgcaattg	0.213	BCC368
R487C	gttacaggtctcagTGCtcaaaaaaggacatgcttgag	tcattgggtctctGCAcgcttgctgaacgtattggtatgc	tcattgccatggggtctccggtcgcgaataacagaaag	gttacaggtctcgcgaggacgaaattgagagccgcaattg	0.0288	BCC026
S488C	gttacaggtctcaTTGCaaaaaggacatgcttgagacg	tcattgggtctctGCAACGcgcttgctgaacgtattggta	tcattgccatggggtctccggtcgcgaataacagaaag	gttacaggtctcgcgaggacgaaattgagagccgcaattg	0.462	BSG2326
D491C	gttacaggtctcagTGCatgcttgagacgatgcaggga	tcattgggtctctGCActtttttgatctcgcttgctgaac	tcattgccatggggtctccggtcgcgaataacagaaag	gttacaggtctcgcgaggacgaaattgagagccgcaattg	0.078	BCC007
M492C	gttacaggtctcaTTGCcttgagacgatgcagggagat	tcattgggtctctGCAATCcttttttgatctcgcttgctg	tcattgccatggggtctccggtcgcgaataacagaaag	gttacaggtctcgcgaggacgaaattgagagccgcaattg	0.202	BCC002
T495C	gttacaggtctcagTGCatgcagggagatttctccggc	tcattgggtctctGCActcaagcatgtccttttttgatct	tcattgccatggggtctccggtcgcgaataacagaaag	gttacaggtctcgcgaggacgaaattgagagccgcaattg	0.383	BCC347
Q497C	gttacaggtctcagTGCggagatttctccggcttttatc	tcattgggtctctGCAcatcgtctcaagcatgtccttttttg	tcattgccatggggtctccggtcgcgaataacagaaag	gttacaggtctcgcgaggacgaaattgagagccgcaattg	0.264	BCC025
G498C	gttacaggtctcagTGCgatttctccggcttttatcaa	tcattgggtctctGCActgcatcgtctcaagcatgtcctt	tcattgccatggggtctccggtcgcgaataacagaaag	gttacaggtctcgcgaggacgaaattgagagccgcaattg	0.106	BCC338
F500C	gttacaggtctcatTGCtccggcttttatcaaggtgtt	tcattgggtctctGCAatctccctgcatcgtctcaagcat	tcattgccatggggtctccggtcgcgaataacagaaag	gttacaggtctcgcgaggacgaaattgagagccgcaattg	0.348	BCC006
S501C	gttacaggtctcaTTGCggcttttatcaaggtgttaaag	tcattgggtctctGCAAAAatctccctgcatcgtctcaag	tcattgccatggggtctccggtcgcgaataacagaaag	gttacaggtctcgcgaggacgaaattgagagccgcaattg	0.214	BCC001

## Sheet: C-terminal mutations
Table S4, related to Figure 2. Cysteine cross-linking screen.
Mutation	Forward primer	Reverse primer	STG974	STH306	cross-linked fraction	Stock name
E765C	gttacaggtctcaGTGCagaaaagtgcgcaaacgcaag	tcattgggtctctGCACTCatcgctttctgacagagcaga	gttacactcgagggtctccgaccgccagcttcaaagccgtg	tcattgccatggggtctcacaggttattatctagaaccggaaatctc	0	BSG2559
Y768C	gttacaggtctcaGTGCcgcaaacgcaagcttgaagaa	tcattgggtctctGCACTTtctctcttcatcgctttctga	gttacactcgagggtctccgaccgccagcttcaaagccgtg	tcattgccatggggtctcacaggttattatctagaaccggaaatctc	0	BSG2560
K772C	gttacaggtctcaTTGCcttgaagaagagctctctgcc	tcattgggtctctGCAACGtttgcgcacttttctctcttc	gttacactcgagggtctccgaccgccagcttcaaagccgtg	tcattgccatggggtctcacaggttattatctagaaccggaaatctc	0	BSG2561
T813C	gttacaggtctcagTGCgagctgaagatcgcagcggcca	tcattgggtctctGCAcagctcgttggagagagactcttt	gttacactcgagggtctccgaccgccagcttcaaagccgtg	tcattgccatggggtctcacaggttattatctagaaccggaaatctc	0.172	BSG2549
I817C	gttacaggtctcagTGCgcagcggccaaaaaagagcag	tcattgggtctctGCActtcagctcagtcagctcgttgga	gttacactcgagggtctccgaccgccagcttcaaagccgtg	tcattgccatggggtctcacaggttattatctagaaccggaaatctc	0.2962	BSG2550
A818C	gttacaggtctcaTTGCgcggccaaaaaagagcaggct	tcattgggtctctGCAAATcttcagctcagtcagctcgtt	gttacactcgagggtctccgaccgccagcttcaaagccgtg	tcattgccatggggtctcacaggttattatctagaaccggaaatctc	0	BSG2552
A820C	gttacaggtctcagTGCaaaaaagagcaggcttctaag	tcattgggtctctGCAcgctgcgatcttcagctcagtcag	gttacactcgagggtctccgaccgccagcttcaaagccgtg	tcattgccatggggtctcacaggttattatctagaaccggaaatctc	0.3749	BSG2551
E823C	gttacaggtctcaGTGCcaggcttctaagggggaagag	tcattgggtctctGCACTTtttggccgctgcgatcttcag	gttacactcgagggtctccgaccgccagcttcaaagccgtg	tcattgccatggggtctcacaggttattatctagaaccggaaatctc	0.0324	BSG2553
D824C	gttacaggtctcagTGCgcttctaagggggaagaggac	tcattgggtctctGCActcttttttggccgctgcgatctt	gttacactcgagggtctccgaccgccagcttcaaagccgtg	tcattgccatggggtctcacaggttattatctagaaccggaaatctc	0.1737	BSG2554
S866C	gttacaggtctcaTTGCggcgaagaaaagctggaagaa	tcattgggtctctGCAAGTgctagatgacatctctgacgtt	gttacactcgagggtctccgaccgccagcttcaaagccgtg	tcattgccatggggtctcacaggttattatctagaaccggaaatctc	0.045	BSG2555
K870C	gttacaggtctcaGTGCctggaagaagcagcaaaacat	tcattgggtctctGCACTCttcgccgctggtgctagatga	gttacactcgagggtctccgaccgccagcttcaaagccgtg	tcattgccatggggtctcacaggttattatctagaaccggaaatctc	0.0247	BSG2556
E872C	gttacaggtctcagTGCgaagcagcaaaacataaattg	tcattgggtctctGCACTCttccagcttttcttcgccgct	gttacactcgagggtctccgaccgccagcttcaaagccgtg	tcattgccatggggtctcacaggttattatctagaaccggaaatctc	0.0086	BSG2557
A874C	gttacaggtctcaGTGCgcaaaacataaattgaatgac	tcattgggtctctGCAaatcagttcgatcgttttcgttttg	gttacactcgagggtctccgaccgccagcttcaaagccgtg	tcattgccatggggtctcacaggttattatctagaaccggaaatctc	0.01479	BSG2558
A890C	gttacaggtctcatTGCttaaggcgcgatcagcgcatc	tcattgggtctctGCAAGCaatcagttcgatcgttttcgt	gttacactcgagggtctccgaccgccagcttcaaagccgtg	tcattgccatggggtctcacaggttattatctagaaccggaaatctc	0	BCC187
L891C	gttacaggtctcaTTGCaggcgcgatcagcgcatcaag	tcattgggtctctGCAccttaatgcaatcagttcgatcgt	gttacactcgagggtctccgaccgccagcttcaaagccgtg	tcattgccatggggtctcacaggttattatctagaaccggaaatctc	0	BCC199
R893C	gttacaggtctcagTGCgatcagcgcatcaagcttcag	tcattgggtctctGCAACGccttaatgcaatcagttcgat	gttacactcgagggtctccgaccgccagcttcaaagccgtg	tcattgccatggggtctcacaggttattatctagaaccggaaatctc	0	BCC210
D894C	gttacaggtctcaTTGCcagcgcatcaagcttcagcat	tcattgggtctctGCAatcgcgccttaatgcaatcagttc	gttacactcgagggtctccgaccgccagcttcaaagccgtg	tcattgccatggggtctcacaggttattatctagaaccggaaatctc	0	BCC220
Q895C	gttacaggtctcatTGCcgcatcaagcttcagcatggg	tcattgggtctctGCAACGctgatcgcgccttaatgcaat	gttacactcgagggtctccgaccgccagcttcaaagccgtg	tcattgccatggggtctcacaggttattatctagaaccggaaatctc	0	BCC229
I897C	gttacaggtctcaTTGCaagcttcagcatgggcttgat	tcattgggtctctGCAAATgcgctgatcgcgccttaatgc	gttacactcgagggtctccgaccgccagcttcaaagccgtg	tcattgccatggggtctcacaggttattatctagaaccggaaatctc	0	BCC238
K898C	gttacaggtctcaTTGCcttcagcatgggcttgatacg	tcattgggtctctGCAaagcttgatgcgctgatcgcgcct	gttacactcgagggtctccgaccgccagcttcaaagccgtg	tcattgccatggggtctcacaggttattatctagaaccggaaatctc	0	BCC248
Q900C	gttacaggtctcatTGCcatgggcttgatacgtatgag	tcattgggtctctGCActgaagcttgatgcgctgatcgcgcc	gttacactcgagggtctccgaccgccagcttcaaagccgtg	tcattgccatggggtctcacaggttattatctagaaccggaaatctc	0	BCC259
H901C	gttacaggtctcagTGCgggcttgatacgtatgagcgt	tcattgggtctctGCAatgctgaagcttgatgcgctgatcg	gttacactcgagggtctccgaccgccagcttcaaagccgtg	tcattgccatggggtctcacaggttattatctagaaccggaaatctc	0	BCC188
G902C	gttacaggtctcatTGCcttgatacgtatgagcgtgag	tcattgggtctctGCAatgctgaagcttgatgcgctgatcg	gttacactcgagggtctccgaccgccagcttcaaagccgtg	tcattgccatggggtctcacaggttattatctagaaccggaaatctc	0	BCC200
D904C	gttacaggtctcatTGCacgtatgagcgtgagctgaaa	tcattgggtctctGCAaagcccatgctgaagcttgatgcg	gttacactcgagggtctccgaccgccagcttcaaagccgtg	tcattgccatggggtctcacaggttattatctagaaccggaaatctc	0	BCC211
T905C	gttacaggtctcatTGCtatgagcgtgagctgaaagaa	tcattgggtctctGCAatcaagcccatgctgaagcttgat	gttacactcgagggtctccgaccgccagcttcaaagccgtg	tcattgccatggggtctcacaggttattatctagaaccggaaatctc	0	BCC221
E907C	gttacaggtctcatTGCcgtgagctgaaagaaatgaaa	tcattgggtctctGCAatacgtatcaagcccatgctgaag	gttacactcgagggtctccgaccgccagcttcaaagccgtg	tcattgccatggggtctcacaggttattatctagaaccggaaatctc	0.4677	BSG2383
R908C	gttacaggtctcagTGCgagctgaaagaaatgaaacgc	tcattgggtctctGCActcatacgtatcaagcccatgctg	gttacactcgagggtctccgaccgccagcttcaaagccgtg	tcattgccatggggtctcacaggttattatctagaaccggaaatctc	0	BCC239
E909C	gttacaggtctcatTGCctgaaagaaatgaaacgcctg	tcattgggtctctGCAacgctcatacgtatcaagcccatgc	gttacactcgagggtctccgaccgccagcttcaaagccgtg	tcattgccatggggtctcacaggttattatctagaaccggaaatctc	0	BCC249
K911C	gttacaggtctcagTGCgaaatgaaacgcctgtataaac	tcattgggtctctGCAcagctcacgctcatacgtatcaag	gttacactcgagggtctccgaccgccagcttcaaagccgtg	tcattgccatggggtctcacaggttattatctagaaccggaaatctc	0.035	BCC260
E912C	gttacaggtctcaGTGCatgaaacgcctgtataaacaa	tcattgggtctctGCACTTcagctcacgctcatacgtatc	gttacactcgagggtctccgaccgccagcttcaaagccgtg	tcattgccatggggtctcacaggttattatctagaaccggaaatctc	0	BCC189
K914C	gttacaggtctcagTGCcgcctgtataaacaaaaaaca	tcattgggtctctGCAcatttctttcagctcacgctcata	gttacactcgagggtctccgaccgccagcttcaaagccgtg	tcattgccatggggtctcacaggttattatctagaaccggaaatctc	0.452	BSG2384
K918C	gttacaggtctcatTGCcaaaaaacaacgctcttaaaag	tcattgggtctctGCAatacaggcgtttcatttctttcag	gttacactcgagggtctccgaccgccagcttcaaagccgtg	tcattgccatggggtctcacaggttattatctagaaccggaaatctc	0.309	BCC230
Q919C	gttacaggtctcaGTGCaaaacaacgctcttaaaagac	tcattgggtctctGCACTTatacaggcgtttcatttcttt	gttacactcgagggtctccgaccgccagcttcaaagccgtg	tcattgccatggggtctcacaggttattatctagaaccggaaatctc	0.349	BSG2433
T921C	gttacaggtctcaGTGCacgctcttaaaagacgaagaa	tcattgggtctctGCACTTttgtttatacaggcgtttcat	gttacactcgagggtctccgaccgccagcttcaaagccgtg	tcattgccatggggtctcacaggttattatctagaaccggaaatctc	0.5583	BSG2385
T922C	gttacaggtctcaTTGCctcttaaaagacgaagaagtc	tcattgggtctctGCAAGTtttttgtttatacaggcgttt	gttacactcgagggtctccgaccgccagcttcaaagccgtg	tcattgccatggggtctcacaggttattatctagaaccggaaatctc	0.167	BCC261
L923C	gttacaggtctcagTGCttaaaagacgaagaagtcaaa	tcattgggtctctGCAcgttgttttttgtttatacaggcg	gttacactcgagggtctccgaccgccagcttcaaagccgtg	tcattgccatggggtctcacaggttattatctagaaccggaaatctc	0	BCC190
K925C	gttacaggtctcaTTGCgacgaagaagtcaaacttgga	tcattgggtctctGCAAAGgagcgttgttttttgtttatac	gttacactcgagggtctccgaccgccagcttcaaagccgtg	tcattgccatggggtctcacaggttattatctagaaccggaaatctc	0.227	BCC201
D926C	gttacaggtctcaGTGCgaagaagtcaaacttggacga	tcattgggtctctGCACTTtaagagcgttgttttttgttt	gttacactcgagggtctccgaccgccagcttcaaagccgtg	tcattgccatggggtctcacaggttattatctagaaccggaaatctc	0	BCC213
E928C	gttacaggtctcaGTGCgtcaaacttggacgaatggaa	tcattgggtctctGCACTCgtcttttaagagcgttgttttttg	gttacactcgagggtctccgaccgccagcttcaaagccgtg	tcattgccatggggtctcacaggttattatctagaaccggaaatctc	0.346	BCC222
V929C	gttacaggtctcaGTGCaaacttggacgaatggaagtc	tcattgggtctctGCACTCttcgtcttttaagagcgttgt	gttacactcgagggtctccgaccgccagcttcaaagccgtg	tcattgccatggggtctcacaggttattatctagaaccggaaatctc	0.274	BCC231
K930C	gttacaggtctcaTTGCcttggacgaatggaagtcgag	tcattgggtctctGCAAACttcttcgtcttttaagagcgt	gttacactcgagggtctccgaccgccagcttcaaagccgtg	tcattgccatggggtctcacaggttattatctagaaccggaaatctc	0	BCC241
G932C	gttacaggtctcatTGCcgaatggaagtcgagcttgat	tcattgggtctctGCAaagtttgacttcttcgtcttttaag	gttacactcgagggtctccgaccgccagcttcaaagccgtg	tcattgccatggggtctcacaggttattatctagaaccggaaatctc	0.344	BCC250
R933C	gttacaggtctcaTTGCatggaagtcgagcttgataatttac	tcattgggtctctGCAACCaagtttgacttcttcgtcttt	gttacactcgagggtctccgaccgccagcttcaaagccgtg	tcattgccatggggtctcacaggttattatctagaaccggaaatctc	0.33	BCC262
E935C	gttacaggtctcagTGCgtcgagcttgataatttactc	tcattgggtctctGCAcattcgtccaagtttgacttcttc	gttacactcgagggtctccgaccgccagcttcaaagccgtg	tcattgccatggggtctcacaggttattatctagaaccggaaatctc	0.107	BCC191
V936C	gttacaggtctcaGTGCgagcttgataatttactccaa	tcattgggtctctGCACTCcattcgtccaagtttgacttc	gttacactcgagggtctccgaccgccagcttcaaagccgtg	tcattgccatggggtctcacaggttattatctagaaccggaaatctc	0.255	BCC202
E937C	gttacaggtctcaTTGCcttgataatttactccaatact	tcattgggtctctGCAAACttccattcgtccaagtttgac	gttacactcgagggtctccgaccgccagcttcaaagccgtg	tcattgccatggggtctcacaggttattatctagaaccggaaatctc	0.027	BCC214
N940C	gttacaggtctcatTGCttactccaatacttacgggag	tcattgggtctctGCAatcaagctcgacttccattcgtcc	gttacactcgagggtctccgaccgccagcttcaaagccgtg	tcattgccatggggtctcacaggttattatctagaaccggaaatctc	0.301	BCC232
L942C	gttacaggtctcaTTGCcaatacttacgggaggaatac	tcattgggtctctGCAAAGattatcaagctcgacttccat	gttacactcgagggtctccgaccgccagcttcaaagccgtg	tcattgccatggggtctcacaggttattatctagaaccggaaatctc	0	BCC242
Q943C	gttacaggtctcaTTGCtacttacgggaggaatacagc	tcattgggtctctGCAAAGtaaattatcaagctcgacttc	gttacactcgagggtctccgaccgccagcttcaaagccgtg	tcattgccatggggtctcacaggttattatctagaaccggaaatctc	0.068	BCC251
Y944C	gttacaggtctcaGTGCttacgggaggaatacagcttg	tcattgggtctctGCACTGgagtaaattatcaagctcgac	gttacactcgagggtctccgaccgccagcttcaaagccgtg	tcattgccatggggtctcacaggttattatctagaaccggaaatctc	0.7593	BSG2386
R946C	gttacaggtctcaTTGCgaggaatacagcttgtccttt	tcattgggtctctGCAAAGgtattggagtaaattatcaagc	gttacactcgagggtctccgaccgccagcttcaaagccgtg	tcattgccatggggtctcacaggttattatctagaaccggaaatctc	0	BCC192
E947C	gttacaggtctcagTGCgaatacagcttgtcctttgag	tcattgggtctctGCAccgtaagtattggagtaaattatcaa	gttacactcgagggtctccgaccgccagcttcaaagccgtg	tcattgccatggggtctcacaggttattatctagaaccggaaatctc	0.207	BCC203
Y949C	gttacaggtctcaGTGCagcttgtcctttgagggggca	tcattgggtctctGCACTCctcccgtaagtattggagtaa	gttacactcgagggtctccgaccgccagcttcaaagccgtg	tcattgccatggggtctcacaggttattatctagaaccggaaatctc	0.063	BCC215
S950C	gttacaggtctcaTTGCttgtcctttgagggggcaaaag	tcattgggtctctGCAATAttcctcccgtaagtattggag	gttacactcgagggtctccgaccgccagcttcaaagccgtg	tcattgccatggggtctcacaggttattatctagaaccggaaatctc	0	BCC223
L951C	gttacaggtctcaTTGCtcctttgagggggcaaaagag	tcattgggtctctGCAAGAgtattcctcccgtaagtattg	gttacactcgagggtctccgaccgccagcttcaaagccgtg	tcattgccatggggtctcacaggttattatctagaaccggaaatctc	0	BCC233
S952C	gttacaggtctcagTGCtttgagggggcaaaagagaaa	tcattgggtctctGCAcaagctgtattcctcccgtaagta	gttacactcgagggtctccgaccgccagcttcaaagccgtg	tcattgccatggggtctcacaggttattatctagaaccggaaatctc	0	BCC243
F953C	gttacaggtctcaTTGCgagggggcaaaagagaaatatc	tcattgggtctctGCAAGAcaagctgtattcctcccgtaa	gttacactcgagggtctccgaccgccagcttcaaagccgtg	tcattgccatggggtctcacaggttattatctagaaccggaaatctc	0	BCC252
E954C	gttacaggtctcatTGCggggcaaaagagaaatatcag	tcattgggtctctGCAaaaggacaagctgtattcctcccg	gttacactcgagggtctccgaccgccagcttcaaagccgtg	tcattgccatggggtctcacaggttattatctagaaccggaaatctc	0	BCC263
G955C	gttacaggtctcagTGCgcaaaagagaaatatcagctt	tcattgggtctctGCActcaaaggacaagctgtattcctc	gttacactcgagggtctccgaccgccagcttcaaagccgtg	tcattgccatggggtctcacaggttattatctagaaccggaaatctc	0	BCC193
A956C	gttacaggtctcagTGCaaagagaaatatcagcttgaa	tcattgggtctctGCAcccctcaaaggacaagctgtattc	gttacactcgagggtctccgaccgccagcttcaaagccgtg	tcattgccatggggtctcacaggttattatctagaaccggaaatctc	0	BCC204
K957C	gttacaggtctcaTTGCgagaaatatcagcttgaaact	tcattgggtctctGCAAGCcccctcaaaggacaagctgta	gttacactcgagggtctccgaccgccagcttcaaagccgtg	tcattgccatggggtctcacaggttattatctagaaccggaaatctc	0	BCC216
E958C	gttacaggtctcaGTGCaaatatcagcttgaaactgat	tcattgggtctctGCACTTtgccccctcaaaggacaagctg	gttacactcgagggtctccgaccgccagcttcaaagccgtg	tcattgccatggggtctcacaggttattatctagaaccggaaatctc	0	BCC224
K959C	gttacaggtctcagTGCtatcagcttgaaactgatcca	tcattgggtctctGCActcttttgccccctcaaaggacaa	gttacactcgagggtctccgaccgccagcttcaaagccgtg	tcattgccatggggtctcacaggttattatctagaaccggaaatctc	0	BCC234
Y960C	gttacaggtctcaGTGCcagcttgaaactgatccagag	tcattgggtctctGCACTTctcttttgccccctcaaagga	gttacactcgagggtctccgaccgccagcttcaaagccgtg	tcattgccatggggtctcacaggttattatctagaaccggaaatctc	0	BCC244
Q961C	gttacaggtctcatTGCcttgaaactgatccagaggaa	tcattgggtctctGCAatatttctcttttgccccctcaaa	gttacactcgagggtctccgaccgccagcttcaaagccgtg	tcattgccatggggtctcacaggttattatctagaaccggaaatctc	0	BCC253
L962C	gttacaggtctcagTGCgaaactgatccagaggaagcc	tcattgggtctctGCActgatatttctcttttgccccctc	gttacactcgagggtctccgaccgccagcttcaaagccgtg	tcattgccatggggtctcacaggttattatctagaaccggaaatctc	0	BCC264
E963C	gttacaggtctcatTGCactgatccagaggaagccaga	tcattgggtctctGCAaagctgatatttctcttttgcccc	gttacactcgagggtctccgaccgccagcttcaaagccgtg	tcattgccatggggtctcacaggttattatctagaaccggaaatctc	0	BCC194
T964C	gttacaggtctcaGTGCgatccagaggaagccagaaag	tcattgggtctctGCACTCaagctgatatttctcttttgc	gttacactcgagggtctccgaccgccagcttcaaagccgtg	tcattgccatggggtctcacaggttattatctagaaccggaaatctc	0	BCC205
D965C	gttacaggtctcatTGCccagaggaagccagaaagcgcgt	tcattgggtctctGCAagtttcaagctgatatttctcttt	gttacactcgagggtctccgaccgccagcttcaaagccgtg	tcattgccatggggtctcacaggttattatctagaaccggaaatctc	0	BCC217
P966C	gttacaggtctcatTGCgaggaagccagaaagcgcgtg	tcattgggtctctGCAatcagtttcaagctgatatttctc	gttacactcgagggtctccgaccgccagcttcaaagccgtg	tcattgccatggggtctcacaggttattatctagaaccggaaatctc	0	BCC225
E967C	gttacaggtctcaTTGCgaagccagaaagcgcgtgaag	tcattgggtctctGCAAGGatcagtttcaagctgatatttc	gttacactcgagggtctccgaccgccagcttcaaagccgtg	tcattgccatggggtctcacaggttattatctagaaccggaaatctc	0	BCC235
E968C	gttacaggtctcagTGCgccagaaagcgcgtgaagctg	tcattgggtctctGCActctggatcagtttcaagctgata	gttacactcgagggtctccgaccgccagcttcaaagccgtg	tcattgccatggggtctcacaggttattatctagaaccggaaatctc	0	BCC245
A969C	gttacaggtctcaGTGCagaaagcgcgtgaagctgatt	tcattgggtctctGCACTCctctggatcagtttcaagctg	gttacactcgagggtctccgaccgccagcttcaaagccgtg	tcattgccatggggtctcacaggttattatctagaaccggaaatctc	0	BCC254
R970C	gttacaggtctcaTTGCaagcgcgtgaagctgattaaac	tcattgggtctctGCAAGCttcctctggatcagtttcaag	gttacactcgagggtctccgaccgccagcttcaaagccgtg	tcattgccatggggtctcacaggttattatctagaaccggaaatctc	0	BCC265
K971C	gttacaggtctcaTTGCcgcgtgaagctgattaaactc	tcattgggtctctGCAACGggcttcctctggatcagtttc	gttacactcgagggtctccgaccgccagcttcaaagccgtg	tcattgccatggggtctcacaggttattatctagaaccggaaatctc	0	BCC195
R972C	gttacaggtctcagTGCgtgaagctgattaaactcgca	tcattgggtctctGCActttctggcttcctctggatcagt	gttacactcgagggtctccgaccgccagcttcaaagccgtg	tcattgccatggggtctcacaggttattatctagaaccggaaatctc	0	BCC206
V973C	gttacaggtctcaTTGCaagctgattaaactcgcaattga	tcattgggtctctGCAACGctttctggcttcctctggatca	gttacactcgagggtctccgaccgccagcttcaaagccgtg	tcattgccatggggtctcacaggttattatctagaaccggaaatctc	0	BCC218
K974C	gttacaggtctcagTGCctgattaaactcgcaattgaa	tcattgggtctctGCAcacgcgctttctggcttcctctgg	gttacactcgagggtctccgaccgccagcttcaaagccgtg	tcattgccatggggtctcacaggttattatctagaaccggaaatctc	0	BCC226
I976C	gttacaggtctcaGTGCgcaattgaagagctgggtaccg	tcattgggtctctGCAcagcttcacgcgctttctggcttc	gttacactcgagggtctccgaccgccagcttcaaagccgtg	tcattgccatggggtctcacaggttattatctagaaccggaaatctc	0	BCC246
K977C	gttacaggtctcaGTGCgcaattgaagagctgggtaccg	tcattgggtctctGCAaatcagcttcacgcgctttctggc	gttacactcgagggtctccgaccgccagcttcaaagccgtg	tcattgccatggggtctcacaggttattatctagaaccggaaatctc	0.027	BCC255
L978C	gttacaggtctcaGTGCgcaattgaagagctgggtaccg	tcattgggtctctGCACTTaatcagcttcacgcgctttct	gttacactcgagggtctccgaccgccagcttcaaagccgtg	tcattgccatggggtctcacaggttattatctagaaccggaaatctc	0	BCC266
I980C	gttacaggtctcaTTGCgaagagctgggtaccgtgaac	tcattgggtctctGCAAGCgagtttaatcagcttcacgcgct	gttacactcgagggtctccgaccgccagcttcaaagccgtg	tcattgccatggggtctcacaggttattatctagaaccggaaatctc	0.177	BCC207
E981C	gttacaggtctcatTGCgagctgggtaccgtgaacctc	tcattgggtctctGCAaattgcgagtttaatcagcttcac	gttacactcgagggtctccgaccgccagcttcaaagccgtg	tcattgccatggggtctcacaggttattatctagaaccggaaatctc	0.078	BCC219
E982C	gttacaggtctcaGTGCctgggtaccgtgaacctcgga	tcattgggtctctGCACTCaattgcgagtttaatcagctt	gttacactcgagggtctccgaccgccagcttcaaagccgtg	tcattgccatggggtctcacaggttattatctagaaccggaaatctc	0	BCC227
L983C	gttacaggtctcagTGCggtaccgtgaacctcggaagc	tcattgggtctctGCActcttcaattgcgagtttaatcag	gttacactcgagggtctccgaccgccagcttcaaagccgtg	tcattgccatggggtctcacaggttattatctagaaccggaaatctc	0.402	BSG2501
G984C	gttacaggtctcagTGCaccgtgaacctcggaagcata	tcattgggtctctGCAcagctcttcaattgcgagtttaatc	gttacactcgagggtctccgaccgccagcttcaaagccgtg	tcattgccatggggtctcacaggttattatctagaaccggaaatctc	0.446	BCC247
T985C	gttacaggtctcatTGCgtgaacctcggaagcatagat	tcattgggtctctGCAacccagctcttcaattgcgagttt	gttacactcgagggtctccgaccgccagcttcaaagccgtg	tcattgccatggggtctcacaggttattatctagaaccggaaatctc	0.291	BCC256
V986C	gttacaggtctcaTTGCaacctcggaagcatagatgag	tcattgggtctctGCAAGTacccagctcttcaattgcgag	gttacactcgagggtctccgaccgccagcttcaaagccgtg	tcattgccatggggtctcacaggttattatctagaaccggaaatctc	0.326	BCC267
L987C	gttacaggtctcagTGCctcggaagcatagatgagttt	tcattgggtctctGCAcacggtacccagctcttcaattgc	gttacactcgagggtctccgaccgccagcttcaaagccgtg	tcattgccatggggtctcacaggttattatctagaaccggaaatctc	0.184	BCC197
N988C	gttacaggtctcaTTGCggaagcatagatgagtttgag	tcattgggtctctGCAATTcacggtacccagctcttcaat	gttacactcgagggtctccgaccgccagcttcaaagccgtg	tcattgccatggggtctcacaggttattatctagaaccggaaatctc	0.305	BCC208
D992C	gttacaggtctcaTTGCgagtttgagagggtcaacgaa	tcattgggtctctGCAAATgcttccgaggttcacggtaccc	gttacactcgagggtctccgaccgccagcttcaaagccgtg	tcattgccatggggtctcacaggttattatctagaaccggaaatctc	0	BCC236
E995C	gttacaggtctcatTGCagggtcaacgaacggtacaag	tcattgggtctctGCAaaactcatctatgcttccgaggtt	gttacactcgagggtctccgaccgccagcttcaaagccgtg	tcattgccatggggtctcacaggttattatctagaaccggaaatctc	0	BCC257
R996C	gttacaggtctcagTGCgtcaacgaacggtacaagttt	tcattgggtctctGCActcaaactcatctatgcttccgag	gttacactcgagggtctccgaccgccagcttcaaagccgtg	tcattgccatggggtctcacaggttattatctagaaccggaaatctc	0.055	BCC268
N998C	gttacaggtctcaTTGCgaacggtacaagtttctgtcg	tcattgggtctctGCAAACcctctcaaactcatctatgct	gttacactcgagggtctccgaccgccagcttcaaagccgtg	tcattgccatggggtctcacaggttattatctagaaccggaaatctc	0	BCC198
E999C	gttacaggtctcaTTGCcggtacaagtttctgtcggaa	tcattgggtctctGCAATTgaccctctcaaactcatctat	gttacactcgagggtctccgaccgccagcttcaaagccgtg	tcattgccatggggtctcacaggttattatctagaaccggaaatctc	0	BCC209
K1002C	gttacaggtctcaTTGCtttctgtcggaacaaaaagaa	tcattgggtctctGCAATAccgttcgttgaccctctcaaa	gttacactcgagggtctccgaccgccagcttcaaagccgtg	tcattgccatggggtctcacaggttattatctagaaccggaaatctc	0	BCC228
F1003C	gttacaggtctcagTGCctgtcggaacaaaaagaagat	tcattgggtctctGCActtgtaccgttcgttgaccctctc	gttacactcgagggtctccgaccgccagcttcaaagccgtg	tcattgccatggggtctcacaggttattatctagaaccggaaatctc	0	BCC237
E1006C	gttacaggtctcaGTGCaaagaagatttaacagaagcg	tcattgggtctctGCAcgacagaaacttgtaccgttcgtt	gttacactcgagggtctccgaccgccagcttcaaagccgtg	tcattgccatggggtctcacaggttattatctagaaccggaaatctc	0	BCC258
Q1007C	gttacaggtctcaGTGCaaagaagatttaacagaagcg	tcattgggtctctGCACTCcgacagaaacttgtaccgttc	gttacactcgagggtctccgaccgccagcttcaaagccgtg	tcattgccatggggtctcacaggttattatctagaaccggaaatctc	0	BCC269
K1031C	gttacaggtctcagTGCcgctttaacgacacattcgtc	tcattgggtctctGCAcgtcatttcttcatccatttcttc	gttacactcgagggtctccgaccgccagcttcaaagccgtg	tcattgccatggggtctcacaggttattatctagaaccggaaatctc	0	BCC3852
R1032C	gttacaggtctcagTGCtttaacgacacattcgtccaa	tcattgggtctctGCActtcgtcatttcttcatccatttc	gttacactcgagggtctccgaccgccagcttcaaagccgtg	tcattgccatggggtctcacaggttattatctagaaccggaaatctc	0	BCC277
N1034C	gttacaggtctcatTGCgacacattcgtccaaatccgc	tcattgggtctctGCAaaagcgcttcgtcatttcttcatc	gttacactcgagggtctccgaccgccagcttcaaagccgtg	tcattgccatggggtctcacaggttattatctagaaccggaaatctc	0	BCC285
D1035C	gttacaggtctcaTTGCacattcgtccaaatccgctca	tcattgggtctctGCAATTaaagcgcttcgtcatttcttc	gttacactcgagggtctccgaccgccagcttcaaagccgtg	tcattgccatggggtctcacaggttattatctagaaccggaaatctc	0	BCC295
T1036C	gttacaggtctcaTTGCttcgtccaaatccgctcacac	tcattgggtctctGCAATCgttaaagcgcttcgtcatttc	gttacactcgagggtctccgaccgccagcttcaaagccgtg	tcattgccatggggtctcacaggttattatctagaaccggaaatctc	0	BCC304
V1038C	gttacaggtctcaTTGCcaaatccgctcacactttgat	tcattgggtctctGCAAAAtgtgtcgttaaagcgcttcgt	gttacactcgagggtctccgaccgccagcttcaaagccgtg	tcattgccatggggtctcacaggttattatctagaaccggaaatctc	0	BCC311
Q1039C	gttacaggtctcaTTGCatccgctcacactttgatcaag	tcattgggtctctGCAAACgaatgtgtcgttaaagcgcttc	gttacactcgagggtctccgaccgccagcttcaaagccgtg	tcattgccatggggtctcacaggttattatctagaaccggaaatctc	0	BCC318
R1041C	gttacaggtctcaTTGCtcacactttgatcaagttttc	tcattgggtctctGCAAATttggacgaatgtgtcgttaaag	gttacactcgagggtctccgaccgccagcttcaaagccgtg	tcattgccatggggtctcacaggttattatctagaaccggaaatctc	0	BCC327
D1045C	gttacaggtctcatTGCcaagttttccgctccttattc	tcattgggtctctGCAaaagtgtgagcggatttggacgaa	gttacactcgagggtctccgaccgccagcttcaaagccgtg	tcattgccatggggtctcacaggttattatctagaaccggaaatctc	0	BCC286
S1050C	gttacaggtctcaTTGCttattcggaggagggcgagctg	tcattgggtctctGCAACGgaaaacttgatcaaagtgtga	gttacactcgagggtctccgaccgccagcttcaaagccgtg	tcattgccatggggtctcacaggttattatctagaaccggaaatctc	0	BCC312
F1052C	gttacaggtctcaTTGCggaggagggcgagctgaactg	tcattgggtctctGCAAAGggagcggaaaacttgatcaaa	gttacactcgagggtctccgaccgccagcttcaaagccgtg	tcattgccatggggtctcacaggttattatctagaaccggaaatctc	0	BCC319
G1053C	gttacaggtctcaTTGCggagggcgagctgaactgagg	tcattgggtctctGCAAAAtaaggagcggaaaacttgatcaaa	gttacactcgagggtctccgaccgccagcttcaaagccgtg	tcattgccatggggtctcacaggttattatctagaaccggaaatctc	0	BCC328
R1056C	gttacaggtctcagTGCgctgaactgaggctcaccgat	tcattgggtctctGCAccctcctccgaataaggagcggaa	gttacactcgagggtctccgaccgccagcttcaaagccgtg	tcattgccatggggtctcacaggttattatctagaaccggaaatctc	0	BCC270
E1058C	gttacaggtctcatTGCctgaggctcaccgatcctaac	tcattgggtctctGCAagctcgccctcctccgaataagga	gttacactcgagggtctccgaccgccagcttcaaagccgtg	tcattgccatggggtctcacaggttattatctagaaccggaaatctc	0	BCC278
R1060C	gttacaggtctcagTGCctcaccgatcctaacgatctg	tcattgggtctctGCAcagttcagctcgccctcctccgaa	gttacactcgagggtctccgaccgccagcttcaaagccgtg	tcattgccatggggtctcacaggttattatctagaaccggaaatctc	0	BCC287
L1061C	gttacaggtctcagTGCaccgatcctaacgatctgctt	tcattgggtctctGCAcctcagttcagctcgccctcctcc	gttacactcgagggtctccgaccgccagcttcaaagccgtg	tcattgccatggggtctcacaggttattatctagaaccggaaatctc	0	BCC296
T1062C	gttacaggtctcaTTGCgatcctaacgatctgcttcat	tcattgggtctctGCAAAGcctcagttcagctcgccctcc	gttacactcgagggtctccgaccgccagcttcaaagccgtg	tcattgccatggggtctcacaggttattatctagaaccggaaatctc	0.069	BCC305
D1063C	gttacaggtctcaTTGCcctaacgatctgcttcattca	tcattgggtctctGCAAGTgagcctcagttcagctcgccc	gttacactcgagggtctccgaccgccagcttcaaagccgtg	tcattgccatggggtctcacaggttattatctagaaccggaaatctc	0	BCC313
P1064C	gttacaggtctcatTGCaacgatctgcttcattcagga	tcattgggtctctGCAatcggtgagcctcagttcagctcg	gttacactcgagggtctccgaccgccagcttcaaagccgtg	tcattgccatggggtctcacaggttattatctagaaccggaaatctc	0	BCC320
N1065C	gttacaggtctcatTGCgatctgcttcattcaggagtc	tcattgggtctctGCAaggatcggtgagcctcagttcagc	gttacactcgagggtctccgaccgccagcttcaaagccgtg	tcattgccatggggtctcacaggttattatctagaaccggaaatctc	0	BCC329
D1066C	gttacaggtctcaTTGCctgcttcattcaggagtcgag	tcattgggtctctGCAATTaggatcggtgagcctcagttc	gttacactcgagggtctccgaccgccagcttcaaagccgtg	tcattgccatggggtctcacaggttattatctagaaccggaaatctc	0	BCC271
L1068C	gttacaggtctcagTGCcattcaggagtcgagattatc	tcattgggtctctGCAcagatcgttaggatcggtgagcct	gttacactcgagggtctccgaccgccagcttcaaagccgtg	tcattgccatggggtctcacaggttattatctagaaccggaaatctc	0.019	BCC279
H1069C	gttacaggtctcatTGCtcaggagtcgagattatcgct	tcattgggtctctGCAaagcagatcgttaggatcggtgag	gttacactcgagggtctccgaccgccagcttcaaagccgtg	tcattgccatggggtctcacaggttattatctagaaccggaaatctc	0.034	BCC383
E1073C	gttacaggtctcaTTGCattatcgctcagccgccgggg	tcattgggtctctGCAAACtcctgaatgaagcagatcgtt	gttacactcgagggtctccgaccgccagcttcaaagccgtg	tcattgccatggggtctcacaggttattatctagaaccggaaatctc	0.009	BCC297
I1075C	gttacaggtctcatTGCgctcagccgccggggaaaaag	tcattgggtctctGCAaatctcgactcctgaatgaagcag	gttacactcgagggtctccgaccgccagcttcaaagccgtg	tcattgccatggggtctcacaggttattatctagaaccggaaatctc	0	BCC306
Q1077C	gttacaggtctcatTGCccgccggggaaaaagctgcaa	tcattgggtctctGCAagcgataatctcgactcctgaatg	gttacactcgagggtctccgaccgccagcttcaaagccgtg	tcattgccatggggtctcacaggttattatctagaaccggaaatctc	0	BCC314
P1079C	gttacaggtctcagTGCgggaaaaagctgcaaaactta	tcattgggtctctGCAcggctgagcgataatctcgactcc	gttacactcgagggtctccgaccgccagcttcaaagccgtg	tcattgccatggggtctcacaggttattatctagaaccggaaatctc	0	BCC321
G1080C	gttacaggtctcagTGCaaaaagctgcaaaacttaaac	tcattgggtctctGCAcggcggctgagcgataatctcgac	gttacactcgagggtctccgaccgccagcttcaaagccgtg	tcattgccatggggtctcacaggttattatctagaaccggaaatctc	0	BCC330
K1081C	gttacaggtctcagTGCaagctgcaaaacttaaacctc	tcattgggtctctGCAccccggcggctgagcgataatctc	gttacactcgagggtctccgaccgccagcttcaaagccgtg	tcattgccatggggtctcacaggttattatctagaaccggaaatctc	0.028	BCC272
K1082C	gttacaggtctcaGTGCctgcaaaacttaaacctcctg	tcattgggtctctGCACTTccccggcggctgagcgataatc	gttacactcgagggtctccgaccgccagcttcaaagccgtg	tcattgccatggggtctcacaggttattatctagaaccggaaatctc	0.097	BCC280
L1083C	gttacaggtctcagTGCcaaaacttaaacctcctgtca	tcattgggtctctGCActttttccccggcggctgagcgat	gttacactcgagggtctccgaccgccagcttcaaagccgtg	tcattgccatggggtctcacaggttattatctagaaccggaaatctc	0	BCC288
N1084C	gttacaggtctcagTGCaacttaaacctcctgtcaggc	tcattgggtctctGCAcagctttttccccggcggctgagc	gttacactcgagggtctccgaccgccagcttcaaagccgtg	tcattgccatggggtctcacaggttattatctagaaccggaaatctc	0.117	BCC298
N1085C	gttacaggtctcaGTGCttaaacctcctgtcaggcgga	tcattgggtctctGCACTGcagctttttccccggcggctg	gttacactcgagggtctccgaccgccagcttcaaagccgtg	tcattgccatggggtctcacaggttattatctagaaccggaaatctc	0.352	BCC363
N1087C	gttacaggtctcaTTGCctcctgtcaggcggagagcgt	tcattgggtctctGCAAAGgttttgcagctttttccccggc	gttacactcgagggtctccgaccgccagcttcaaagccgtg	tcattgccatggggtctcacaggttattatctagaaccggaaatctc	0.276	BCC322
L1088C	gttacaggtctcaTTGCctgtcaggcggagagcgtgcg	tcattgggtctctGCAATTtaagttttgcagctttttccc	gttacactcgagggtctccgaccgccagcttcaaagccgtg	tcattgccatggggtctcacaggttattatctagaaccggaaatctc	0.136	BCC331
L1089C	gttacaggtctcaTTGCtcaggcggagagcgtgcgctt	tcattgggtctctGCAAAGgtttaagttttgcagctttttc	gttacactcgagggtctccgaccgccagcttcaaagccgtg	tcattgccatggggtctcacaggttattatctagaaccggaaatctc	0.299	BCC273
S1090C	gttacaggtctcagTGCggcggagagcgtgcgcttact	tcattgggtctctGCAcaggaggtttaagttttgcagctt	gttacactcgagggtctccgaccgccagcttcaaagccgtg	tcattgccatggggtctcacaggttattatctagaaccggaaatctc	0	BCC384
G1091C	gttacaggtctcaTTGCggagagcgtgcgcttactgct	tcattgggtctctGCAAGAcaggaggtttaagttttgcag	gttacactcgagggtctccgaccgccagcttcaaagccgtg	tcattgccatggggtctcacaggttattatctagaaccggaaatctc	0.192	BCC385
A1095C	gttacaggtctcatTGCcttactgctatagcgctctta	tcattgggtctctGCAacgctctccgcctgacaggaggtt	gttacactcgagggtctccgaccgccagcttcaaagccgtg	tcattgccatggggtctcacaggttattatctagaaccggaaatctc	0.02	BCC307
L1102C	gttacaggtctcaTTGCttctcaatcctaaaggttcgt	tcattgggtctctGCAAAGcgctatagcagtaagcgcacg	gttacactcgagggtctccgaccgccagcttcaaagccgtg	tcattgccatggggtctcacaggttattatctagaaccggaaatctc	0	BCC315
I1105C	gttacaggtctcaTTGCctaaaggttcgtccagtgccg	tcattgggtctctGCAAGAgaataagagcgctatagcagt	gttacactcgagggtctccgaccgccagcttcaaagccgtg	tcattgccatggggtctcacaggttattatctagaaccggaaatctc	0	BCC386
L1106C	gttacaggtctcaTTGCaaggttcgtccagtgccgttt	tcattgggtctctGCAAATtgagaataagagcgctatagca	gttacactcgagggtctccgaccgccagcttcaaagccgtg	tcattgccatggggtctcacaggttattatctagaaccggaaatctc	0	BCC332
K1107C	gttacaggtctcaTTGCgttcgtccagtgccgttttct	tcattgggtctctGCAAAGgattgagaataagagcgctat	gttacactcgagggtctccgaccgccagcttcaaagccgtg	tcattgccatggggtctcacaggttattatctagaaccggaaatctc	0	BCC387
V1108C	gttacaggtctcagTGCcgtccagtgccgttttctgtc	tcattgggtctctGCActttaggattgagaataagagcgcta	gttacactcgagggtctccgaccgccagcttcaaagccgtg	tcattgccatggggtctcacaggttattatctagaaccggaaatctc	0	BCC281
R1109C	gttacaggtctcatTGCccagtgccgttttctgtcctt	tcattgggtctctGCAaacctttaggattgagaataagag	gttacactcgagggtctccgaccgccagcttcaaagccgtg	tcattgccatggggtctcacaggttattatctagaaccggaaatctc	0	BCC289
P1110C	gttacaggtctcatTGCgtgccgttttctgtccttgac	tcattgggtctctGCAacgaacctttaggattgagaataag	gttacactcgagggtctccgaccgccagcttcaaagccgtg	tcattgccatggggtctcacaggttattatctagaaccggaaatctc	0	BCC289
V1115C	gttacaggtctcatTGCcttgacgaagtagaggctgcg	tcattgggtctctGCAagaaaacggcactggacgaacctt	gttacactcgagggtctccgaccgccagcttcaaagccgtg	tcattgccatggggtctcacaggttattatctagaaccggaaatctc	0	BCC323
L1116C	gttacaggtctcaTTGCgacgaagtagaggctgcgctc	tcattgggtctctGCAAACagaaaacggcactggacgaac	gttacactcgagggtctccgaccgccagcttcaaagccgtg	tcattgccatggggtctcacaggttattatctagaaccggaaatctc	0	BCC388
V1119C	gttacaggtctcaGTGCgaggctgcgctcgacgaagcg	tcattgggtctctGCACTCgtcaaggacagaaaacggcac	gttacactcgagggtctccgaccgccagcttcaaagccgtg	tcattgccatggggtctcacaggttattatctagaaccggaaatctc	0	BCC290
A1121C	gttacaggtctcagTGCgcgctcgacgaagcgaatgtg	tcattgggtctctGCActctacttcgtcaaggacagaaaac	gttacactcgagggtctccgaccgccagcttcaaagccgtg	tcattgccatggggtctcacaggttattatctagaaccggaaatctc	0.104	BCC300
A1122C	gttacaggtctcatTGCctcgacgaagcgaatgtgttc	tcattgggtctctGCAagcctctacttcgtcaaggacaga	gttacactcgagggtctccgaccgccagcttcaaagccgtg	tcattgccatggggtctcacaggttattatctagaaccggaaatctc	0.227	BCC308
D1124C	gttacaggtctcaTTGCgaagcgaatgtgttccgatttg	tcattgggtctctGCAAAGcgcagcctctacttcgtcaag	gttacactcgagggtctccgaccgccagcttcaaagccgtg	tcattgccatggggtctcacaggttattatctagaaccggaaatctc	0.047	BCC316
E1125C	gttacaggtctcaTTGCgcgaatgtgttccgatttgcg	tcattgggtctctGCAATCgagcgcagcctctacttcgtc	gttacactcgagggtctccgaccgccagcttcaaagccgtg	tcattgccatggggtctcacaggttattatctagaaccggaaatctc	0	BCC389
A1126C	gttacaggtctcaGTGCaatgtgttccgatttgcgcag	tcattgggtctctGCACTCgtcgagcgcagcctctacttc	gttacactcgagggtctccgaccgccagcttcaaagccgtg	tcattgccatggggtctcacaggttattatctagaaccggaaatctc	0.027	BCC333
N1127C	gttacaggtctcagTGCgtgttccgatttgcgcagtat	tcattgggtctctGCAcgcttcgtcgagcgcagcctctac	gttacactcgagggtctccgaccgccagcttcaaagccgtg	tcattgccatggggtctcacaggttattatctagaaccggaaatctc	0	BCC274
F1129C	gttacaggtctcagTGCcgatttgcgcagtatttaaaaaaatac	tcattgggtctctGCAcacattcgcttcgtcgagcgcagc	gttacactcgagggtctccgaccgccagcttcaaagccgtg	tcattgccatggggtctcacaggttattatctagaaccggaaatctc	0	BCC282
R1130C	gttacaggtctcaTTGCtttgcgcagtatttaaaaaaatac	tcattgggtctctGCAAAAcacattcgcttcgtcgagcgca	gttacactcgagggtctccgaccgccagcttcaaagccgtg	tcattgccatggggtctcacaggttattatctagaaccggaaatctc	0	BCC291
Q1133C	gttacaggtctcagTGCtatttaaaaaaatacagcagc	tcattgggtctctGCAcgcaaatcggaacacattcgcttc	gttacactcgagggtctccgaccgccagcttcaaagccgtg	tcattgccatggggtctcacaggttattatctagaaccggaaatctc	0	BCC301
Y1134C	gttacaggtctcagTGCttaaaaaaatacagcagcgat	tcattgggtctctGCActgcgcaaatcggaacacattcgc	gttacactcgagggtctccgaccgccagcttcaaagccgtg	tcattgccatggggtctcacaggttattatctagaaccggaaatctc	0	BCC309
K1136C	gttacaggtctcaTTGCaaatacagcagcgatactcag	tcattgggtctctGCAAAGatactgcgcaaatcggaacac	gttacactcgagggtctccgaccgccagcttcaaagccgtg	tcattgccatggggtctcacaggttattatctagaaccggaaatctc	0	BCC317
K1137C	gttacaggtctcaGTGCtacagcagcgatactcagttt	tcattgggtctctGCACTTtaaatactgcgcaaatcggaa	gttacactcgagggtctccgaccgccagcttcaaagccgtg	tcattgccatggggtctcacaggttattatctagaaccggaaatctc	0	BCC324
Y1138C	gttacaggtctcaGTGCagcagcgatactcagtttattg	tcattgggtctctGCACTTttttaaatactgcgcaaatcg	gttacactcgagggtctccgaccgccagcttcaaagccgtg	tcattgccatggggtctcacaggttattatctagaaccggaaatctc	0	BCC334
S1139C	gttacaggtctcaTTGCagcgatactcagtttattgtg	tcattgggtctctGCAATAtttttttaaatactgcgcaaa	gttacactcgagggtctccgaccgccagcttcaaagccgtg	tcattgccatggggtctcacaggttattatctagaaccggaaatctc	0	BCC390
S1140C	gttacaggtctcaTTGCgatactcagtttattgtgatt	tcattgggtctctGCAAGAgtatttttttaaatactgcgcaa	gttacactcgagggtctccgaccgccagcttcaaagccgtg	tcattgccatggggtctcacaggttattatctagaaccggaaatctc	0	BCC283
D1141C	gttacaggtctcaTTGCactcagtttattgtgattacc	tcattgggtctctGCAAGAgctgtatttttttaaatactgc	gttacactcgagggtctccgaccgccagcttcaaagccgtg	tcattgccatggggtctcacaggttattatctagaaccggaaatctc	0	BCC292
I1145C	gttacaggtctcatTGCgtgattacccacagaaaagga	tcattgggtctctGCAaaactgagtatcgctgctgtat	gttacactcgagggtctccgaccgccagcttcaaagccgtg	tcattgccatggggtctcacaggttattatctagaaccggaaatctc	0	BCC302
R1150C	gttacaggtctcaTTGCaaaggaacgatggaggaagcg	tcattgggtctctGCAATGggtaatcacaataaactgagt	gttacactcgagggtctccgaccgccagcttcaaagccgtg	tcattgccatggggtctcacaggttattatctagaaccggaaatctc	0	BCC391
K1151C	gttacaggtctcaTTGCggaacgatggaggaagcggat	tcattgggtctctGCAACGgtgggtaatcacaataaactg	gttacactcgagggtctccgaccgccagcttcaaagccgtg	tcattgccatggggtctcacaggttattatctagaaccggaaatctc	0	BCC325
G1152C	gttacaggtctcaGTGCacgatggaggaagcggatgtg	tcattgggtctctGCACTTtctgtgggtaatcacaataaac	gttacactcgagggtctccgaccgccagcttcaaagccgtg	tcattgccatggggtctcacaggttattatctagaaccggaaatctc	0	BCC392
T1153C	gttacaggtctcaTTGCatggaggaagcggatgtgctt	tcattgggtctctGCAACCttttctgtgggtaatcacaat	gttacactcgagggtctccgaccgccagcttcaaagccgtg	tcattgccatggggtctcacaggttattatctagaaccggaaatctc	0	BCC275
M1154C	gttacaggtctcagTGCgaggaagcggatgtgctttatg	tcattgggtctctGCAcgttccttttctgtgggtaatcac	gttacactcgagggtctccgaccgccagcttcaaagccgtg	tcattgccatggggtctcacaggttattatctagaaccggaaatctc	0	BCC284
E1155C	gttacaggtctcagTGCgaagcggatgtgctttatggc	tcattgggtctctGCAcatcgttccttttctgtgggtaatc	gttacactcgagggtctccgaccgccagcttcaaagccgtg	tcattgccatggggtctcacaggttattatctagaaccggaaatctc	0	BCC293
E1156C	gttacaggtctcagTGCgcggatgtgctttatggcgta	tcattgggtctctGCActccatcgttccttttctgtgggt	gttacactcgagggtctccgaccgccagcttcaaagccgtg	tcattgccatggggtctcacaggttattatctagaaccggaaatctc	0	BCC303
A1157C	gttacaggtctcaGTGCgatgtgctttatggcgtaacc	tcattgggtctctGCACTCctccatcgttccttttctgtg	gttacactcgagggtctccgaccgccagcttcaaagccgtg	tcattgccatggggtctcacaggttattatctagaaccggaaatctc	0	BCC310
D1158C	gttacaggtctcagTGCgtgctttatggcgtaaccatgc	tcattgggtctctGCAcgcttcctccatcgttccttttct	gttacactcgagggtctccgaccgccagcttcaaagccgtg	tcattgccatggggtctcacaggttattatctagaaccggaaatctc	0	BCC393
V1159C	gttacaggtctcatTGCctttatggcgtaaccatgcag	tcattgggtctctGCAatccgcttcctccatcgttccttt	gttacactcgagggtctccgaccgccagcttcaaagccgtg	tcattgccatggggtctcacaggttattatctagaaccggaaatctc	0	BCC326
L1160C	gttacaggtctcagTGCtatggcgtaaccatgcaggaa	tcattgggtctctGCAcacatccgcttcctccatcgttcc	gttacactcgagggtctccgaccgccagcttcaaagccgtg	tcattgccatggggtctcacaggttattatctagaaccggaaatctc	0	BCC394
Y1161C	gttacaggtctcatTGCggcgtaaccatgcaggaatcc	tcattgggtctctGCAaagcacatccgcttcctccatcgt	gttacactcgagggtctccgaccgccagcttcaaagccgtg	tcattgccatggggtctcacaggttattatctagaaccggaaatctc	0	BCC276
G1162C	gttacaggtctcatTGCgtaaccatgcaggaatccggt	tcattgggtctctGCAataaagcacatccgcttcctccat	gttacactcgagggtctccgaccgccagcttcaaagccgtg	tcattgccatggggtctcacaggttattatctagaaccggaaatctc	0	BCC395
T1164C	gttacaggtctcaTTGCatgcaggaatccggtgtttcc	tcattgggtctctGCAAACgccataaagcacatccgcttc	gttacactcgagggtctccgaccgccagcttcaaagccgtg	tcattgccatggggtctcacaggttattatctagaaccggaaatctc	0	BCC294
