# Supplementary material for: Structure of Full-Length SMC and Rearrangements Required for Chromosome Organization
Source: Mol Cell. 2017 Jul 20;67(2):334–347.e5. doi: 10.1016/j.molcel.2017.06.010 (PMC5526789; doi:10.1016/j.molcel.2017.06.010)
Supplement: Table S5, Related to Figures 2–5. Structural Mapping of Cysteine Cross-Linking Data [file mmc3.xlsx]

## Sheet: Fig. 2B
Table S5, related to Figure 2. Structural mapping of cysteine cross-linking data.
Residue	Distance Cα-Cα (Å)	Cross-linking efficiency
249	26.1363	0
250	29.3662	0
252	20.5003	0
253	27.3745	0
254	25.8659	0
256	19.714	0
257	25.7265	0
259	15.8422	0
260	21.9455	0
261	22.9471	0
263	17.2042	0
264	22.9246	0
266	13.3289	0.265
267	18.9668	0
268	21.3131	0
270	13.3114	0.192
271	19.8315	0
273	10.4281	0.336
274	15.4051	0
275	19.3154	0.189
277	11.9423	0.343
278	18.0947	0
280	7.79805	0.6923
281	12.3411	0.096
282	16.391	0.139
284	7.6831	0.39
285	14.3984	0
287	7.27914	0.42
288	9.74147	0.22
289	14.6677	0
291	5.70344	0.4693
292	11.9817	0.1303
294	8.31524	0.299
295	5.13137	0.426
296	11.7482	0
298	6.20361	0.143
299	7.67025	0.1785
301	11.9624	0.0652
302	5.0324	0.086
303	9.10007	0
305	9.89599	0.176
306	5.34019	0.4603
308	13.9298	0
309	8.25017	0.263
310	7.63169	0.311
311	14.183	0
312	13.6907	0.1223
313	7.55395	0.147
315	16.4745	0
316	14.0599	0.267
317	8.98417	0.412
319	18.5232	0.0798
320	13.0455	0.349
322	20.2786	0
323	19.3424	0
324	14.0739	0.5067
326	23.8024	0
327	18.5051	0.439
329	23.5679	0
330	24.123	0
331	18.5668	0.135
333	28.4536	0
334	25.9387	0
336	27.3057	0
337	30.9011	0
338	25.505	0
340	31.3509	0
341	30.8966	0
343	27.1046	0
344	31.4084	0
345	25.5122	0
347	30.2203	0
348	29.0674	0
350	25.6689	0
351	30.6296	0
352	25.2468	0
354	29.5134	0
355	29.0222	0
357	25.5682	0
358	29.7323	0
359	24.9147	0
361	27.5488	0
362	28.3315	0
813	6.51631	0.172
817	4.15715	0.2962
820	7.66168	0.3749
823	12.451	0.0324
824	6.74753	0.1737
866	33.8087	0.045
870	32.0279	0.0247
872	27.0202	0.0086
874	28.5982	0.01479
890	23.469	0
891	27.6392	0
893	19.9441	0
894	26.9565	0
895	26.2737	0
897	23.2827	0
898	28.0564	0
900	18.8241	0
901	25.4598	0
902	24.4932	0
903	17.5159	0
904	21.0955	0
905	25.7205	0
907	15.8979	0.4677
908	22.3495	0
909	23.8097	0
911	18.3126	0.035
912	23.5569	0
914	13.4907	0.452
918	15.1592	0.309
919	22.2021	0
921	13.5364	0.5583
922	18.5185	0.167

## Sheet: Fig. 3E
Table S5, related to Figure 3. Structural mapping of cysteine cross-linking data.
Residue	Distance Cα-Cα (Å)	Cross-linking efficiency
123	52.5959	0
124	48.3387	0
125	53.7105	0
126	53.9657	0
127	46.4762	0
128	46.5762	0
131	43.5597	0
132	48.5837	0
133	51.9539	0
135	45.8038	0
136	38.4131	0
137	39.3862	0
138	32.0763	0
139	31.2893	0
140	30.6621	0
141	37.8302	0
143	32.7523	0
144	33.427	0
145	29.4014	0
146	22.5311	0.14
147	22.4483	0
149	12.9307	0.302
150	14.0953	0.125
153	3.96213	0.416
154	6.35437	0.405
155	4.59536	0
156	11.4044	0
157	8.82335	0.143
158	9.56085	0
159	15.255	0
161	18.8444	0
162	24.8513	0
167	38.7862	0
168	38.3266	0
169	34.6264	0
170	32.9338	0
171	39.6263	0
172	36.6475	0
173	29.6438	0
174	33.2902	0
175	35.7441	0
177	25.6427	0
178	30.8048	0
180	21.7625	0
181	21.8445	0
182	25.555	0
184	14.8412	0
185	18.0155	0
187	14.5578	0
188	9.8154	0.208
189	14.9123	0
191	9.846	0.178
192	7.92022	0.231
194	13.7441	0
195	7.47698	0.403
196	8.30225	0.219
198	14.0191	0.076
199	9.42395	0.157
202	16.4652	0.0706
203	10.8894	0.384
205	21.571	0
206	17.2831	0
208	22.3702	0
209	23.6143	0
210	17.3565	0.289
212	25.5745	0
213	22.5671	0.062
214	17.3521	0.1442
216	27.5207	0
217	21.3478	0.2243
218	21.2359	0
219	28.1894	0
220	26.9902	0
222	25.4314	0
223	30.038	0
225	22.1965	0
226	29.1003	0
227	29.4036	0
228	22.6139	0
230	30.9649	0
231	27.8951	0
233	29.689	0
234	32.2487	0
237	33.2602	0
238	32.388	0
240	31.5743	0
241	37.0629	0
243	27.6717	0
244	34.1668	0
911	12.9582	0.346
912	15.2945	0.274
913	17.2156	0
915	6.63986	0.344
916	10.7809	0.33
918	9.72862	0.107
919	4.04959	0.255
920	8.46388	0.027
923	8.75801	0.301
925	18.958	0
926	17.1123	0.068
927	14.5048	0.7593
929	24.3324	0
930	21.6372	0.207
932	30.5935	0.063
933	37.5934	0
934	38.8267	0
935	32.5211	0
936	33.3933	0
937	40.9444	0
938	42.0311	0
939	41.5143	0
940	38.1687	0
941	44.686	0
942	47.2965	0
943	43.9671	0
944	44.6978	0
945	43.5784	0
946	36.3314	0
947	39.4416	0
948	42.4602	0
949	36.7162	0
950	33.3675	0
951	38.8826	0
952	37.5129	0
953	29.9399	0
954	30.5483	0
956	30.3435	0
957	24.7749	0.027
958	30.4276	0
960	23.8801	0.177
961	24.5841	0.078
962	29.2677	0
963	24.7115	0.402
964	20.3014	0.446
965	16.7756	0.291
966	12.7177	0.326
967	6.73095	0.184
968	8.51983	0.305
972	18.2771	0
975	23.6064	0
976	20.2784	0.055
978	23.8988	0
979	26.7451	0
982	29.0515	0
983	28.1554	0
986	32.785	0
987	28.7552	0
1011	42.8199	0
1012	42.7075	0
1013	36.3609	0
1014	39.5442	0
1015	45.8059	0
1016	42.2274	0
1017	37.2926	0
1018	43.3799	0
1019	46.9033	0
1020	40.8743	0
1021	39.0655	0
1024	38.7659	0
1025	41.5926	0
1027	43.4893	0
1028	37.5097	0
1030	45.6786	0
1031	39.0154	0
1032	36.3235	0
1033	42.7907	0
1034	44.727	0
1035	38.8368	0
1036	39.033	0
1037	34.832	0
1038	34.7826	0
1039	30.9419	0
1040	29.5124	0
1041	28.3355	0
1042	24.7728	0.069
1043	27.0519	0
1044	33.711	0
1045	33.4498	0
1046	27.1026	0
1047	25.7243	0
1048	19.938	0.019
1049	15.8291	0.034
1050	17.3213	0
1051	15.7806	0
1052	20.004	0
1053	20.4184	0.009
1054	22.8244	0
1055	25.874	0
1056	28.3696	0
1057	32.169	0
1058	31.4282	0
1059	37.496	0
1060	37.0741	0
1061	30.6406	0.028
1062	30.4877	0.097
1063	30.0282	0
1064	23.0858	0.117
1065	19.2262	0.352
1067	8.43768	0.276
1068	10.879	0.136
1069	10.2992	0.299
1070	7.29752	0
1071	11.407	0.192
1074	16.2839	0.01
1075	21.9965	0.02
1076	27.4649	0
1077	25.1023	0
1078	24.3792	0
1079	31.6409	0
1080	34.4733	0
1081	31.0982	0
1082	33.8265	0
1083	40.4105	0
1084	40.209	0
1085	39.7173	0
1086	45.1025	0
1087	49.8419	0
1088	48.785	0
1089	48.203	0
1090	50.6947	0
1091	47.7983	0
1093	51.4663	0
1094	45.594	0
1095	44.0918	0
1096	39.9818	0
1099	31.1986	0
1100	31.7708	0
1101	26.3884	0.104
1102	21.425	0.227
1103	26.5107	0
1104	28.2773	0.047
1105	35.4446	0
1106	37.9955	0.027
1107	35.7795	0
1108	38.4837	0
1109	45.0948	0
1110	45.056	0
1111	42.3577	0
1112	48.3839	0
1113	53.2512	0
1114	49.8547	0
1115	50.6412	0
1116	57.7355	0
1117	58.8923	0
1118	55.6577	0
1119	59.5649	0
1120	65.2716	0
1121	62.5764	0
1122	57.131	0
1123	57.5773	0
1124	53.1309	0
1125	52.1804	0
1126	47.7209	0
1127	46.4981	0
1128	44.1751	0
1130	44.0254	0
1131	50.3214	0
1132	48.6992	0
1133	48.7798	0
1134	55.2196	0
1135	59.1433	0
1136	59.9239	0
1137	61.0548	0
1138	67.9348	0
1139	68.1688	0
1140	64.861	0
1141	64.6479	0
1142	63.2158	0
1143	61.3093	0
1144	62.3717	0

## Sheet: Fig. S3A
Table S5, related to Figure S3. Structural mapping of cysteine cross-linking data.
Residue	Distance Cα-Cα (Å)	Cross-linking efficiency
185	36.7948	0
186	30.4498	0.208
187	24.7126	0
189	14.8497	0.178
190	14.9913	0.231
192	16.4743	0
193	9.25073	0.403
194	11.758	0.219
196	14.1203	0.076
197	8.12869	0.157
200	15.7361	0.0706
201	13.51	0.384
203	24.4338	0
204	19.6116	0
206	24.4551	0
207	25.2609	0
208	19.1716	0.289
210	28.4766	0
211	25.2118	0.062
212	21.196	0.1442
214	30.7911	0
215	24.7824	0.2243
216	26.3627	0
217	33.374	0
218	31.5509	0
220	32.1633	0
221	36.1367	0
223	29.4951	0
224	36.8991	0
225	36.4758	0
226	29.785	0
228	38.9859	0
229	34.4334	0
231	36.6672	0
232	38.6955	0
235	38.7067	0
236	37.0501	0
238	32.8345	0
239	37.8985	0
241	27.9286	0
242	34.1704	0
246	34.4129	0
249	29.3612	0
250	33.5526	0
252	24.7839	0
253	31.6657	0
254	30.7484	0
921	7.08973	0.5583
922	7.42663	0.167
923	13.7965	0
925	6.19691	0.227
926	9.94676	0
928	11.5923	0.346
929	6.30567	0.274
930	12.7844	0
932	11.3626	0.344
933	9.4009	0.33
935	18.1155	0.107
936	12.8944	0.255
937	14.6147	0.027
940	16.3462	0.301
942	27.1772	0
943	24.2691	0.068
944	20.7494	0.7593
946	30.2003	0
947	24.5034	0.207
949	29.6987	0.063
950	34.6483	0
951	38.4341	0
952	41.5113	0
953	40.9053	0
954	48.4065	0
955	47.6634	0
956	42.3472	0
957	46.8813	0
958	53.077	0
959	50.4381	0
960	46.3356	0
961	48.668	0
962	47.7438	0
963	53.7375	0
964	52.1074	0
965	49.3066	0
969	40.706	0
970	34.7146	0
971	38.719	0
972	39.341	0
973	31.8059	0
974	31.1909	0
976	32.6253	0
977	25.9941	0.027
978	30.512	0
980	25.2107	0.177
981	23.6936	0.078
982	29.7071	0
983	26.0481	0.402
984	21.8266	0.446
985	15.0637	0.291
986	13.2555	0.326
987	9.26653	0.184
988	13.1621	0.305
992	21.995	0
995	26.346	0
996	23.8209	0.055
998	25.7357	0
999	30.6722	0
1002	32.4265	0
1003	34.0755	0
1006	38.3709	0
1007	37.5414	0

## Sheet: Fig. 4C
Table S5, related to Figure 4. Structural mapping of cysteine cross-linking data.
Residue	Distance Cα-Cα (Å)	Cross-linking efficiency
123	52.6193	0
124	48.4405	0
125	53.7878	0
126	53.8611	0
127	46.2375	0
128	46.6036	0
131	43.4922	0
132	48.6336	0
133	52.0494	0
135	45.9039	0
136	38.4124	0
137	39.1304	0
138	31.9528	0
139	30.7322	0
140	30.4437	0
141	37.711	0
143	32.4021	0
144	33.3214	0
145	29.7228	0
146	22.7525	0.14
147	23.1273	0
149	13.8094	0.302
150	13.8135	0.125
153	4.27416	0.416
154	6.59821	0.405
155	5.00643	0
156	11.8265	0
157	8.70062	0.143
158	9.95778	0
159	15.3851	0
161	18.7774	0
162	24.7299	0
167	38.5662	0
168	38.69	0
169	34.2838	0
170	32.9649	0
171	39.6297	0
172	36.6174	0
173	29.5352	0
174	33.756	0
175	35.8376	0
177	25.3012	0
178	30.3851	0
180	21.5132	0
181	21.9195	0
182	25.8339	0
184	14.815	0
185	18.5307	0
187	14.5527	0
188	10.2636	0.208
189	15.5951	0
191	9.73846	0.178
192	7.91529	0.231
194	13.7711	0
195	7.25024	0.403
196	8.26433	0.219
198	13.8602	0.076
199	9.21372	0.157
202	16.2578	0.0706
203	10.61	0.384
205	21.4302	0
206	16.9378	0
208	23.3279	0
209	23.8725	0
210	17.4055	0.289
212	25.8718	0
213	23.0529	0.062
214	17.5875	0.1442
216	27.5882	0
217	21.3686	0.2243
218	21.6653	0
219	28.9253	0
220	27.2462	0
222	25.7908	0
223	30.2608	0
225	21.8192	0
226	29.0962	0
227	29.5489	0
228	22.6283	0
230	31.3734	0
231	28.2065	0
233	29.8345	0
234	32.6164	0
237	32.911	0
238	32.4986	0
240	28.5578	0
241	34.9708	0
243	27.0958	0
244	32.9879	0
248	31.8177	0
251	25.4777	0
252	29.9416	0
254	19.2669	0
255	24.6793	0
256	26.0095	0
258	19.839	0
259	26.0415	0
261	16.3131	0
262	21.5217	0
263	23.7455	0
265	16.872	0
266	23.1891	0
268	13.9744	0.265
269	18.1868	0
270	20.2974	0
272	12.7859	0.192
273	19.4412	0
275	10.7365	0.336
276	15.1627	0
277	19.0999	0.189
279	10.9995	0.343
280	17.7796	0
282	8.03562	0.6923
283	12.9416	0.096
284	16.0231	0.139
286	7.8993	0.39
287	14.8323	0
289	7.23574	0.42
290	10.419	0.22
291	15.8733	0
293	9.51071	0.4693
294	5.30861	0.1303
297	7.88252	0.299
298	6.06305	0.426
299	12.6445	0
301	5.09074	0.143
302	8.1232	0.1785
304	11.7073	0.0652
305	5.32226	0.086
306	10.0747	0
308	9.71027	0.176
309	5.28481	0.4603
311	13.0377	0
312	6.88933	0.263
313	7.10738	0.311
314	13.8327	0
315	13.6449	0.1223
316	7.42468	0.147
318	16.4194	0
319	12.6685	0.267
320	8.07994	0.412
322	19.0127	0.0798
323	14.2318	0.349
325	20.5092	0
326	20.9351	0
327	14.7463	0.5067
329	24.401	0
330	19.9798	0.439
332	24.5615	0
333	25.7435	0
334	19.3402	0.135
336	28.476	0
337	24.716	0
339	27.3572	0
340	29.8643	0
341	23.28	0
343	30.5675	0
344	28.8332	0
346	27.0916	0
347	31.6092	0
348	26.1086	0
350	30.6523	0
351	30.9072	0
353	27.2162	0
354	33.0687	0
355	28.4862	0
357	29.3151	0
358	32.6557	0
360	25.154	0
361	31.9211	0
362	30.2379	0
364	27.2392	0
365	31.1061	0
367	22.3631	0
368	28.4202	0
370	20.1613	0.072
371	24.6618	0.1509
372	29.2642	0.091
374	19.6736	0.374
375	26.5558	0.0538
377	20.0144	0.547
378	22.0129	0.4533
379	27.5571	0.0319
381	17.6697	0.474
382	24.2603	0.033
383	26.0547	0
384	18.7695	0.282
385	19.8086	0.457
386	26.3023	0
388	16.8862	0.644
390	24.8674	0
391	18.0985	0
392	16.5822	0.5787
393	22.8274	0.338
395	14.6643	0
396	16.1924	0.334
397	21.8413	0.077
399	12.0121	0
400	17.4456	0.454
402	15.4164	0
403	10.2447	0.375
404	15.8718	0.553
406	9.69871	0
407	10.316	0.537
409	13.8238	0
410	6.64381	0.0105
411	11.2545	0.5123
413	11.2929	0
414	6.53605	0.179
417	9.19576	0
418	8.73849	0.164
420	17.9993	0
421	12.2045	0.039
423	20.0909	0
424	19.1793	0
425	12.7252	0.038
427	22.6355	0
428	17.9217	0
430	24.1472	0
431	23.7962	0
432	18.1411	0
435	22.9058	0
437	27.2522	0
439	21.4266	0
444	26.4463	0
445	30.7444	0
446	24.9648	0
451	27.7863	0.012
452	33.0965	0
453	28.521	0
455	30.1598	0
456	32.6471	0
458	25.8409	0.037
459	32.4753	0
460	29.79	0
462	29.1658	0
463	32.0508	0
465	24.6189	0.392
466	31.5865	0
467	29.8544	0
470	31.7011	0.403
472	22.8335	0.52
473	29.4822	0.249
474	29.05	0
476	24.3586	0.424
477	29.8159	0.029
480	24.728	0.369
481	26.3258	0
483	17.8757	0.583
484	23.8116	0.213
486	14.2797	0.0288
487	17.5599	0.462
490	10.537	0.078
491	16.4344	0.202
494	8.08758	0.383
496	13.1246	0.264
497	6.37791	0.106
499	11.4618	0.348
500	12.2522	0.214
706	9.22714	0.303
710	8.87522	0.027
713	14.9423	0.152
795	5.88382	0.172
799	5.21008	0.2962
802	7.11267	0.3749
805	11.6561	0.0324
806	6.09682	0.1737
849	33.4638	0.045
853	32.1429	0.0247
855	26.8558	0.0086
857	28.331	0.01479
873	24.2542	0
874	28.0395	0
876	19.9321	0
877	27.1231	0
878	26.0758	0
880	23.628	0
881	28.6009	0
883	19.6521	0
884	26.5579	0
885	26.0529	0
886	18.8881	0
887	22.3588	0
888	27.6332	0
890	17.8197	0.4677
891	23.6506	0
892	25.1806	0
894	19.2204	0.035
895	25.3814	0
897	15.8142	0.452
901	17.2239	0.309
902	23.9002	0
904	15.1833	0.5583
905	17.7843	0.167
906	23.0177	0
908	13.5007	0.227
909	19.2575	0
911	12.0102	0.346
912	14.5713	0.274
913	16.984	0
915	6.20809	0.344
916	10.8042	0.33
918	10.2091	0.107
919	4.27549	0.255
920	8.98221	0.027
923	8.65256	0.301
925	19.2298	0
926	16.9187	0.068
927	14.1884	0.7593
929	24.6417	0
930	21.4509	0.207
932	30.6838	0.063
933	37.9745	0
934	38.6013	0
935	32.6831	0
936	33.3634	0
937	40.9149	0
938	42.5418	0
939	42.0718	0
940	38.4045	0
941	44.6512	0
942	47.3206	0
943	44.4055	0
944	44.548	0
945	43.0562	0
946	36.0328	0
947	39.8602	0
948	42.6346	0
949	36.3011	0
950	32.604	0
951	38.2924	0
952	37.4528	0
953	29.7591	0
954	31.0518	0
956	30.7963	0
957	25.1296	0.027
958	30.8826	0
960	23.6884	0.177
961	25.0959	0.078
962	29.7679	0
963	24.4773	0.402
964	19.7573	0.446
965	16.0735	0.291
966	12.5013	0.326
967	6.97556	0.184
968	8.50312	0.305
972	18.6078	0
975	23.8453	0
976	20.3515	0.055
978	24.3008	0
979	27.0564	0
982	29.2098	0
983	28.2039	0
986	33.1085	0
987	28.8038	0
1011	43.1017	0
1012	42.4781	0
1013	36.059	0
1014	39.5781	0
1015	45.9372	0
1016	42.0336	0
1017	37.4612	0
1018	43.7546	0
1019	46.9059	0
1020	40.5915	0
1021	39.3736	0
1024	38.7912	0
1025	41.8262	0
1027	43.4017	0
1028	37.6075	0
1030	45.6178	0
1031	38.9465	0
1032	36.5228	0
1033	43.1409	0
1034	44.9622	0
1035	38.9596	0
1036	39.3717	0
1037	34.7221	0
1038	34.6653	0
1039	31.1651	0
1040	30.107	0
1041	28.3693	0
1042	24.7459	0.069
1043	27.1322	0
1044	33.9671	0
1045	33.6423	0
1046	26.7609	0
1047	25.7082	0
1048	19.8225	0.019
1049	15.7022	0.034
1050	17.3798	0
1051	15.581	0
1052	20.147	0
1053	20.5715	0.009
1054	23.0341	0
1055	26.0702	0
1056	28.2697	0
1057	32.0035	0
1058	31.3869	0
1059	37.1106	0
1060	37.2697	0
1061	30.8496	0.028
1062	31.5112	0.097
1063	30.6697	0
1064	23.7951	0.117
1065	19.7897	0.352
1067	10.0506	0.276
1068	12.3894	0.136
1069	11.5376	0.299
1070	7.71785	0
1071	11.3516	0.192
1074	16.3352	0.01
1075	22.1182	0.02
1076	27.4728	0
1077	25.3746	0
1078	24.6859	0
1079	31.9587	0
1080	34.2355	0
1081	31.0056	0
1082	34.0215	0
1083	40.8073	0
1084	40.3372	0
1085	39.5881	0
1086	45.2688	0
1087	49.9443	0
1088	48.9104	0
1089	48.2404	0
1090	50.7976	0
1091	47.6472	0
1093	51.6103	0
1094	45.7165	0
1095	43.995	0
1096	39.3501	0
1099	31.0195	0
1100	32.0719	0
1101	26.4837	0.104
1102	21.0407	0.227
1103	26.6181	0
1104	28.631	0.047
1105	36.0244	0
1106	38.089	0.027
1107	35.5657	0
1108	38.3805	0
1109	45.1083	0
1110	44.8886	0
1111	42.3325	0
1112	48.479	0
1113	53.0486	0
1114	49.7958	0
1115	50.9206	0
1116	58.1508	0
1117	59.221	0
1118	56.0392	0
1119	59.794	0
1120	65.6585	0
1121	62.38	0
1122	57.111	0
1123	57.7735	0
1124	53.1753	0
1125	52.1767	0
1126	47.5872	0
1127	46.217	0
1128	43.8663	0
1130	43.8269	0
1131	50.2188	0
1132	48.7001	0
1133	48.8173	0
1134	55.2571	0
1135	59.0763	0
1136	59.5628	0
1137	61.1981	0
1138	68.148	0
1139	68.0455	0
1140	64.6644	0
1141	64.5946	0
1142	63.1525	0
1143	61.3149	0
1144	62.5885	0

## Sheet: Fig. 5B
Table S5, related to Figure 5. Structural mapping of cysteine cross-linking data.
Residue	Distance Cα-Cα (Å)	Cross-linking efficiency
121	61.4747	0
122	61.0698	0
123	66.1476	0
124	62.1914	0
125	57.8086	0
126	64.2426	0
129	59.4807	0
136	41.9053	0
137	35.939	0
138	34.5663	0
139	37.8749	0
141	25.3697	0
142	21.1793	0
143	15.2597	0
144	9.39461	0.14
145	14.1555	0
147	16.717	0.302
148	17.99	0.125
151	19.8518	0.416
152	22.4897	0.405
153	26.1718	0
154	33.7684	0
155	34.1081	0.143
156	30.2008	0
157	33.6179	0
159	39.8315	0
160	39.2986	0
165	56.6887	0
166	58.2545	0
167	58.9323	0
168	54.8872	0
169	61.5301	0
170	65.0656	0
171	58.6919	0
172	58.0988	0
173	65.1831	0
175	58.4059	0
176	62.5943	0
178	63.5932	0
179	61.761	0
180	69.1304	0
182	64.4939	0
183	68.1908	0
185	70.9887	0
186	67.6931	0.208
187	74.7012	0
189	72.0796	0.178
190	74.1078	0.231
192	80.4724	0
193	77.2062	0.403
194	84.0347	0.219
196	84.2955	0.076
197	84.531	0.157
995	113.073	0
996	113.57	0.055
998	106.937	0
999	111.688	0
1002	105.838	0
1003	106.637	0
1006	101.996	0
1007	100.44	0
1031	69.6619	0
1032	66.8608	0
1033	59.8532	0
1034	62.6842	0
1035	66.3009	0
1036	59.5397	0
1037	55.3907	0
1038	60.525	0
1039	60.6209	0
1040	53.1142	0
1041	54.5532	0
1044	46.9294	0
1045	50.2174	0
1047	44.7649	0
1048	42.1158	0
1050	43.3456	0
1051	36.2814	0
1052	38.6764	0
1053	43.7008	0
1054	49.9769	0
1055	47.0799	0
1056	50.9339	0
1057	47.8944	0
1058	50.6636	0
1059	48.4081	0
1060	51.2381	0
1061	49.7563	0
1062	49.9149	0.069
1071	42.262	0
1072	42.0595	0
1073	40.6307	0.009
1074	39.5765	0
1075	43.0506	0
1076	41.4898	0
1077	44.3891	0
1078	41.5035	0
1079	47.4397	0
1082	50.9937	0.097
1083	49.193	0
1085	38.4294	0.352
1087	27.7666	0.276
1088	32.1392	0.136
1089	29.415	0.299
1090	25.0588	0
1091	17.562	0.192
1094	22.584	0.01
1095	19.4811	0.02
1096	25.7745	0
1097	30.3325	0
1098	27.9604	0
1099	28.0019	0
1100	34.9525	0
1101	36.7989	0
1102	36.1782	0
1103	39.5221	0
1104	45.4165	0
1105	45.7845	0
1106	46.5146	0
1107	52.3755	0
1108	56.2897	0
1109	55.8138	0
1110	52.7019	0
1111	50.9524	0
1113	46.647	0
1114	39.5111	0
1115	33.4979	0
1116	26.2745	0
1120	12.9072	0
1121	5.71074	0.104
1122	8.69238	0.227
1123	13.7652	0
1124	15.6328	0.047
1125	13.832	0
1126	21.1677	0.027
1127	22.5956	0
1128	17.9119	0
1129	21.9144	0
1130	27.928	0
1131	26.2023	0
1132	26.2628	0
1133	32.718	0
1134	35.9829	0
1135	34.7123	0
1136	38.3209	0
1137	44.2536	0
1138	45.2107	0
1139	44.7497	0
1140	52.2823	0
1141	54.5828	0
1142	49.6508	0
1143	46.2897	0
1144	38.6843	0
1145	35.0769	0
1146	27.5161	0
1147	22.896	0
1148	16.7568	0
1150	9.01397	0
1151	11.6073	0
1152	14.5836	0
1153	20.2743	0
1154	21.3181	0
1155	22.0971	0
1156	28.3633	0
1157	31.064	0
1158	37.5445	0
1159	37.7309	0
1160	33.2584	0
1161	36.4616	0
1162	33.3407	0
1163	35.7306	0
1164	38.0358	0

## Sheet: Fig. 5C
Table S5, related to Figure 5. Structural mapping of cysteine cross-linking data.
Residue	Distance Cα-Cα (Å)	Cross-linking efficiency
121	64.8224	0
122	62.367	0
123	69.1352	0
124	66.0213	0
125	61.9847	0
126	67.1756	0
129	59.8123	0
130	66.7844	0
136	48.5374	0
137	53.7895	0
138	51.7713	0
139	45.2579	0
141	37.4813	0
142	34.0293	0
143	27.5295	0
144	25.2016	0.14
145	26.4164	0
147	16.76	0.302
148	18.6729	0.125
151	7.18078	0.416
152	8.32681	0.405
153	4.49649	0
154	11.8878	0
155	11.2523	0.143
156	12.8483	0
157	17.7365	0
159	24.3881	0
160	28.6447	0
165	42.074	0
166	43.8271	0
167	39.3623	0
168	35.2675	0
169	40.3173	0
170	39.38	0
171	31.8704	0
172	32.8065	0
173	36.808	0
175	26.7915	0
176	30.047	0
178	25.375	0
179	22.7246	0
180	28.2402	0
182	18.8881	0
183	22.2122	0
185	19.9043	0
186	14.5898	0.208
187	19.5136	0
189	12.2643	0.178
190	12.0803	0.231
192	15.1185	0
193	8.40039	0.403
194	11.7385	0.219
196	13.3528	0.076
197	7.72405	0.157
200	16.794	0.0706
995	29.9584	0
996	27.8998	0.055
998	29.4074	0
999	34.824	0
1002	35.1146	0
1003	36.8211	0
1006	38.4839	0
1007	37.387	0
1031	47.2491	0
1032	46.615	0
1033	40.3037	0
1034	42.4342	0
1035	49.5462	0
1036	46.3226	0
1037	40.6667	0
1038	46.3009	0
1039	49.1872	0
1040	42.602	0
1041	41.7066	0
1044	39.4652	0
1045	41.9727	0
1047	43.7562	0
1048	37.7406	0
1050	45.5698	0
1051	38.7984	0
1052	34.8709	0
1053	41.3548	0
1054	40.4681	0
1055	38.0043	0
1056	38.8792	0
1057	34.8199	0
1058	34.8116	0
1059	30.6392	0
1060	30.1791	0
1061	28.8333	0
1062	24.959	0.069
1063	28.1175	0
1064	34.0832	0
1065	34.4402	0
1066	28.1953	0
1067	29.4274	0
1068	26.1071	0.019
1069	19.1019	0.034
1070	21.6639	0
1071	19.0879	0
1072	21.9319	0
1073	20.669	0.009
1074	22.3505	0
1075	25.1414	0
1076	27.0524	0
1077	29.5373	0
1078	28.6798	0
1079	33.0525	0
1080	31.4266	0
1081	28.4425	0.028
1082	33.3971	0.097
1083	32.8502	0
1084	26.8308	0.117
1085	20.3119	0.352
1087	8.33864	0.276
1088	11.651	0.136
1089	13.6953	0.299
1090	7.25539	0
1091	10.1993	0.192
1094	15.6136	0.01
1095	19.818	0.02
1096	26.1178	0
1097	26.1734	0
1098	25.9563	0
1099	32.0868	0
1100	35.084	0
1101	33.1656	0
1102	36.1157	0
1103	42.8489	0
1104	43.2281	0
1105	40.9644	0
1106	46.4756	0
1107	51.2778	0
1108	50.3195	0
1109	50.1819	0
1110	53.4818	0
1111	55.1611	0
1113	57.008	0
1114	51.2949	0
1115	48.7314	0
1116	42.6863	0
1119	32.4602	0
1120	31.5783	0
1121	28.0699	0.104
1122	21.2772	0.227
1123	25.3916	0
1124	25.9116	0.047
1125	32.9106	0
1126	37.2635	0.027
1127	33.7213	0
1128	35.8351	0
1129	42.3431	0
1130	43.5249	0
1131	41.1527	0
1132	46.1349	0
1133	50.7507	0
1134	50.2281	0
1135	52.4515	0
1136	57.7963	0
1137	60.3797	0
1138	58.4117	0
1139	64.2685	0
1140	69.919	0
1141	64.6435	0
1142	61.867	0
1143	62.6664	0
1144	56.9008	0
1145	55.6282	0
1146	49.3762	0
1147	47.7911	0
1148	43.439	0
1150	39.7608	0
1151	43.0407	0
1152	43.67	0
1153	47.6726	0
1154	51.5393	0
1155	55.4897	0
1156	55.7934	0
1157	58.15	0
1158	65.2701	0
1159	66.7214	0
1160	62.8808	0
1161	64.6281	0
1162	61.956	0
1163	60.561	0
1164	60.6298	0
