# Supplementary material for: Structure of Full-Length SMC and Rearrangements Required for Chromosome Organization
Source: Mol Cell. 2017 Jul 20;67(2):334–347.e5. doi: 10.1016/j.molcel.2017.06.010 (PMC5526789; doi:10.1016/j.molcel.2017.06.010)
Supplement: Table S6, Related to Figure 4. PDB Coordinates of the Pf Smc Rod Model [file mmc4.zip]

Archive with 1 entries (1 files):
- molcel6278mmc4_V1.pdb
