# Supplementary material for: Structure of Full-Length SMC and Rearrangements Required for Chromosome Organization
Source: Mol Cell. 2017 Jul 20;67(2):334–347.e5. doi: 10.1016/j.molcel.2017.06.010 (PMC5526789; doi:10.1016/j.molcel.2017.06.010)
Supplement: Table S6, Related to Figure 4. PDB Coordinates of the Pf Smc Rod Model [file mmc4.zip › molcel6278mmc4_V1.pdb]

ATOM      1  N   MET A   1     -58.314   7.212  56.084  1.00  0.00           N  
ATOM      2  CA  MET A   1     -58.417   7.460  54.634  1.00  0.00           C  
ATOM      3  CB  MET A   1     -57.589   6.413  53.869  1.00  0.00           C  
ATOM      4  CG  MET A   1     -57.685   6.547  52.348  1.00  0.00           C  
ATOM      5  SD  MET A   1     -57.577   4.982  51.451  1.00  0.00           S  
ATOM      6  CE  MET A   1     -59.250   4.336  51.743  1.00  0.00           C  
ATOM      7  C   MET A   1     -59.895   7.426  54.234  1.00  0.00           C  
ATOM      8  O   MET A   1     -60.467   6.342  54.346  1.00  0.00           O  
ATOM      9  N   PRO A   2     -60.483   8.565  53.817  1.00  0.00           N  
ATOM     10  CD  PRO A   2     -59.868   9.888  53.805  1.00  0.00           C  
ATOM     11  CG  PRO A   2     -60.833  10.813  53.071  1.00  0.00           C  
ATOM     12  CB  PRO A   2     -62.178  10.171  53.380  1.00  0.00           C  
ATOM     13  CA  PRO A   2     -61.879   8.664  53.368  1.00  0.00           C  
ATOM     14  C   PRO A   2     -62.072   8.041  51.978  1.00  0.00           C  
ATOM     15  O   PRO A   2     -61.105   7.594  51.365  1.00  0.00           O  
ATOM     16  N   TYR A   3     -63.296   8.040  51.442  1.00  0.00           N  
ATOM     17  CA  TYR A   3     -63.601   7.652  50.052  1.00  0.00           C  
ATOM     18  CB  TYR A   3     -63.802   6.130  49.927  1.00  0.00           C  
ATOM     19  CG  TYR A   3     -65.046   5.573  50.601  1.00  0.00           C  
ATOM     20  CD2 TYR A   3     -66.222   5.343  49.856  1.00  0.00           C  
ATOM     21  CE2 TYR A   3     -67.376   4.842  50.494  1.00  0.00           C  
ATOM     22  CZ  TYR A   3     -67.357   4.587  51.883  1.00  0.00           C  
ATOM     23  OH  TYR A   3     -68.445   4.069  52.508  1.00  0.00           O  
ATOM     24  CE1 TYR A   3     -66.178   4.808  52.622  1.00  0.00           C  
ATOM     25  CD1 TYR A   3     -65.025   5.293  51.980  1.00  0.00           C  
ATOM     26  C   TYR A   3     -64.813   8.433  49.517  1.00  0.00           C  
ATOM     27  O   TYR A   3     -65.595   8.976  50.296  1.00  0.00           O  
ATOM     28  N   ILE A   4     -64.957   8.534  48.190  1.00  0.00           N  
ATOM     29  CA  ILE A   4     -66.078   9.224  47.528  1.00  0.00           C  
ATOM     30  CB  ILE A   4     -65.740   9.604  46.061  1.00  0.00           C  
ATOM     31  CG2 ILE A   4     -66.926  10.378  45.446  1.00  0.00           C  
ATOM     32  CG1 ILE A   4     -64.440  10.431  45.945  1.00  0.00           C  
ATOM     33  CD1 ILE A   4     -63.984  10.669  44.496  1.00  0.00           C  
ATOM     34  C   ILE A   4     -67.326   8.332  47.547  1.00  0.00           C  
ATOM     35  O   ILE A   4     -67.293   7.204  47.061  1.00  0.00           O  
ATOM     36  N   GLU A   5     -68.461   8.839  48.015  1.00  0.00           N  
ATOM     37  CA  GLU A   5     -69.738   8.117  47.968  1.00  0.00           C  
ATOM     38  CB  GLU A   5     -70.547   8.470  49.227  1.00  0.00           C  
ATOM     39  CG  GLU A   5     -69.808   7.987  50.491  1.00  0.00           C  
ATOM     40  CD  GLU A   5     -70.624   8.160  51.778  1.00  0.00           C  
ATOM     41  OE1 GLU A   5     -71.429   9.114  51.827  1.00  0.00           O  
ATOM     42  OE2 GLU A   5     -70.448   7.313  52.685  1.00  0.00           O  
ATOM     43  C   GLU A   5     -70.513   8.400  46.665  1.00  0.00           C  
ATOM     44  O   GLU A   5     -71.019   7.481  46.005  1.00  0.00           O  
ATOM     45  N   LYS A   6     -70.573   9.671  46.251  1.00  0.00           N  
ATOM     46  CA  LYS A   6     -71.345  10.140  45.084  1.00  0.00           C  
ATOM     47  CB  LYS A   6     -72.857  10.155  45.422  1.00  0.00           C  
ATOM     48  CG  LYS A   6     -73.158  11.076  46.614  1.00  0.00           C  
ATOM     49  CD  LYS A   6     -74.605  11.093  47.119  1.00  0.00           C  
ATOM     50  CE  LYS A   6     -74.563  12.008  48.354  1.00  0.00           C  
ATOM     51  NZ  LYS A   6     -75.820  12.085  49.127  1.00  0.00           N  
ATOM     52  C   LYS A   6     -70.869  11.506  44.575  1.00  0.00           C  
ATOM     53  O   LYS A   6     -70.281  12.285  45.330  1.00  0.00           O  
ATOM     54  N   LEU A   7     -71.179  11.813  43.315  1.00  0.00           N  
ATOM     55  CA  LEU A   7     -70.945  13.124  42.698  1.00  0.00           C  
ATOM     56  CB  LEU A   7     -69.840  12.970  41.636  1.00  0.00           C  
ATOM     57  CG  LEU A   7     -69.238  14.276  41.089  1.00  0.00           C  
ATOM     58  CD1 LEU A   7     -68.403  14.996  42.149  1.00  0.00           C  
ATOM     59  CD2 LEU A   7     -68.291  13.946  39.937  1.00  0.00           C  
ATOM     60  C   LEU A   7     -72.255  13.709  42.141  1.00  0.00           C  
ATOM     61  O   LEU A   7     -72.941  13.064  41.348  1.00  0.00           O  
ATOM     62  N   GLU A   8     -72.609  14.909  42.598  1.00  0.00           N  
ATOM     63  CA  GLU A   8     -73.689  15.761  42.084  1.00  0.00           C  
ATOM     64  CB  GLU A   8     -74.244  16.616  43.253  1.00  0.00           C  
ATOM     65  CG  GLU A   8     -75.355  17.631  42.918  1.00  0.00           C  
ATOM     66  CD  GLU A   8     -75.788  18.543  44.100  1.00  0.00           C  
ATOM     67  OE1 GLU A   8     -75.161  18.528  45.181  1.00  0.00           O  
ATOM     68  OE2 GLU A   8     -76.771  19.316  43.954  1.00  0.00           O  
ATOM     69  C   GLU A   8     -73.138  16.643  40.956  1.00  0.00           C  
ATOM     70  O   GLU A   8     -72.106  17.288  41.142  1.00  0.00           O  
ATOM     71  N   LEU A   9     -73.826  16.722  39.815  1.00  0.00           N  
ATOM     72  CA  LEU A   9     -73.539  17.680  38.740  1.00  0.00           C  
ATOM     73  CB  LEU A   9     -72.966  17.005  37.477  1.00  0.00           C  
ATOM     74  CG  LEU A   9     -71.581  16.336  37.584  1.00  0.00           C  
ATOM     75  CD1 LEU A   9     -71.650  14.921  38.157  1.00  0.00           C  
ATOM     76  CD2 LEU A   9     -70.990  16.210  36.176  1.00  0.00           C  
ATOM     77  C   LEU A   9     -74.826  18.420  38.364  1.00  0.00           C  
ATOM     78  O   LEU A   9     -75.890  17.801  38.245  1.00  0.00           O  
ATOM     79  N   LYS A  10     -74.739  19.732  38.127  1.00  0.00           N  
ATOM     80  CA  LYS A  10     -75.878  20.535  37.665  1.00  0.00           C  
ATOM     81  CB  LYS A  10     -76.665  20.996  38.900  1.00  0.00           C  
ATOM     82  CG  LYS A  10     -78.000  21.632  38.509  1.00  0.00           C  
ATOM     83  CD  LYS A  10     -78.720  22.165  39.751  1.00  0.00           C  
ATOM     84  CE  LYS A  10     -80.057  22.764  39.313  1.00  0.00           C  
ATOM     85  NZ  LYS A  10     -80.768  23.401  40.449  1.00  0.00           N  
ATOM     86  C   LYS A  10     -75.402  21.701  36.800  1.00  0.00           C  
ATOM     87  O   LYS A  10     -74.667  22.561  37.275  1.00  0.00           O  
ATOM     88  N   GLY A  11     -75.789  21.722  35.525  1.00  0.00           N  
ATOM     89  CA  GLY A  11     -75.305  22.720  34.562  1.00  0.00           C  
ATOM     90  C   GLY A  11     -73.799  22.645  34.268  1.00  0.00           C  
ATOM     91  O   GLY A  11     -73.225  23.624  33.798  1.00  0.00           O  
ATOM     92  N   PHE A  12     -73.138  21.524  34.575  1.00  0.00           N  
ATOM     93  CA  PHE A  12     -71.711  21.319  34.321  1.00  0.00           C  
ATOM     94  CB  PHE A  12     -71.087  20.512  35.468  1.00  0.00           C  
ATOM     95  CG  PHE A  12     -69.576  20.377  35.364  1.00  0.00           C  
ATOM     96  CD1 PHE A  12     -68.744  21.385  35.886  1.00  0.00           C  
ATOM     97  CE1 PHE A  12     -67.347  21.283  35.781  1.00  0.00           C  
ATOM     98  CZ  PHE A  12     -66.769  20.168  35.156  1.00  0.00           C  
ATOM     99  CE2 PHE A  12     -67.595  19.157  34.636  1.00  0.00           C  
ATOM    100  CD2 PHE A  12     -68.994  19.262  34.733  1.00  0.00           C  
ATOM    101  C   PHE A  12     -71.466  20.661  32.953  1.00  0.00           C  
ATOM    102  O   PHE A  12     -71.881  19.527  32.702  1.00  0.00           O  
ATOM    103  N   LYS A  13     -70.725  21.351  32.085  1.00  0.00           N  
ATOM    104  CA  LYS A  13     -70.251  20.916  30.761  1.00  0.00           C  
ATOM    105  CB  LYS A  13     -69.012  20.008  30.888  1.00  0.00           C  
ATOM    106  CG  LYS A  13     -67.841  20.759  31.544  1.00  0.00           C  
ATOM    107  CD  LYS A  13     -66.501  20.044  31.338  1.00  0.00           C  
ATOM    108  CE  LYS A  13     -66.019  20.291  29.905  1.00  0.00           C  
ATOM    109  NZ  LYS A  13     -64.641  19.806  29.718  1.00  0.00           N  
ATOM    110  C   LYS A  13     -71.361  20.371  29.855  1.00  0.00           C  
ATOM    111  O   LYS A  13     -72.162  21.147  29.355  1.00  0.00           O  
ATOM    112  N   SER A  14     -71.380  19.063  29.588  1.00  0.00           N  
ATOM    113  CA  SER A  14     -72.368  18.400  28.722  1.00  0.00           C  
ATOM    114  CB  SER A  14     -71.680  17.320  27.879  1.00  0.00           C  
ATOM    115  OG  SER A  14     -71.136  16.289  28.690  1.00  0.00           O  
ATOM    116  C   SER A  14     -73.571  17.825  29.484  1.00  0.00           C  
ATOM    117  O   SER A  14     -74.347  17.068  28.904  1.00  0.00           O  
ATOM    118  N   TYR A  15     -73.717  18.128  30.777  1.00  0.00           N  
ATOM    119  CA  TYR A  15     -74.828  17.680  31.616  1.00  0.00           C  
ATOM    120  CB  TYR A  15     -74.295  17.083  32.929  1.00  0.00           C  
ATOM    121  CG  TYR A  15     -73.380  15.888  32.715  1.00  0.00           C  
ATOM    122  CD1 TYR A  15     -72.029  16.087  32.374  1.00  0.00           C  
ATOM    123  CE1 TYR A  15     -71.207  14.993  32.057  1.00  0.00           C  
ATOM    124  CZ  TYR A  15     -71.724  13.683  32.119  1.00  0.00           C  
ATOM    125  OH  TYR A  15     -70.969  12.620  31.743  1.00  0.00           O  
ATOM    126  CE2 TYR A  15     -73.061  13.478  32.503  1.00  0.00           C  
ATOM    127  CD2 TYR A  15     -73.893  14.577  32.789  1.00  0.00           C  
ATOM    128  C   TYR A  15     -75.795  18.848  31.836  1.00  0.00           C  
ATOM    129  O   TYR A  15     -75.374  19.974  32.095  1.00  0.00           O  
ATOM    130  N   GLY A  16     -77.097  18.575  31.702  1.00  0.00           N  
ATOM    131  CA  GLY A  16     -78.139  19.603  31.639  1.00  0.00           C  
ATOM    132  C   GLY A  16     -78.427  20.346  32.952  1.00  0.00           C  
ATOM    133  O   GLY A  16     -77.760  20.179  33.975  1.00  0.00           O  
ATOM    134  N   ASN A  17     -79.491  21.155  32.937  1.00  0.00           N  
ATOM    135  CA  ASN A  17     -79.947  21.934  34.100  1.00  0.00           C  
ATOM    136  CB  ASN A  17     -81.030  22.924  33.640  1.00  0.00           C  
ATOM    137  CG  ASN A  17     -80.534  23.900  32.597  1.00  0.00           C  
ATOM    138  OD1 ASN A  17     -79.922  24.894  32.921  1.00  0.00           O  
ATOM    139  ND2 ASN A  17     -80.801  23.642  31.340  1.00  0.00           N  
ATOM    140  C   ASN A  17     -80.513  21.056  35.233  1.00  0.00           C  
ATOM    141  O   ASN A  17     -80.644  21.503  36.378  1.00  0.00           O  
ATOM    142  N   LYS A  18     -80.914  19.819  34.913  1.00  0.00           N  
ATOM    143  CA  LYS A  18     -81.449  18.852  35.880  1.00  0.00           C  
ATOM    144  CB  LYS A  18     -82.232  17.700  35.205  1.00  0.00           C  
ATOM    145  CG  LYS A  18     -82.742  17.882  33.759  1.00  0.00           C  
ATOM    146  CD  LYS A  18     -83.675  19.076  33.495  1.00  0.00           C  
ATOM    147  CE  LYS A  18     -84.213  18.972  32.059  1.00  0.00           C  
ATOM    148  NZ  LYS A  18     -84.459  20.306  31.459  1.00  0.00           N  
ATOM    149  C   LYS A  18     -80.281  18.310  36.713  1.00  0.00           C  
ATOM    150  O   LYS A  18     -79.238  17.987  36.157  1.00  0.00           O  
ATOM    151  N   ARG A  19     -80.439  18.192  38.038  1.00  0.00           N  
ATOM    152  CA  ARG A  19     -79.366  17.682  38.912  1.00  0.00           C  
ATOM    153  CB  ARG A  19     -79.689  17.957  40.390  1.00  0.00           C  
ATOM    154  CG  ARG A  19     -78.539  17.509  41.318  1.00  0.00           C  
ATOM    155  CD  ARG A  19     -79.025  16.669  42.507  1.00  0.00           C  
ATOM    156  NE  ARG A  19     -79.595  17.510  43.576  1.00  0.00           N  
ATOM    157  CZ  ARG A  19     -80.562  17.177  44.413  1.00  0.00           C  
ATOM    158  NH1 ARG A  19     -81.154  16.014  44.376  1.00  0.00           N  
ATOM    159  NH2 ARG A  19     -80.958  18.026  45.318  1.00  0.00           N  
ATOM    160  C   ARG A  19     -79.134  16.185  38.665  1.00  0.00           C  
ATOM    161  O   ARG A  19     -79.983  15.366  39.011  1.00  0.00           O  
ATOM    162  N   VAL A  20     -77.969  15.848  38.129  1.00  0.00           N  
ATOM    163  CA  VAL A  20     -77.469  14.477  37.963  1.00  0.00           C  
ATOM    164  CB  VAL A  20     -76.479  14.421  36.782  1.00  0.00           C  
ATOM    165  CG1 VAL A  20     -76.041  12.989  36.462  1.00  0.00           C  
ATOM    166  CG2 VAL A  20     -77.101  15.015  35.509  1.00  0.00           C  
ATOM    167  C   VAL A  20     -76.809  14.008  39.264  1.00  0.00           C  
ATOM    168  O   VAL A  20     -76.191  14.814  39.960  1.00  0.00           O  
ATOM    169  N   VAL A  21     -76.913  12.719  39.605  1.00  0.00           N  
ATOM    170  CA  VAL A  21     -76.236  12.109  40.766  1.00  0.00           C  
ATOM    171  CB  VAL A  21     -77.192  11.939  41.968  1.00  0.00           C  
ATOM    172  CG1 VAL A  21     -76.493  11.279  43.168  1.00  0.00           C  
ATOM    173  CG2 VAL A  21     -77.759  13.282  42.452  1.00  0.00           C  
ATOM    174  C   VAL A  21     -75.614  10.772  40.358  1.00  0.00           C  
ATOM    175  O   VAL A  21     -76.320   9.867  39.916  1.00  0.00           O  
ATOM    176  N   ILE A  22     -74.291  10.651  40.509  1.00  0.00           N  
ATOM    177  CA  ILE A  22     -73.500   9.469  40.129  1.00  0.00           C  
ATOM    178  CB  ILE A  22     -72.304   9.892  39.244  1.00  0.00           C  
ATOM    179  CG2 ILE A  22     -71.403   8.681  38.924  1.00  0.00           C  
ATOM    180  CG1 ILE A  22     -72.789  10.539  37.930  1.00  0.00           C  
ATOM    181  CD1 ILE A  22     -71.709  11.411  37.285  1.00  0.00           C  
ATOM    182  C   ILE A  22     -73.025   8.721  41.391  1.00  0.00           C  
ATOM    183  O   ILE A  22     -72.130   9.222  42.073  1.00  0.00           O  
ATOM    184  N   PRO A  23     -73.597   7.551  41.736  1.00  0.00           N  
ATOM    185  CD  PRO A  23     -74.786   6.976  41.116  1.00  0.00           C  
ATOM    186  CG  PRO A  23     -75.197   5.788  41.984  1.00  0.00           C  
ATOM    187  CB  PRO A  23     -74.513   6.072  43.326  1.00  0.00           C  
ATOM    188  CA  PRO A  23     -73.220   6.795  42.932  1.00  0.00           C  
ATOM    189  C   PRO A  23     -72.067   5.813  42.649  1.00  0.00           C  
ATOM    190  O   PRO A  23     -72.228   4.881  41.860  1.00  0.00           O  
ATOM    191  N   PHE A  24     -70.932   5.938  43.334  1.00  0.00           N  
ATOM    192  CA  PHE A  24     -69.772   5.053  43.143  1.00  0.00           C  
ATOM    193  CB  PHE A  24     -68.501   5.833  43.513  1.00  0.00           C  
ATOM    194  CG  PHE A  24     -68.243   6.960  42.531  1.00  0.00           C  
ATOM    195  CD1 PHE A  24     -67.769   6.656  41.241  1.00  0.00           C  
ATOM    196  CE1 PHE A  24     -67.602   7.675  40.289  1.00  0.00           C  
ATOM    197  CZ  PHE A  24     -67.902   9.006  40.623  1.00  0.00           C  
ATOM    198  CE2 PHE A  24     -68.365   9.312  41.914  1.00  0.00           C  
ATOM    199  CD2 PHE A  24     -68.542   8.292  42.865  1.00  0.00           C  
ATOM    200  C   PHE A  24     -69.900   3.697  43.869  1.00  0.00           C  
ATOM    201  O   PHE A  24     -70.838   3.468  44.638  1.00  0.00           O  
ATOM    202  N   SER A  25     -68.996   2.758  43.569  1.00  0.00           N  
ATOM    203  CA  SER A  25     -68.597   1.671  44.478  1.00  0.00           C  
ATOM    204  CB  SER A  25     -68.035   0.470  43.701  1.00  0.00           C  
ATOM    205  OG  SER A  25     -67.617  -0.548  44.599  1.00  0.00           O  
ATOM    206  C   SER A  25     -67.515   2.179  45.434  1.00  0.00           C  
ATOM    207  O   SER A  25     -66.667   2.965  45.019  1.00  0.00           O  
ATOM    208  N   LYS A  26     -67.498   1.690  46.682  1.00  0.00           N  
ATOM    209  CA  LYS A  26     -66.394   1.906  47.642  1.00  0.00           C  
ATOM    210  CB  LYS A  26     -66.818   1.318  49.004  1.00  0.00           C  
ATOM    211  CG  LYS A  26     -65.806   1.543  50.144  1.00  0.00           C  
ATOM    212  CD  LYS A  26     -66.427   1.177  51.507  1.00  0.00           C  
ATOM    213  CE  LYS A  26     -65.533   1.608  52.682  1.00  0.00           C  
ATOM    214  NZ  LYS A  26     -66.302   1.709  53.958  1.00  0.00           N  
ATOM    215  C   LYS A  26     -65.062   1.318  47.138  1.00  0.00           C  
ATOM    216  O   LYS A  26     -64.009   1.874  47.430  1.00  0.00           O  
ATOM    217  N   GLY A  27     -65.145   0.225  46.371  1.00  0.00           N  
ATOM    218  CA  GLY A  27     -64.046  -0.401  45.635  1.00  0.00           C  
ATOM    219  C   GLY A  27     -63.906   0.182  44.225  1.00  0.00           C  
ATOM    220  O   GLY A  27     -63.568   1.352  44.058  1.00  0.00           O  
ATOM    221  N   PHE A  28     -64.164  -0.632  43.197  1.00  0.00           N  
ATOM    222  CA  PHE A  28     -63.946  -0.300  41.786  1.00  0.00           C  
ATOM    223  CB  PHE A  28     -63.152  -1.466  41.164  1.00  0.00           C  
ATOM    224  CG  PHE A  28     -62.797  -1.425  39.685  1.00  0.00           C  
ATOM    225  CD1 PHE A  28     -62.865  -0.244  38.917  1.00  0.00           C  
ATOM    226  CE1 PHE A  28     -62.611  -0.281  37.538  1.00  0.00           C  
ATOM    227  CZ  PHE A  28     -62.201  -1.476  36.926  1.00  0.00           C  
ATOM    228  CE2 PHE A  28     -62.058  -2.640  37.696  1.00  0.00           C  
ATOM    229  CD2 PHE A  28     -62.364  -2.616  39.068  1.00  0.00           C  
ATOM    230  C   PHE A  28     -65.264   0.033  41.050  1.00  0.00           C  
ATOM    231  O   PHE A  28     -66.191  -0.779  40.992  1.00  0.00           O  
ATOM    232  N   THR A  29     -65.344   1.236  40.462  1.00  0.00           N  
ATOM    233  CA  THR A  29     -66.382   1.641  39.492  1.00  0.00           C  
ATOM    234  CB  THR A  29     -67.028   2.987  39.876  1.00  0.00           C  
ATOM    235  CG2 THR A  29     -68.329   3.262  39.120  1.00  0.00           C  
ATOM    236  OG1 THR A  29     -67.349   3.023  41.244  1.00  0.00           O  
ATOM    237  C   THR A  29     -65.795   1.796  38.082  1.00  0.00           C  
ATOM    238  O   THR A  29     -64.789   2.490  37.911  1.00  0.00           O  
ATOM    239  N   ALA A  30     -66.465   1.249  37.065  1.00  0.00           N  
ATOM    240  CA  ALA A  30     -66.225   1.593  35.663  1.00  0.00           C  
ATOM    241  CB  ALA A  30     -66.294   0.315  34.820  1.00  0.00           C  
ATOM    242  C   ALA A  30     -67.227   2.658  35.176  1.00  0.00           C  
ATOM    243  O   ALA A  30     -68.432   2.522  35.406  1.00  0.00           O  
ATOM    244  N   ILE A  31     -66.745   3.692  34.486  1.00  0.00           N  
ATOM    245  CA  ILE A  31     -67.552   4.664  33.736  1.00  0.00           C  
ATOM    246  CB  ILE A  31     -67.128   6.117  34.052  1.00  0.00           C  
ATOM    247  CG2 ILE A  31     -68.024   7.108  33.287  1.00  0.00           C  
ATOM    248  CG1 ILE A  31     -67.043   6.502  35.546  1.00  0.00           C  
ATOM    249  CD1 ILE A  31     -68.351   6.429  36.339  1.00  0.00           C  
ATOM    250  C   ILE A  31     -67.388   4.365  32.236  1.00  0.00           C  
ATOM    251  O   ILE A  31     -66.293   4.505  31.690  1.00  0.00           O  
ATOM    252  N   VAL A  32     -68.459   3.960  31.558  1.00  0.00           N  
ATOM    253  CA  VAL A  32     -68.414   3.464  30.166  1.00  0.00           C  
ATOM    254  CB  VAL A  32     -68.825   1.977  30.080  1.00  0.00           C  
ATOM    255  CG1 VAL A  32     -68.096   1.139  31.140  1.00  0.00           C  
ATOM    256  CG2 VAL A  32     -70.329   1.721  30.234  1.00  0.00           C  
ATOM    257  C   VAL A  32     -69.199   4.367  29.209  1.00  0.00           C  
ATOM    258  O   VAL A  32     -70.100   5.091  29.627  1.00  0.00           O  
ATOM    259  N   GLY A  33     -68.853   4.358  27.916  1.00  0.00           N  
ATOM    260  CA  GLY A  33     -69.595   5.089  26.879  1.00  0.00           C  
ATOM    261  C   GLY A  33     -68.792   5.447  25.622  1.00  0.00           C  
ATOM    262  O   GLY A  33     -67.562   5.525  25.654  1.00  0.00           O  
ATOM    263  N   ALA A  34     -69.513   5.681  24.520  1.00  0.00           N  
ATOM    264  CA  ALA A  34     -68.961   6.035  23.211  1.00  0.00           C  
ATOM    265  CB  ALA A  34     -70.140   6.332  22.272  1.00  0.00           C  
ATOM    266  C   ALA A  34     -67.995   7.239  23.231  1.00  0.00           C  
ATOM    267  O   ALA A  34     -68.004   8.072  24.147  1.00  0.00           O  
ATOM    268  N   ASN A  35     -67.207   7.378  22.163  1.00  0.00           N  
ATOM    269  CA  ASN A  35     -66.398   8.570  21.905  1.00  0.00           C  
ATOM    270  CB  ASN A  35     -65.666   8.416  20.556  1.00  0.00           C  
ATOM    271  CG  ASN A  35     -64.910   7.102  20.428  1.00  0.00           C  
ATOM    272  OD1 ASN A  35     -64.334   6.601  21.376  1.00  0.00           O  
ATOM    273  ND2 ASN A  35     -64.951   6.475  19.277  1.00  0.00           N  
ATOM    274  C   ASN A  35     -67.301   9.818  21.931  1.00  0.00           C  
ATOM    275  O   ASN A  35     -68.259   9.912  21.171  1.00  0.00           O  
ATOM    276  N   GLY A  36     -67.040  10.758  22.844  1.00  0.00           N  
ATOM    277  CA  GLY A  36     -67.868  11.963  22.989  1.00  0.00           C  
ATOM    278  C   GLY A  36     -69.221  11.788  23.699  1.00  0.00           C  
ATOM    279  O   GLY A  36     -70.013  12.725  23.690  1.00  0.00           O  
ATOM    280  N   SER A  37     -69.496  10.666  24.386  1.00  0.00           N  
ATOM    281  CA  SER A  37     -70.720  10.537  25.210  1.00  0.00           C  
ATOM    282  CB  SER A  37     -70.890   9.104  25.723  1.00  0.00           C  
ATOM    283  OG  SER A  37     -70.098   8.822  26.863  1.00  0.00           O  
ATOM    284  C   SER A  37     -70.780  11.515  26.401  1.00  0.00           C  
ATOM    285  O   SER A  37     -71.841  11.745  26.988  1.00  0.00           O  
ATOM    286  N   GLY A  38     -69.621  12.086  26.749  1.00  0.00           N  
ATOM    287  CA  GLY A  38     -69.398  12.967  27.891  1.00  0.00           C  
ATOM    288  C   GLY A  38     -68.865  12.263  29.141  1.00  0.00           C  
ATOM    289  O   GLY A  38     -68.711  12.935  30.158  1.00  0.00           O  
ATOM    290  N   LYS A  39     -68.537  10.959  29.085  1.00  0.00           N  
ATOM    291  CA  LYS A  39     -67.978  10.220  30.233  1.00  0.00           C  
ATOM    292  CB  LYS A  39     -67.664   8.760  29.850  1.00  0.00           C  
ATOM    293  CG  LYS A  39     -66.611   8.514  28.751  1.00  0.00           C  
ATOM    294  CD  LYS A  39     -66.427   7.002  28.534  1.00  0.00           C  
ATOM    295  CE  LYS A  39     -65.159   6.665  27.741  1.00  0.00           C  
ATOM    296  NZ  LYS A  39     -65.233   7.095  26.328  1.00  0.00           N  
ATOM    297  C   LYS A  39     -66.767  10.915  30.874  1.00  0.00           C  
ATOM    298  O   LYS A  39     -66.758  11.138  32.079  1.00  0.00           O  
ATOM    299  N   SER A  40     -65.819  11.353  30.050  1.00  0.00           N  
ATOM    300  CA  SER A  40     -64.555  11.981  30.451  1.00  0.00           C  
ATOM    301  CB  SER A  40     -63.646  12.133  29.215  1.00  0.00           C  
ATOM    302  OG  SER A  40     -64.084  11.362  28.094  1.00  0.00           O  
ATOM    303  C   SER A  40     -64.775  13.325  31.177  1.00  0.00           C  
ATOM    304  O   SER A  40     -63.998  13.699  32.048  1.00  0.00           O  
ATOM    305  N   ASN A  41     -65.901  14.017  30.930  1.00  0.00           N  
ATOM    306  CA  ASN A  41     -66.277  15.231  31.674  1.00  0.00           C  
ATOM    307  CB  ASN A  41     -67.481  15.933  31.013  1.00  0.00           C  
ATOM    308  CG  ASN A  41     -67.249  16.566  29.653  1.00  0.00           C  
ATOM    309  OD1 ASN A  41     -66.166  16.972  29.276  1.00  0.00           O  
ATOM    310  ND2 ASN A  41     -68.275  16.714  28.854  1.00  0.00           N  
ATOM    311  C   ASN A  41     -66.575  14.972  33.167  1.00  0.00           C  
ATOM    312  O   ASN A  41     -66.536  15.910  33.956  1.00  0.00           O  
ATOM    313  N   ILE A  42     -66.855  13.731  33.588  1.00  0.00           N  
ATOM    314  CA  ILE A  42     -66.961  13.392  35.017  1.00  0.00           C  
ATOM    315  CB  ILE A  42     -67.638  12.011  35.192  1.00  0.00           C  
ATOM    316  CG2 ILE A  42     -67.570  11.507  36.645  1.00  0.00           C  
ATOM    317  CG1 ILE A  42     -69.116  12.096  34.739  1.00  0.00           C  
ATOM    318  CD1 ILE A  42     -69.716  10.744  34.331  1.00  0.00           C  
ATOM    319  C   ILE A  42     -65.586  13.501  35.705  1.00  0.00           C  
ATOM    320  O   ILE A  42     -65.518  13.902  36.865  1.00  0.00           O  
ATOM    321  N   GLY A  43     -64.485  13.259  34.978  1.00  0.00           N  
ATOM    322  CA  GLY A  43     -63.136  13.571  35.455  1.00  0.00           C  
ATOM    323  C   GLY A  43     -62.901  15.079  35.604  1.00  0.00           C  
ATOM    324  O   GLY A  43     -62.463  15.527  36.665  1.00  0.00           O  
ATOM    325  N   ASP A  44     -63.306  15.868  34.598  1.00  0.00           N  
ATOM    326  CA  ASP A  44     -63.261  17.341  34.648  1.00  0.00           C  
ATOM    327  CB  ASP A  44     -63.828  17.972  33.347  1.00  0.00           C  
ATOM    328  CG  ASP A  44     -63.191  17.594  31.991  1.00  0.00           C  
ATOM    329  OD1 ASP A  44     -61.957  17.443  31.877  1.00  0.00           O  
ATOM    330  OD2 ASP A  44     -63.911  17.557  30.972  1.00  0.00           O  
ATOM    331  C   ASP A  44     -64.030  17.884  35.885  1.00  0.00           C  
ATOM    332  O   ASP A  44     -63.593  18.843  36.526  1.00  0.00           O  
ATOM    333  N   ALA A  45     -65.156  17.256  36.262  1.00  0.00           N  
ATOM    334  CA  ALA A  45     -65.981  17.642  37.414  1.00  0.00           C  
ATOM    335  CB  ALA A  45     -67.311  16.878  37.339  1.00  0.00           C  
ATOM    336  C   ALA A  45     -65.292  17.411  38.773  1.00  0.00           C  
ATOM    337  O   ALA A  45     -65.387  18.258  39.663  1.00  0.00           O  
ATOM    338  N   ILE A  46     -64.559  16.298  38.924  1.00  0.00           N  
ATOM    339  CA  ILE A  46     -63.744  16.011  40.116  1.00  0.00           C  
ATOM    340  CB  ILE A  46     -63.234  14.547  40.077  1.00  0.00           C  
ATOM    341  CG2 ILE A  46     -62.155  14.287  41.147  1.00  0.00           C  
ATOM    342  CG1 ILE A  46     -64.432  13.582  40.272  1.00  0.00           C  
ATOM    343  CD1 ILE A  46     -64.117  12.095  40.054  1.00  0.00           C  
ATOM    344  C   ILE A  46     -62.618  17.052  40.245  1.00  0.00           C  
ATOM    345  O   ILE A  46     -62.459  17.666  41.301  1.00  0.00           O  
ATOM    346  N   LEU A  47     -61.901  17.342  39.155  1.00  0.00           N  
ATOM    347  CA  LEU A  47     -60.837  18.360  39.128  1.00  0.00           C  
ATOM    348  CB  LEU A  47     -60.218  18.353  37.715  1.00  0.00           C  
ATOM    349  CG  LEU A  47     -58.722  18.706  37.636  1.00  0.00           C  
ATOM    350  CD1 LEU A  47     -58.336  18.960  36.180  1.00  0.00           C  
ATOM    351  CD2 LEU A  47     -58.311  19.956  38.409  1.00  0.00           C  
ATOM    352  C   LEU A  47     -61.383  19.758  39.498  1.00  0.00           C  
ATOM    353  O   LEU A  47     -60.785  20.500  40.289  1.00  0.00           O  
ATOM    354  N   PHE A  48     -62.557  20.096  38.957  1.00  0.00           N  
ATOM    355  CA  PHE A  48     -63.277  21.332  39.245  1.00  0.00           C  
ATOM    356  CB  PHE A  48     -64.490  21.447  38.308  1.00  0.00           C  
ATOM    357  CG  PHE A  48     -65.393  22.618  38.633  1.00  0.00           C  
ATOM    358  CD1 PHE A  48     -65.020  23.923  38.273  1.00  0.00           C  
ATOM    359  CE1 PHE A  48     -65.843  25.010  38.619  1.00  0.00           C  
ATOM    360  CZ  PHE A  48     -67.041  24.789  39.325  1.00  0.00           C  
ATOM    361  CE2 PHE A  48     -67.425  23.482  39.669  1.00  0.00           C  
ATOM    362  CD2 PHE A  48     -66.598  22.399  39.324  1.00  0.00           C  
ATOM    363  C   PHE A  48     -63.691  21.447  40.718  1.00  0.00           C  
ATOM    364  O   PHE A  48     -63.355  22.442  41.364  1.00  0.00           O  
ATOM    365  N   VAL A  49     -64.395  20.458  41.282  1.00  0.00           N  
ATOM    366  CA  VAL A  49     -64.858  20.522  42.681  1.00  0.00           C  
ATOM    367  CB  VAL A  49     -65.949  19.479  42.972  1.00  0.00           C  
ATOM    368  CG1 VAL A  49     -65.406  18.058  43.125  1.00  0.00           C  
ATOM    369  CG2 VAL A  49     -66.748  19.835  44.229  1.00  0.00           C  
ATOM    370  C   VAL A  49     -63.705  20.470  43.686  1.00  0.00           C  
ATOM    371  O   VAL A  49     -63.745  21.222  44.658  1.00  0.00           O  
ATOM    372  N   LEU A  50     -62.619  19.731  43.404  1.00  0.00           N  
ATOM    373  CA  LEU A  50     -61.359  19.799  44.170  1.00  0.00           C  
ATOM    374  CB  LEU A  50     -60.463  18.581  43.863  1.00  0.00           C  
ATOM    375  CG  LEU A  50     -61.054  17.196  44.201  1.00  0.00           C  
ATOM    376  CD1 LEU A  50     -59.981  16.134  43.960  1.00  0.00           C  
ATOM    377  CD2 LEU A  50     -61.518  17.049  45.648  1.00  0.00           C  
ATOM    378  C   LEU A  50     -60.599  21.136  43.999  1.00  0.00           C  
ATOM    379  O   LEU A  50     -59.445  21.264  44.400  1.00  0.00           O  
ATOM    380  N   GLY A  51     -61.232  22.171  43.439  1.00  0.00           N  
ATOM    381  CA  GLY A  51     -60.729  23.542  43.460  1.00  0.00           C  
ATOM    382  C   GLY A  51     -59.671  23.864  42.406  1.00  0.00           C  
ATOM    383  O   GLY A  51     -58.937  24.845  42.575  1.00  0.00           O  
ATOM    384  N   GLY A  52     -59.586  23.088  41.320  1.00  0.00           N  
ATOM    385  CA  GLY A  52     -58.716  23.366  40.173  1.00  0.00           C  
ATOM    386  C   GLY A  52     -59.045  24.684  39.455  1.00  0.00           C  
ATOM    387  O   GLY A  52     -60.209  25.061  39.311  1.00  0.00           O  
ATOM    388  N   LEU A  53     -58.010  25.401  38.996  1.00  0.00           N  
ATOM    389  CA  LEU A  53     -58.126  26.708  38.315  1.00  0.00           C  
ATOM    390  CB  LEU A  53     -57.403  27.801  39.131  1.00  0.00           C  
ATOM    391  CG  LEU A  53     -57.928  28.055  40.555  1.00  0.00           C  
ATOM    392  CD1 LEU A  53     -57.163  29.232  41.165  1.00  0.00           C  
ATOM    393  CD2 LEU A  53     -59.418  28.393  40.603  1.00  0.00           C  
ATOM    394  C   LEU A  53     -57.617  26.716  36.860  1.00  0.00           C  
ATOM    395  O   LEU A  53     -57.812  27.696  36.150  1.00  0.00           O  
ATOM    396  N   SER A  54     -56.977  25.644  36.388  1.00  0.00           N  
ATOM    397  CA  SER A  54     -56.536  25.535  34.992  1.00  0.00           C  
ATOM    398  CB  SER A  54     -55.343  24.576  34.898  1.00  0.00           C  
ATOM    399  OG  SER A  54     -54.930  24.431  33.555  1.00  0.00           O  
ATOM    400  C   SER A  54     -57.688  25.077  34.092  1.00  0.00           C  
ATOM    401  O   SER A  54     -57.994  23.888  34.052  1.00  0.00           O  
ATOM    402  N   ALA A  55     -58.318  25.999  33.351  1.00  0.00           N  
ATOM    403  CA  ALA A  55     -59.375  25.669  32.378  1.00  0.00           C  
ATOM    404  CB  ALA A  55     -59.851  26.964  31.710  1.00  0.00           C  
ATOM    405  C   ALA A  55     -58.909  24.638  31.328  1.00  0.00           C  
ATOM    406  O   ALA A  55     -59.657  23.729  30.970  1.00  0.00           O  
ATOM    407  N   LYS A  56     -57.629  24.707  30.936  1.00  0.00           N  
ATOM    408  CA  LYS A  56     -56.939  23.706  30.108  1.00  0.00           C  
ATOM    409  CB  LYS A  56     -55.469  24.146  29.978  1.00  0.00           C  
ATOM    410  CG  LYS A  56     -54.552  23.137  29.270  1.00  0.00           C  
ATOM    411  CD  LYS A  56     -53.138  23.722  29.147  1.00  0.00           C  
ATOM    412  CE  LYS A  56     -52.206  22.727  28.455  1.00  0.00           C  
ATOM    413  NZ  LYS A  56     -50.894  23.343  28.166  1.00  0.00           N  
ATOM    414  C   LYS A  56     -57.073  22.280  30.665  1.00  0.00           C  
ATOM    415  O   LYS A  56     -57.350  21.363  29.903  1.00  0.00           O  
ATOM    416  N   ALA A  57     -56.904  22.093  31.976  1.00  0.00           N  
ATOM    417  CA  ALA A  57     -57.014  20.787  32.624  1.00  0.00           C  
ATOM    418  CB  ALA A  57     -56.339  20.880  33.996  1.00  0.00           C  
ATOM    419  C   ALA A  57     -58.466  20.283  32.733  1.00  0.00           C  
ATOM    420  O   ALA A  57     -58.697  19.089  32.618  1.00  0.00           O  
ATOM    421  N   MET A  58     -59.447  21.180  32.893  1.00  0.00           N  
ATOM    422  CA  MET A  58     -60.884  20.845  32.854  1.00  0.00           C  
ATOM    423  CB  MET A  58     -61.655  21.699  33.875  1.00  0.00           C  
ATOM    424  CG  MET A  58     -61.196  21.452  35.318  1.00  0.00           C  
ATOM    425  SD  MET A  58     -61.601  22.765  36.503  1.00  0.00           S  
ATOM    426  CE  MET A  58     -60.347  23.985  36.061  1.00  0.00           C  
ATOM    427  C   MET A  58     -61.481  20.938  31.431  1.00  0.00           C  
ATOM    428  O   MET A  58     -62.700  21.026  31.266  1.00  0.00           O  
ATOM    429  N   ARG A  59     -60.616  20.935  30.404  1.00  0.00           N  
ATOM    430  CA  ARG A  59     -60.920  20.852  28.963  1.00  0.00           C  
ATOM    431  CB  ARG A  59     -61.211  19.386  28.582  1.00  0.00           C  
ATOM    432  CG  ARG A  59     -60.111  18.406  29.045  1.00  0.00           C  
ATOM    433  CD  ARG A  59     -60.382  16.964  28.601  1.00  0.00           C  
ATOM    434  NE  ARG A  59     -61.704  16.500  29.059  1.00  0.00           N  
ATOM    435  CZ  ARG A  59     -62.476  15.632  28.448  1.00  0.00           C  
ATOM    436  NH1 ARG A  59     -62.028  14.804  27.532  1.00  0.00           N  
ATOM    437  NH2 ARG A  59     -63.742  15.610  28.730  1.00  0.00           N  
ATOM    438  C   ARG A  59     -62.002  21.847  28.506  1.00  0.00           C  
ATOM    439  O   ARG A  59     -63.080  21.443  28.064  1.00  0.00           O  
ATOM    440  N   ALA A  60     -61.719  23.138  28.668  1.00  0.00           N  
ATOM    441  CA  ALA A  60     -62.574  24.271  28.309  1.00  0.00           C  
ATOM    442  CB  ALA A  60     -63.479  24.565  29.514  1.00  0.00           C  
ATOM    443  C   ALA A  60     -61.695  25.485  27.927  1.00  0.00           C  
ATOM    444  O   ALA A  60     -60.595  25.617  28.467  1.00  0.00           O  
ATOM    445  N   THR A  61     -62.140  26.380  27.025  1.00  0.00           N  
ATOM    446  CA  THR A  61     -61.296  27.530  26.601  1.00  0.00           C  
ATOM    447  CB  THR A  61     -61.811  28.300  25.357  1.00  0.00           C  
ATOM    448  CG2 THR A  61     -62.601  27.464  24.351  1.00  0.00           C  
ATOM    449  OG1 THR A  61     -62.584  29.441  25.646  1.00  0.00           O  
ATOM    450  C   THR A  61     -61.042  28.504  27.754  1.00  0.00           C  
ATOM    451  O   THR A  61     -59.972  29.104  27.856  1.00  0.00           O  
ATOM    452  N   ARG A  62     -62.024  28.615  28.656  1.00  0.00           N  
ATOM    453  CA  ARG A  62     -62.080  29.518  29.807  1.00  0.00           C  
ATOM    454  CB  ARG A  62     -62.792  30.813  29.385  1.00  0.00           C  
ATOM    455  CG  ARG A  62     -62.121  31.669  28.297  1.00  0.00           C  
ATOM    456  CD  ARG A  62     -63.118  32.666  27.683  1.00  0.00           C  
ATOM    457  NE  ARG A  62     -63.631  33.628  28.682  1.00  0.00           N  
ATOM    458  CZ  ARG A  62     -64.728  33.488  29.408  1.00  0.00           C  
ATOM    459  NH1 ARG A  62     -65.572  32.518  29.260  1.00  0.00           N  
ATOM    460  NH2 ARG A  62     -65.007  34.314  30.376  1.00  0.00           N  
ATOM    461  C   ARG A  62     -62.864  28.870  30.954  1.00  0.00           C  
ATOM    462  O   ARG A  62     -63.541  27.859  30.788  1.00  0.00           O  
ATOM    463  N   ILE A  63     -62.811  29.521  32.114  1.00  0.00           N  
ATOM    464  CA  ILE A  63     -63.527  29.129  33.336  1.00  0.00           C  
ATOM    465  CB  ILE A  63     -63.073  30.056  34.490  1.00  0.00           C  
ATOM    466  CG2 ILE A  63     -63.911  29.877  35.760  1.00  0.00           C  
ATOM    467  CG1 ILE A  63     -61.570  29.894  34.822  1.00  0.00           C  
ATOM    468  CD1 ILE A  63     -61.151  28.512  35.345  1.00  0.00           C  
ATOM    469  C   ILE A  63     -65.058  29.114  33.156  1.00  0.00           C  
ATOM    470  O   ILE A  63     -65.699  28.176  33.624  1.00  0.00           O  
ATOM    471  N   SER A  64     -65.650  30.097  32.463  1.00  0.00           N  
ATOM    472  CA  SER A  64     -67.108  30.136  32.241  1.00  0.00           C  
ATOM    473  CB  SER A  64     -67.559  31.441  31.575  1.00  0.00           C  
ATOM    474  OG  SER A  64     -66.835  32.589  32.002  1.00  0.00           O  
ATOM    475  C   SER A  64     -67.591  29.002  31.335  1.00  0.00           C  
ATOM    476  O   SER A  64     -68.722  28.557  31.466  1.00  0.00           O  
ATOM    477  N   ASP A  65     -66.758  28.523  30.414  1.00  0.00           N  
ATOM    478  CA  ASP A  65     -67.115  27.527  29.397  1.00  0.00           C  
ATOM    479  CB  ASP A  65     -66.128  27.561  28.219  1.00  0.00           C  
ATOM    480  CG  ASP A  65     -65.619  28.917  27.713  1.00  0.00           C  
ATOM    481  OD1 ASP A  65     -66.018  30.010  28.192  1.00  0.00           O  
ATOM    482  OD2 ASP A  65     -64.702  28.845  26.874  1.00  0.00           O  
ATOM    483  C   ASP A  65     -67.234  26.096  29.971  1.00  0.00           C  
ATOM    484  O   ASP A  65     -67.476  25.138  29.239  1.00  0.00           O  
ATOM    485  N   LEU A  66     -67.077  25.943  31.291  1.00  0.00           N  
ATOM    486  CA  LEU A  66     -67.535  24.780  32.059  1.00  0.00           C  
ATOM    487  CB  LEU A  66     -66.763  24.727  33.390  1.00  0.00           C  
ATOM    488  CG  LEU A  66     -65.254  24.474  33.231  1.00  0.00           C  
ATOM    489  CD1 LEU A  66     -64.552  24.668  34.575  1.00  0.00           C  
ATOM    490  CD2 LEU A  66     -64.969  23.051  32.753  1.00  0.00           C  
ATOM    491  C   LEU A  66     -69.054  24.784  32.323  1.00  0.00           C  
ATOM    492  O   LEU A  66     -69.582  23.796  32.834  1.00  0.00           O  
ATOM    493  N   ILE A  67     -69.752  25.876  32.020  1.00  0.00           N  
ATOM    494  CA  ILE A  67     -71.199  26.034  32.201  1.00  0.00           C  
ATOM    495  CB  ILE A  67     -71.542  27.505  32.527  1.00  0.00           C  
ATOM    496  CG2 ILE A  67     -73.056  27.672  32.734  1.00  0.00           C  
ATOM    497  CG1 ILE A  67     -70.764  27.987  33.779  1.00  0.00           C  
ATOM    498  CD1 ILE A  67     -70.781  29.502  33.982  1.00  0.00           C  
ATOM    499  C   ILE A  67     -71.939  25.513  30.967  1.00  0.00           C  
ATOM    500  O   ILE A  67     -71.568  25.823  29.838  1.00  0.00           O  
ATOM    501  N   PHE A  68     -72.989  24.721  31.182  1.00  0.00           N  
ATOM    502  CA  PHE A  68     -73.783  24.088  30.129  1.00  0.00           C  
ATOM    503  CB  PHE A  68     -74.843  23.192  30.790  1.00  0.00           C  
ATOM    504  CG  PHE A  68     -75.884  22.619  29.847  1.00  0.00           C  
ATOM    505  CD1 PHE A  68     -75.515  21.665  28.882  1.00  0.00           C  
ATOM    506  CE1 PHE A  68     -76.467  21.155  27.987  1.00  0.00           C  
ATOM    507  CZ  PHE A  68     -77.803  21.580  28.069  1.00  0.00           C  
ATOM    508  CE2 PHE A  68     -78.177  22.530  29.032  1.00  0.00           C  
ATOM    509  CD2 PHE A  68     -77.221  23.053  29.918  1.00  0.00           C  
ATOM    510  C   PHE A  68     -74.394  25.121  29.167  1.00  0.00           C  
ATOM    511  O   PHE A  68     -75.343  25.829  29.506  1.00  0.00           O  
ATOM    512  N   ALA A  69     -73.862  25.175  27.942  1.00  0.00           N  
ATOM    513  CA  ALA A  69     -74.208  26.133  26.882  1.00  0.00           C  
ATOM    514  CB  ALA A  69     -73.141  25.988  25.787  1.00  0.00           C  
ATOM    515  C   ALA A  69     -75.638  26.003  26.297  1.00  0.00           C  
ATOM    516  O   ALA A  69     -75.982  26.700  25.342  1.00  0.00           O  
ATOM    517  N   GLY A  70     -76.466  25.119  26.860  1.00  0.00           N  
ATOM    518  CA  GLY A  70     -77.785  24.755  26.347  1.00  0.00           C  
ATOM    519  C   GLY A  70     -77.741  23.577  25.372  1.00  0.00           C  
ATOM    520  O   GLY A  70     -76.684  23.044  25.032  1.00  0.00           O  
ATOM    521  N   SER A  71     -78.913  23.146  24.920  1.00  0.00           N  
ATOM    522  CA  SER A  71     -79.067  22.132  23.879  1.00  0.00           C  
ATOM    523  CB  SER A  71     -78.958  20.721  24.480  1.00  0.00           C  
ATOM    524  OG  SER A  71     -80.158  20.328  25.129  1.00  0.00           O  
ATOM    525  C   SER A  71     -80.395  22.308  23.138  1.00  0.00           C  
ATOM    526  O   SER A  71     -81.232  23.136  23.490  1.00  0.00           O  
ATOM    527  N   LYS A  72     -80.633  21.451  22.140  1.00  0.00           N  
ATOM    528  CA  LYS A  72     -81.918  21.329  21.434  1.00  0.00           C  
ATOM    529  CB  LYS A  72     -81.793  20.107  20.503  1.00  0.00           C  
ATOM    530  CG  LYS A  72     -83.120  19.616  19.902  1.00  0.00           C  
ATOM    531  CD  LYS A  72     -82.906  18.338  19.090  1.00  0.00           C  
ATOM    532  CE  LYS A  72     -84.256  17.649  18.859  1.00  0.00           C  
ATOM    533  NZ  LYS A  72     -84.070  16.248  18.418  1.00  0.00           N  
ATOM    534  C   LYS A  72     -83.129  21.209  22.379  1.00  0.00           C  
ATOM    535  O   LYS A  72     -84.220  21.621  22.000  1.00  0.00           O  
ATOM    536  N   GLY A  73     -82.960  20.616  23.566  1.00  0.00           N  
ATOM    537  CA  GLY A  73     -84.046  20.353  24.520  1.00  0.00           C  
ATOM    538  C   GLY A  73     -83.913  21.049  25.878  1.00  0.00           C  
ATOM    539  O   GLY A  73     -84.720  20.778  26.766  1.00  0.00           O  
ATOM    540  N   GLU A  74     -82.910  21.911  26.072  1.00  0.00           N  
ATOM    541  CA  GLU A  74     -82.645  22.595  27.344  1.00  0.00           C  
ATOM    542  CB  GLU A  74     -81.668  21.783  28.214  1.00  0.00           C  
ATOM    543  CG  GLU A  74     -82.211  20.457  28.769  1.00  0.00           C  
ATOM    544  CD  GLU A  74     -81.699  20.144  30.182  1.00  0.00           C  
ATOM    545  OE1 GLU A  74     -81.830  21.027  31.063  1.00  0.00           O  
ATOM    546  OE2 GLU A  74     -81.416  18.962  30.482  1.00  0.00           O  
ATOM    547  C   GLU A  74     -82.050  24.003  27.143  1.00  0.00           C  
ATOM    548  O   GLU A  74     -81.160  24.170  26.310  1.00  0.00           O  
ATOM    549  N   PRO A  75     -82.457  25.017  27.932  1.00  0.00           N  
ATOM    550  CD  PRO A  75     -83.462  24.972  28.985  1.00  0.00           C  
ATOM    551  CG  PRO A  75     -83.279  26.258  29.791  1.00  0.00           C  
ATOM    552  CB  PRO A  75     -82.711  27.229  28.758  1.00  0.00           C  
ATOM    553  CA  PRO A  75     -81.809  26.328  27.909  1.00  0.00           C  
ATOM    554  C   PRO A  75     -80.377  26.272  28.481  1.00  0.00           C  
ATOM    555  O   PRO A  75     -80.055  25.333  29.219  1.00  0.00           O  
ATOM    556  N   PRO A  76     -79.527  27.281  28.208  1.00  0.00           N  
ATOM    557  CD  PRO A  76     -79.719  28.347  27.239  1.00  0.00           C  
ATOM    558  CG  PRO A  76     -78.320  28.883  26.949  1.00  0.00           C  
ATOM    559  CB  PRO A  76     -77.590  28.689  28.278  1.00  0.00           C  
ATOM    560  CA  PRO A  76     -78.234  27.432  28.873  1.00  0.00           C  
ATOM    561  C   PRO A  76     -78.374  27.542  30.396  1.00  0.00           C  
ATOM    562  O   PRO A  76     -79.316  28.162  30.895  1.00  0.00           O  
ATOM    563  N   ALA A  77     -77.426  26.968  31.136  1.00  0.00           N  
ATOM    564  CA  ALA A  77     -77.427  27.033  32.592  1.00  0.00           C  
ATOM    565  CB  ALA A  77     -76.584  25.883  33.150  1.00  0.00           C  
ATOM    566  C   ALA A  77     -76.967  28.406  33.112  1.00  0.00           C  
ATOM    567  O   ALA A  77     -75.994  28.988  32.634  1.00  0.00           O  
ATOM    568  N   LYS A  78     -77.633  28.904  34.160  1.00  0.00           N  
ATOM    569  CA  LYS A  78     -77.258  30.156  34.836  1.00  0.00           C  
ATOM    570  C   LYS A  78     -75.900  30.088  35.569  1.00  0.00           C  
ATOM    571  O   LYS A  78     -75.343  31.122  35.948  1.00  0.00           O  
ATOM    572  CB  LYS A  78     -78.351  30.555  35.828  1.00 30.00           C  
ATOM    573  CG  LYS A  78     -79.677  30.919  35.181  1.00 30.00           C  
ATOM    574  CD  LYS A  78     -80.722  31.280  36.222  1.00 30.00           C  
ATOM    575  CE  LYS A  78     -82.040  31.668  35.574  1.00 30.00           C  
ATOM    576  NZ  LYS A  78     -83.081  32.001  36.584  1.00 30.00           N  
ATOM    577  N   TYR A  79     -75.397  28.878  35.822  1.00  0.00           N  
ATOM    578  CA  TYR A  79     -74.123  28.566  36.471  1.00  0.00           C  
ATOM    579  CB  TYR A  79     -74.196  28.922  37.973  1.00  0.00           C  
ATOM    580  CG  TYR A  79     -75.278  28.230  38.785  1.00  0.00           C  
ATOM    581  CD1 TYR A  79     -75.177  26.852  39.039  1.00  0.00           C  
ATOM    582  CE1 TYR A  79     -76.159  26.190  39.783  1.00  0.00           C  
ATOM    583  CZ  TYR A  79     -77.218  26.915  40.353  1.00  0.00           C  
ATOM    584  OH  TYR A  79     -78.071  26.265  41.188  1.00  0.00           O  
ATOM    585  CE2 TYR A  79     -77.328  28.303  40.116  1.00  0.00           C  
ATOM    586  CD2 TYR A  79     -76.363  28.956  39.318  1.00  0.00           C  
ATOM    587  C   TYR A  79     -73.817  27.070  36.281  1.00  0.00           C  
ATOM    588  O   TYR A  79     -74.716  26.291  35.959  1.00  0.00           O  
ATOM    589  N   ALA A  80     -72.588  26.646  36.584  1.00  0.00           N  
ATOM    590  CA  ALA A  80     -72.255  25.241  36.833  1.00  0.00           C  
ATOM    591  CB  ALA A  80     -70.980  24.857  36.083  1.00  0.00           C  
ATOM    592  C   ALA A  80     -72.113  24.982  38.340  1.00  0.00           C  
ATOM    593  O   ALA A  80     -71.412  25.715  39.039  1.00  0.00           O  
ATOM    594  N   GLU A  81     -72.782  23.938  38.834  1.00  0.00           N  
ATOM    595  CA  GLU A  81     -72.614  23.336  40.163  1.00  0.00           C  
ATOM    596  CB  GLU A  81     -73.969  23.227  40.907  1.00  0.00           C  
ATOM    597  CG  GLU A  81     -74.105  24.244  42.042  1.00  0.00           C  
ATOM    598  CD  GLU A  81     -75.461  24.184  42.777  1.00  0.00           C  
ATOM    599  OE1 GLU A  81     -76.527  24.394  42.169  1.00  0.00           O  
ATOM    600  OE2 GLU A  81     -75.472  24.136  44.029  1.00  0.00           O  
ATOM    601  C   GLU A  81     -72.007  21.934  40.040  1.00  0.00           C  
ATOM    602  O   GLU A  81     -72.433  21.128  39.208  1.00  0.00           O  
ATOM    603  N   VAL A  82     -71.086  21.615  40.948  1.00  0.00           N  
ATOM    604  CA  VAL A  82     -70.665  20.242  41.245  1.00  0.00           C  
ATOM    605  CB  VAL A  82     -69.316  19.890  40.576  1.00  0.00           C  
ATOM    606  CG1 VAL A  82     -68.873  18.453  40.873  1.00  0.00           C  
ATOM    607  CG2 VAL A  82     -69.363  20.033  39.047  1.00  0.00           C  
ATOM    608  C   VAL A  82     -70.607  20.099  42.767  1.00  0.00           C  
ATOM    609  O   VAL A  82     -70.208  21.045  43.458  1.00  0.00           O  
ATOM    610  N   ALA A  83     -70.992  18.947  43.314  1.00  0.00           N  
ATOM    611  CA  ALA A  83     -70.717  18.637  44.718  1.00  0.00           C  
ATOM    612  CB  ALA A  83     -71.885  19.030  45.613  1.00  0.00           C  
ATOM    613  C   ALA A  83     -70.311  17.185  44.924  1.00  0.00           C  
ATOM    614  O   ALA A  83     -70.963  16.250  44.461  1.00  0.00           O  
ATOM    615  N   ILE A  84     -69.220  17.015  45.652  1.00  0.00           N  
ATOM    616  CA  ILE A  84     -68.639  15.729  46.005  1.00  0.00           C  
ATOM    617  CB  ILE A  84     -67.138  15.737  45.665  1.00  0.00           C  
ATOM    618  CG2 ILE A  84     -66.348  16.788  46.466  1.00  0.00           C  
ATOM    619  CG1 ILE A  84     -66.524  14.335  45.813  1.00  0.00           C  
ATOM    620  CD1 ILE A  84     -65.185  14.225  45.072  1.00  0.00           C  
ATOM    621  C   ILE A  84     -68.954  15.419  47.466  1.00  0.00           C  
ATOM    622  O   ILE A  84     -68.871  16.289  48.334  1.00  0.00           O  
ATOM    623  N   TYR A  85     -69.327  14.171  47.719  1.00  0.00           N  
ATOM    624  CA  TYR A  85     -69.692  13.666  49.034  1.00  0.00           C  
ATOM    625  CB  TYR A  85     -71.154  13.180  49.018  1.00  0.00           C  
ATOM    626  CG  TYR A  85     -72.217  14.184  48.559  1.00  0.00           C  
ATOM    627  CD1 TYR A  85     -72.307  14.579  47.208  1.00  0.00           C  
ATOM    628  CE1 TYR A  85     -73.314  15.465  46.779  1.00  0.00           C  
ATOM    629  CZ  TYR A  85     -74.278  15.943  47.689  1.00  0.00           C  
ATOM    630  OH  TYR A  85     -75.289  16.762  47.273  1.00  0.00           O  
ATOM    631  CE2 TYR A  85     -74.219  15.521  49.035  1.00  0.00           C  
ATOM    632  CD2 TYR A  85     -73.186  14.661  49.466  1.00  0.00           C  
ATOM    633  C   TYR A  85     -68.703  12.548  49.371  1.00  0.00           C  
ATOM    634  O   TYR A  85     -68.521  11.619  48.576  1.00  0.00           O  
ATOM    635  N   PHE A  86     -68.034  12.674  50.517  1.00  0.00           N  
ATOM    636  CA  PHE A  86     -67.058  11.716  51.024  1.00  0.00           C  
ATOM    637  CB  PHE A  86     -65.703  12.391  51.272  1.00  0.00           C  
ATOM    638  CG  PHE A  86     -64.934  12.929  50.080  1.00  0.00           C  
ATOM    639  CD1 PHE A  86     -65.098  14.268  49.677  1.00  0.00           C  
ATOM    640  CE1 PHE A  86     -64.263  14.809  48.681  1.00  0.00           C  
ATOM    641  CZ  PHE A  86     -63.276  14.012  48.078  1.00  0.00           C  
ATOM    642  CE2 PHE A  86     -63.123  12.670  48.467  1.00  0.00           C  
ATOM    643  CD2 PHE A  86     -63.946  12.132  49.471  1.00  0.00           C  
ATOM    644  C   PHE A  86     -67.517  11.114  52.352  1.00  0.00           C  
ATOM    645  O   PHE A  86     -67.910  11.844  53.257  1.00  0.00           O  
ATOM    646  N   ASN A  87     -67.342   9.807  52.506  1.00  0.00           N  
ATOM    647  CA  ASN A  87     -67.352   9.160  53.809  1.00  0.00           C  
ATOM    648  CB  ASN A  87     -67.316   7.655  53.560  1.00  0.00           C  
ATOM    649  CG  ASN A  87     -67.689   6.875  54.796  1.00  0.00           C  
ATOM    650  OD1 ASN A  87     -66.834   6.557  55.608  1.00  0.00           O  
ATOM    651  ND2 ASN A  87     -68.943   6.519  54.922  1.00  0.00           N  
ATOM    652  C   ASN A  87     -66.113   9.586  54.612  1.00  0.00           C  
ATOM    653  O   ASN A  87     -65.033   9.699  54.027  1.00  0.00           O  
ATOM    654  N   ASN A  88     -66.253   9.781  55.920  1.00  0.00           N  
ATOM    655  CA  ASN A  88     -65.180  10.190  56.830  1.00  0.00           C  
ATOM    656  CB  ASN A  88     -65.206  11.726  56.943  1.00  0.00           C  
ATOM    657  CG  ASN A  88     -64.033  12.302  57.724  1.00  0.00           C  
ATOM    658  OD1 ASN A  88     -62.867  12.016  57.473  1.00  0.00           O  
ATOM    659  ND2 ASN A  88     -64.304  13.185  58.659  1.00  0.00           N  
ATOM    660  C   ASN A  88     -65.252   9.459  58.187  1.00  0.00           C  
ATOM    661  O   ASN A  88     -64.725   9.952  59.185  1.00  0.00           O  
ATOM    662  N   GLU A  89     -65.849   8.260  58.243  1.00  0.00           N  
ATOM    663  CA  GLU A  89     -65.868   7.412  59.454  1.00  0.00           C  
ATOM    664  CB  GLU A  89     -66.475   6.040  59.100  1.00  0.00           C  
ATOM    665  CG  GLU A  89     -67.946   6.049  58.645  1.00  0.00           C  
ATOM    666  CD  GLU A  89     -68.326   4.809  57.803  1.00  0.00           C  
ATOM    667  OE1 GLU A  89     -67.578   3.799  57.778  1.00  0.00           O  
ATOM    668  OE2 GLU A  89     -69.384   4.863  57.135  1.00  0.00           O  
ATOM    669  C   GLU A  89     -64.444   7.170  60.006  1.00  0.00           C  
ATOM    670  O   GLU A  89     -64.217   7.030  61.207  1.00  0.00           O  
ATOM    671  N   ASP A  90     -63.458   7.150  59.106  1.00  0.00           N  
ATOM    672  CA  ASP A  90     -62.026   6.994  59.357  1.00  0.00           C  
ATOM    673  CB  ASP A  90     -61.393   6.600  58.021  1.00  0.00           C  
ATOM    674  CG  ASP A  90     -61.518   7.762  57.036  1.00  0.00           C  
ATOM    675  OD2 ASP A  90     -60.491   8.459  56.853  1.00  0.00           O  
ATOM    676  OD1 ASP A  90     -62.608   7.960  56.476  1.00  0.00           O  
ATOM    677  C   ASP A  90     -61.308   8.267  59.855  1.00  0.00           C  
ATOM    678  O   ASP A  90     -60.132   8.180  60.215  1.00  0.00           O  
ATOM    679  N   ARG A  91     -61.963   9.438  59.819  1.00  0.00           N  
ATOM    680  CA  ARG A  91     -61.442  10.755  60.245  1.00  0.00           C  
ATOM    681  CB  ARG A  91     -61.334  10.818  61.786  1.00  0.00           C  
ATOM    682  CG  ARG A  91     -62.610  10.386  62.529  1.00  0.00           C  
ATOM    683  CD  ARG A  91     -63.792  11.268  62.129  1.00  0.00           C  
ATOM    684  NE  ARG A  91     -65.062  10.827  62.723  1.00  0.00           N  
ATOM    685  CZ  ARG A  91     -66.154  11.560  62.708  1.00  0.00           C  
ATOM    686  NH1 ARG A  91     -67.241  11.200  63.307  1.00  0.00           N  
ATOM    687  NH2 ARG A  91     -66.189  12.683  62.072  1.00  0.00           N  
ATOM    688  C   ARG A  91     -60.178  11.249  59.529  1.00  0.00           C  
ATOM    689  O   ARG A  91     -59.453  12.091  60.059  1.00  0.00           O  
ATOM    690  N   GLY A  92     -59.910  10.773  58.312  1.00  0.00           N  
ATOM    691  CA  GLY A  92     -58.819  11.280  57.475  1.00  0.00           C  
ATOM    692  C   GLY A  92     -59.007  12.738  57.046  1.00  0.00           C  
ATOM    693  O   GLY A  92     -58.012  13.427  56.822  1.00  0.00           O  
ATOM    694  N   PHE A  93     -60.244  13.243  57.009  1.00  0.00           N  
ATOM    695  CA  PHE A  93     -60.485  14.677  57.142  1.00  0.00           C  
ATOM    696  CB  PHE A  93     -61.825  15.064  56.512  1.00  0.00           C  
ATOM    697  CG  PHE A  93     -61.900  14.966  55.007  1.00  0.00           C  
ATOM    698  CD1 PHE A  93     -61.227  15.919  54.229  1.00  0.00           C  
ATOM    699  CE1 PHE A  93     -61.435  15.979  52.844  1.00  0.00           C  
ATOM    700  CZ  PHE A  93     -62.283  15.046  52.224  1.00  0.00           C  
ATOM    701  CE2 PHE A  93     -62.888  14.036  52.990  1.00  0.00           C  
ATOM    702  CD2 PHE A  93     -62.708  14.000  54.382  1.00  0.00           C  
ATOM    703  C   PHE A  93     -60.499  15.076  58.629  1.00  0.00           C  
ATOM    704  O   PHE A  93     -61.291  14.506  59.384  1.00  0.00           O  
ATOM    705  N   PRO A  94     -59.728  16.095  59.061  1.00  0.00           N  
ATOM    706  CD  PRO A  94     -58.597  16.675  58.345  1.00  0.00           C  
ATOM    707  CG  PRO A  94     -58.201  17.923  59.131  1.00  0.00           C  
ATOM    708  CB  PRO A  94     -58.529  17.509  60.563  1.00  0.00           C  
ATOM    709  CA  PRO A  94     -59.824  16.695  60.400  1.00  0.00           C  
ATOM    710  C   PRO A  94     -61.120  17.516  60.605  1.00  0.00           C  
ATOM    711  O   PRO A  94     -61.082  18.723  60.856  1.00  0.00           O  
ATOM    712  N   ILE A  95     -62.273  16.851  60.493  1.00  0.00           N  
ATOM    713  CA  ILE A  95     -63.624  17.350  60.785  1.00  0.00           C  
ATOM    714  CB  ILE A  95     -64.387  17.796  59.505  1.00  0.00           C  
ATOM    715  CG2 ILE A  95     -65.741  18.445  59.867  1.00  0.00           C  
ATOM    716  CG1 ILE A  95     -63.581  18.796  58.649  1.00  0.00           C  
ATOM    717  CD1 ILE A  95     -64.238  19.150  57.307  1.00  0.00           C  
ATOM    718  C   ILE A  95     -64.388  16.237  61.518  1.00  0.00           C  
ATOM    719  O   ILE A  95     -64.335  15.071  61.114  1.00  0.00           O  
ATOM    720  N   ASP A  96     -65.125  16.605  62.568  1.00  0.00           N  
ATOM    721  CA  ASP A  96     -65.940  15.687  63.386  1.00  0.00           C  
ATOM    722  CB  ASP A  96     -66.156  16.304  64.785  1.00  0.00           C  
ATOM    723  CG  ASP A  96     -66.101  15.295  65.947  1.00  0.00           C  
ATOM    724  OD1 ASP A  96     -65.833  14.099  65.693  1.00  0.00           O  
ATOM    725  OD2 ASP A  96     -66.248  15.761  67.100  1.00  0.00           O  
ATOM    726  C   ASP A  96     -67.263  15.243  62.703  1.00  0.00           C  
ATOM    727  O   ASP A  96     -68.057  14.483  63.256  1.00  0.00           O  
ATOM    728  N   GLU A  97     -67.458  15.598  61.430  1.00  0.00           N  
ATOM    729  CA  GLU A  97     -68.550  15.126  60.566  1.00  0.00           C  
ATOM    730  CB  GLU A  97     -68.822  16.188  59.481  1.00  0.00           C  
ATOM    731  CG  GLU A  97     -70.318  16.363  59.185  1.00  0.00           C  
ATOM    732  CD  GLU A  97     -70.880  17.575  59.935  1.00  0.00           C  
ATOM    733  OE1 GLU A  97     -71.516  17.358  60.987  1.00  0.00           O  
ATOM    734  OE2 GLU A  97     -70.632  18.720  59.469  1.00  0.00           O  
ATOM    735  C   GLU A  97     -68.206  13.763  59.919  1.00  0.00           C  
ATOM    736  O   GLU A  97     -67.114  13.609  59.364  1.00  0.00           O  
ATOM    737  N   ASP A  98     -69.108  12.774  60.014  1.00  0.00           N  
ATOM    738  CA  ASP A  98     -68.962  11.435  59.390  1.00  0.00           C  
ATOM    739  CB  ASP A  98     -69.986  10.454  60.004  1.00  0.00           C  
ATOM    740  CG  ASP A  98     -69.546   9.773  61.307  1.00  0.00           C  
ATOM    741  OD1 ASP A  98     -68.328   9.545  61.515  1.00  0.00           O  
ATOM    742  OD2 ASP A  98     -70.432   9.506  62.144  1.00  0.00           O  
ATOM    743  C   ASP A  98     -69.141  11.443  57.855  1.00  0.00           C  
ATOM    744  O   ASP A  98     -68.606  10.575  57.167  1.00  0.00           O  
ATOM    745  N   GLU A  99     -69.858  12.429  57.305  1.00  0.00           N  
ATOM    746  CA  GLU A  99     -69.915  12.741  55.866  1.00  0.00           C  
ATOM    747  CB  GLU A  99     -71.385  12.740  55.364  1.00  0.00           C  
ATOM    748  CG  GLU A  99     -71.559  12.957  53.839  1.00  0.00           C  
ATOM    749  CD  GLU A  99     -73.011  13.271  53.377  1.00  0.00           C  
ATOM    750  OE1 GLU A  99     -73.699  14.068  54.062  1.00  0.00           O  
ATOM    751  OE2 GLU A  99     -73.437  12.814  52.283  1.00  0.00           O  
ATOM    752  C   GLU A  99     -69.231  14.103  55.650  1.00  0.00           C  
ATOM    753  O   GLU A  99     -69.586  15.081  56.305  1.00  0.00           O  
ATOM    754  N   VAL A 100     -68.265  14.208  54.735  1.00  0.00           N  
ATOM    755  CA  VAL A 100     -67.687  15.497  54.322  1.00  0.00           C  
ATOM    756  CB  VAL A 100     -66.151  15.516  54.442  1.00  0.00           C  
ATOM    757  CG1 VAL A 100     -65.551  16.823  53.896  1.00  0.00           C  
ATOM    758  CG2 VAL A 100     -65.741  15.401  55.918  1.00  0.00           C  
ATOM    759  C   VAL A 100     -68.187  15.840  52.927  1.00  0.00           C  
ATOM    760  O   VAL A 100     -67.814  15.206  51.937  1.00  0.00           O  
ATOM    761  N   VAL A 101     -69.032  16.866  52.836  1.00  0.00           N  
ATOM    762  CA  VAL A 101     -69.598  17.377  51.583  1.00  0.00           C  
ATOM    763  CB  VAL A 101     -71.123  17.585  51.683  1.00  0.00           C  
ATOM    764  CG1 VAL A 101     -71.713  17.857  50.294  1.00  0.00           C  
ATOM    765  CG2 VAL A 101     -71.832  16.363  52.274  1.00  0.00           C  
ATOM    766  C   VAL A 101     -68.887  18.666  51.174  1.00  0.00           C  
ATOM    767  O   VAL A 101     -68.898  19.664  51.900  1.00  0.00           O  
ATOM    768  N   ILE A 102     -68.307  18.669  49.974  1.00  0.00           N  
ATOM    769  CA  ILE A 102     -67.704  19.861  49.368  1.00  0.00           C  
ATOM    770  CB  ILE A 102     -66.190  19.679  49.111  1.00  0.00           C  
ATOM    771  CG2 ILE A 102     -65.625  20.877  48.318  1.00  0.00           C  
ATOM    772  CG1 ILE A 102     -65.428  19.502  50.446  1.00  0.00           C  
ATOM    773  CD1 ILE A 102     -63.979  19.026  50.279  1.00  0.00           C  
ATOM    774  C   ILE A 102     -68.484  20.189  48.100  1.00  0.00           C  
ATOM    775  O   ILE A 102     -68.576  19.375  47.184  1.00  0.00           O  
ATOM    776  N   LYS A 103     -69.033  21.405  48.032  1.00  0.00           N  
ATOM    777  CA  LYS A 103     -69.727  21.941  46.854  1.00  0.00           C  
ATOM    778  CB  LYS A 103     -71.181  22.281  47.232  1.00  0.00           C  
ATOM    779  CG  LYS A 103     -71.964  22.975  46.103  1.00  0.00           C  
ATOM    780  CD  LYS A 103     -73.486  22.967  46.321  1.00  0.00           C  
ATOM    781  CE  LYS A 103     -74.107  21.657  45.791  1.00  0.00           C  
ATOM    782  NZ  LYS A 103     -75.557  21.743  45.490  1.00  0.00           N  
ATOM    783  C   LYS A 103     -68.943  23.111  46.269  1.00  0.00           C  
ATOM    784  O   LYS A 103     -68.477  23.978  47.009  1.00  0.00           O  
ATOM    785  N   ARG A 104     -68.875  23.178  44.936  1.00  0.00           N  
ATOM    786  CA  ARG A 104     -68.325  24.308  44.174  1.00  0.00           C  
ATOM    787  CB  ARG A 104     -66.963  23.931  43.568  1.00  0.00           C  
ATOM    788  CG  ARG A 104     -66.250  25.177  43.018  1.00  0.00           C  
ATOM    789  CD  ARG A 104     -64.962  24.827  42.283  1.00  0.00           C  
ATOM    790  NE  ARG A 104     -64.385  26.036  41.671  1.00  0.00           N  
ATOM    791  CZ  ARG A 104     -63.410  26.076  40.783  1.00  0.00           C  
ATOM    792  NH1 ARG A 104     -62.782  25.012  40.382  1.00  0.00           N  
ATOM    793  NH2 ARG A 104     -63.057  27.226  40.285  1.00  0.00           N  
ATOM    794  C   ARG A 104     -69.309  24.782  43.103  1.00  0.00           C  
ATOM    795  O   ARG A 104     -69.932  23.977  42.410  1.00  0.00           O  
ATOM    796  N   ARG A 105     -69.399  26.102  42.931  1.00  0.00           N  
ATOM    797  CA  ARG A 105     -70.128  26.764  41.841  1.00  0.00           C  
ATOM    798  CB  ARG A 105     -71.397  27.416  42.420  1.00  0.00           C  
ATOM    799  CG  ARG A 105     -72.408  27.912  41.372  1.00  0.00           C  
ATOM    800  CD  ARG A 105     -73.633  28.539  42.039  1.00  0.00           C  
ATOM    801  NE  ARG A 105     -74.458  27.564  42.779  1.00  0.00           N  
ATOM    802  CZ  ARG A 105     -75.503  27.837  43.534  1.00  0.00           C  
ATOM    803  NH1 ARG A 105     -76.166  26.901  44.147  1.00  0.00           N  
ATOM    804  NH2 ARG A 105     -75.908  29.063  43.714  1.00  0.00           N  
ATOM    805  C   ARG A 105     -69.228  27.729  41.065  1.00  0.00           C  
ATOM    806  O   ARG A 105     -68.242  28.250  41.608  1.00  0.00           O  
ATOM    807  N   VAL A 106     -69.583  27.979  39.811  1.00  0.00           N  
ATOM    808  CA  VAL A 106     -69.003  29.018  38.946  1.00  0.00           C  
ATOM    809  CB  VAL A 106     -67.829  28.457  38.125  1.00  0.00           C  
ATOM    810  CG1 VAL A 106     -68.225  27.325  37.172  1.00  0.00           C  
ATOM    811  CG2 VAL A 106     -67.130  29.540  37.310  1.00  0.00           C  
ATOM    812  C   VAL A 106     -70.088  29.643  38.069  1.00  0.00           C  
ATOM    813  O   VAL A 106     -70.953  28.932  37.559  1.00  0.00           O  
ATOM    814  N   TYR A 107     -70.065  30.968  37.935  1.00  0.00           N  
ATOM    815  CA  TYR A 107     -71.019  31.758  37.146  1.00  0.00           C  
ATOM    816  CB  TYR A 107     -71.539  32.917  38.013  1.00  0.00           C  
ATOM    817  CG  TYR A 107     -72.277  32.524  39.283  1.00  0.00           C  
ATOM    818  CD1 TYR A 107     -71.560  32.341  40.480  1.00  0.00           C  
ATOM    819  CE1 TYR A 107     -72.237  32.032  41.676  1.00  0.00           C  
ATOM    820  CZ  TYR A 107     -73.641  31.894  41.671  1.00  0.00           C  
ATOM    821  OH  TYR A 107     -74.298  31.585  42.826  1.00  0.00           O  
ATOM    822  CE2 TYR A 107     -74.362  32.065  40.471  1.00  0.00           C  
ATOM    823  CD2 TYR A 107     -73.680  32.385  39.279  1.00  0.00           C  
ATOM    824  C   TYR A 107     -70.366  32.271  35.838  1.00  0.00           C  
ATOM    825  O   TYR A 107     -69.136  32.245  35.726  1.00  0.00           O  
ATOM    826  N   PRO A 108     -71.139  32.752  34.837  1.00  0.00           N  
ATOM    827  CD  PRO A 108     -72.593  32.698  34.763  1.00  0.00           C  
ATOM    828  CG  PRO A 108     -72.932  32.752  33.275  1.00  0.00           C  
ATOM    829  CB  PRO A 108     -71.810  33.621  32.716  1.00  0.00           C  
ATOM    830  CA  PRO A 108     -70.595  33.195  33.544  1.00  0.00           C  
ATOM    831  C   PRO A 108     -69.567  34.331  33.630  1.00  0.00           C  
ATOM    832  O   PRO A 108     -68.655  34.403  32.804  1.00  0.00           O  
ATOM    833  N   ASP A 109     -69.682  35.174  34.655  1.00  0.00           N  
ATOM    834  CA  ASP A 109     -68.745  36.252  35.008  1.00  0.00           C  
ATOM    835  CB  ASP A 109     -69.398  37.087  36.134  1.00  0.00           C  
ATOM    836  CG  ASP A 109     -69.891  36.230  37.310  1.00  0.00           C  
ATOM    837  OD1 ASP A 109     -69.137  35.332  37.728  1.00  0.00           O  
ATOM    838  OD2 ASP A 109     -71.038  36.396  37.790  1.00  0.00           O  
ATOM    839  C   ASP A 109     -67.336  35.745  35.408  1.00  0.00           C  
ATOM    840  O   ASP A 109     -66.382  36.521  35.425  1.00  0.00           O  
ATOM    841  N   GLY A 110     -67.187  34.443  35.683  1.00  0.00           N  
ATOM    842  CA  GLY A 110     -65.949  33.784  36.108  1.00  0.00           C  
ATOM    843  C   GLY A 110     -65.776  33.673  37.628  1.00  0.00           C  
ATOM    844  O   GLY A 110     -64.886  32.943  38.085  1.00  0.00           O  
ATOM    845  N   ARG A 111     -66.624  34.336  38.433  1.00  0.00           N  
ATOM    846  CA  ARG A 111     -66.573  34.248  39.899  1.00  0.00           C  
ATOM    847  CB  ARG A 111     -67.391  35.369  40.577  1.00  0.00           C  
ATOM    848  CG  ARG A 111     -68.871  35.028  40.825  1.00  0.00           C  
ATOM    849  CD  ARG A 111     -69.713  36.274  41.135  1.00  0.00           C  
ATOM    850  NE  ARG A 111     -71.048  36.138  40.536  1.00  0.00           N  
ATOM    851  CZ  ARG A 111     -72.238  36.290  41.068  1.00  0.00           C  
ATOM    852  NH1 ARG A 111     -72.400  36.726  42.289  1.00  0.00           N  
ATOM    853  NH2 ARG A 111     -73.290  36.004  40.364  1.00  0.00           N  
ATOM    854  C   ARG A 111     -66.975  32.849  40.351  1.00  0.00           C  
ATOM    855  O   ARG A 111     -67.893  32.225  39.811  1.00  0.00           O  
ATOM    856  N   SER A 112     -66.308  32.367  41.395  1.00  0.00           N  
ATOM    857  CA  SER A 112     -66.534  31.037  41.957  1.00  0.00           C  
ATOM    858  CB  SER A 112     -65.316  30.151  41.666  1.00  0.00           C  
ATOM    859  OG  SER A 112     -65.545  28.786  41.974  1.00  0.00           O  
ATOM    860  C   SER A 112     -66.906  31.126  43.439  1.00  0.00           C  
ATOM    861  O   SER A 112     -66.609  32.109  44.115  1.00  0.00           O  
ATOM    862  N   ALA A 113     -67.595  30.101  43.935  1.00  0.00           N  
ATOM    863  CA  ALA A 113     -68.055  30.003  45.317  1.00  0.00           C  
ATOM    864  CB  ALA A 113     -69.501  30.509  45.405  1.00  0.00           C  
ATOM    865  C   ALA A 113     -67.928  28.556  45.799  1.00  0.00           C  
ATOM    866  O   ALA A 113     -68.184  27.630  45.032  1.00  0.00           O  
ATOM    867  N   TYR A 114     -67.532  28.374  47.057  1.00  0.00           N  
ATOM    868  CA  TYR A 114     -67.341  27.071  47.689  1.00  0.00           C  
ATOM    869  CB  TYR A 114     -65.861  26.816  48.027  1.00  0.00           C  
ATOM    870  CG  TYR A 114     -64.885  26.785  46.860  1.00  0.00           C  
ATOM    871  CD1 TYR A 114     -64.484  27.987  46.246  1.00  0.00           C  
ATOM    872  CE1 TYR A 114     -63.545  27.973  45.198  1.00  0.00           C  
ATOM    873  CZ  TYR A 114     -62.982  26.749  44.777  1.00  0.00           C  
ATOM    874  OH  TYR A 114     -62.075  26.750  43.761  1.00  0.00           O  
ATOM    875  CE2 TYR A 114     -63.366  25.544  45.404  1.00  0.00           C  
ATOM    876  CD2 TYR A 114     -64.322  25.562  46.439  1.00  0.00           C  
ATOM    877  C   TYR A 114     -68.174  26.989  48.967  1.00  0.00           C  
ATOM    878  O   TYR A 114     -68.384  28.003  49.647  1.00  0.00           O  
ATOM    879  N   TRP A 115     -68.590  25.769  49.300  1.00  0.00           N  
ATOM    880  CA  TRP A 115     -69.211  25.422  50.571  1.00  0.00           C  
ATOM    881  CB  TRP A 115     -70.737  25.276  50.445  1.00  0.00           C  
ATOM    882  CG  TRP A 115     -71.522  26.436  49.908  1.00  0.00           C  
ATOM    883  CD1 TRP A 115     -72.370  27.204  50.630  1.00  0.00           C  
ATOM    884  NE1 TRP A 115     -72.995  28.118  49.806  1.00  0.00           N  
ATOM    885  CE2 TRP A 115     -72.555  28.009  48.504  1.00  0.00           C  
ATOM    886  CZ2 TRP A 115     -72.873  28.700  47.324  1.00  0.00           C  
ATOM    887  CH2 TRP A 115     -72.266  28.309  46.118  1.00  0.00           C  
ATOM    888  CZ3 TRP A 115     -71.356  27.239  46.113  1.00  0.00           C  
ATOM    889  CE3 TRP A 115     -71.050  26.552  47.301  1.00  0.00           C  
ATOM    890  CD2 TRP A 115     -71.625  26.926  48.533  1.00  0.00           C  
ATOM    891  C   TRP A 115     -68.614  24.122  51.115  1.00  0.00           C  
ATOM    892  O   TRP A 115     -68.392  23.183  50.350  1.00  0.00           O  
ATOM    893  N   LEU A 116     -68.423  24.063  52.431  1.00  0.00           N  
ATOM    894  CA  LEU A 116     -68.066  22.868  53.196  1.00  0.00           C  
ATOM    895  CB  LEU A 116     -66.782  23.162  54.009  1.00  0.00           C  
ATOM    896  CG  LEU A 116     -65.806  21.979  54.142  1.00  0.00           C  
ATOM    897  CD1 LEU A 116     -64.659  22.371  55.077  1.00  0.00           C  
ATOM    898  CD2 LEU A 116     -66.463  20.715  54.697  1.00  0.00           C  
ATOM    899  C   LEU A 116     -69.263  22.554  54.104  1.00  0.00           C  
ATOM    900  O   LEU A 116     -69.670  23.413  54.889  1.00  0.00           O  
ATOM    901  N   ASN A 117     -69.887  21.382  53.960  1.00  0.00           N  
ATOM    902  CA  ASN A 117     -71.074  20.958  54.727  1.00  0.00           C  
ATOM    903  CB  ASN A 117     -70.643  20.372  56.097  1.00  0.00           C  
ATOM    904  CG  ASN A 117     -69.680  19.187  56.009  1.00  0.00           C  
ATOM    905  OD1 ASN A 117     -69.322  18.707  54.947  1.00  0.00           O  
ATOM    906  ND2 ASN A 117     -69.223  18.655  57.110  1.00  0.00           N  
ATOM    907  C   ASN A 117     -72.175  22.057  54.784  1.00  0.00           C  
ATOM    908  O   ASN A 117     -72.781  22.327  55.820  1.00  0.00           O  
ATOM    909  N   GLY A 118     -72.380  22.777  53.671  1.00  0.00           N  
ATOM    910  CA  GLY A 118     -73.333  23.891  53.555  1.00  0.00           C  
ATOM    911  C   GLY A 118     -72.873  25.253  54.108  1.00  0.00           C  
ATOM    912  O   GLY A 118     -73.471  26.268  53.755  1.00  0.00           O  
ATOM    913  N   ARG A 119     -71.797  25.335  54.905  1.00  0.00           N  
ATOM    914  CA  ARG A 119     -71.150  26.607  55.291  1.00  0.00           C  
ATOM    915  CB  ARG A 119     -70.160  26.367  56.450  1.00  0.00           C  
ATOM    916  CG  ARG A 119     -70.767  25.758  57.723  1.00  0.00           C  
ATOM    917  CD  ARG A 119     -71.895  26.628  58.291  1.00  0.00           C  
ATOM    918  NE  ARG A 119     -72.240  26.245  59.672  1.00  0.00           N  
ATOM    919  CZ  ARG A 119     -73.157  26.812  60.435  1.00  0.00           C  
ATOM    920  NH1 ARG A 119     -73.976  27.720  59.981  1.00  0.00           N  
ATOM    921  NH2 ARG A 119     -73.270  26.487  61.691  1.00  0.00           N  
ATOM    922  C   ARG A 119     -70.387  27.184  54.097  1.00  0.00           C  
ATOM    923  O   ARG A 119     -69.694  26.434  53.423  1.00  0.00           O  
ATOM    924  N   ARG A 120     -70.464  28.494  53.823  1.00  0.00           N  
ATOM    925  CA  ARG A 120     -69.551  29.128  52.847  1.00  0.00           C  
ATOM    926  CB  ARG A 120     -69.922  30.601  52.586  1.00  0.00           C  
ATOM    927  CG  ARG A 120     -70.974  30.811  51.485  1.00  0.00           C  
ATOM    928  CD  ARG A 120     -70.540  30.347  50.081  1.00  0.00           C  
ATOM    929  NE  ARG A 120     -69.242  30.913  49.645  1.00  0.00           N  
ATOM    930  CZ  ARG A 120     -69.026  32.029  48.978  1.00  0.00           C  
ATOM    931  NH1 ARG A 120     -70.011  32.794  48.584  1.00  0.00           N  
ATOM    932  NH2 ARG A 120     -67.815  32.398  48.680  1.00  0.00           N  
ATOM    933  C   ARG A 120     -68.110  29.049  53.353  1.00  0.00           C  
ATOM    934  O   ARG A 120     -67.878  29.307  54.529  1.00  0.00           O  
ATOM    935  N   ALA A 121     -67.190  28.755  52.441  1.00  0.00           N  
ATOM    936  CA  ALA A 121     -65.749  28.682  52.685  1.00  0.00           C  
ATOM    937  CB  ALA A 121     -65.350  27.201  52.760  1.00  0.00           C  
ATOM    938  C   ALA A 121     -64.964  29.448  51.601  1.00  0.00           C  
ATOM    939  O   ALA A 121     -65.474  29.697  50.493  1.00  0.00           O  
ATOM    940  N   THR A 122     -63.730  29.847  51.907  1.00  0.00           N  
ATOM    941  CA  THR A 122     -62.743  30.321  50.919  1.00  0.00           C  
ATOM    942  CB  THR A 122     -61.609  31.132  51.572  1.00  0.00           C  
ATOM    943  CG2 THR A 122     -62.091  32.356  52.353  1.00  0.00           C  
ATOM    944  OG1 THR A 122     -60.820  30.317  52.393  1.00  0.00           O  
ATOM    945  C   THR A 122     -62.140  29.156  50.120  1.00  0.00           C  
ATOM    946  O   THR A 122     -62.332  27.985  50.444  1.00  0.00           O  
ATOM    947  N   ARG A 123     -61.385  29.455  49.048  1.00  0.00           N  
ATOM    948  CA  ARG A 123     -60.615  28.415  48.340  1.00  0.00           C  
ATOM    949  CB  ARG A 123     -59.981  28.962  47.045  1.00  0.00           C  
ATOM    950  CG  ARG A 123     -59.407  27.830  46.165  1.00  0.00           C  
ATOM    951  CD  ARG A 123     -58.576  28.355  44.985  1.00  0.00           C  
ATOM    952  NE  ARG A 123     -58.051  27.244  44.160  1.00  0.00           N  
ATOM    953  CZ  ARG A 123     -56.791  26.989  43.843  1.00  0.00           C  
ATOM    954  NH1 ARG A 123     -55.804  27.806  44.091  1.00  0.00           N  
ATOM    955  NH2 ARG A 123     -56.487  25.867  43.268  1.00  0.00           N  
ATOM    956  C   ARG A 123     -59.552  27.794  49.259  1.00  0.00           C  
ATOM    957  O   ARG A 123     -59.381  26.584  49.203  1.00  0.00           O  
ATOM    958  N   SER A 124     -58.859  28.597  50.073  1.00  0.00           N  
ATOM    959  CA  SER A 124     -57.771  28.124  50.943  1.00  0.00           C  
ATOM    960  CB  SER A 124     -57.145  29.277  51.733  1.00  0.00           C  
ATOM    961  OG  SER A 124     -56.676  30.281  50.846  1.00  0.00           O  
ATOM    962  C   SER A 124     -58.243  27.034  51.900  1.00  0.00           C  
ATOM    963  O   SER A 124     -57.707  25.934  51.840  1.00  0.00           O  
ATOM    964  N   GLU A 125     -59.325  27.268  52.652  1.00  0.00           N  
ATOM    965  CA  GLU A 125     -59.875  26.265  53.586  1.00  0.00           C  
ATOM    966  CB  GLU A 125     -61.221  26.746  54.147  1.00  0.00           C  
ATOM    967  CG  GLU A 125     -61.152  27.985  55.045  1.00  0.00           C  
ATOM    968  CD  GLU A 125     -62.467  28.764  54.931  1.00  0.00           C  
ATOM    969  OE1 GLU A 125     -63.544  28.221  55.254  1.00  0.00           O  
ATOM    970  OE2 GLU A 125     -62.408  29.886  54.381  1.00  0.00           O  
ATOM    971  C   GLU A 125     -60.133  24.910  52.912  1.00  0.00           C  
ATOM    972  O   GLU A 125     -59.854  23.863  53.493  1.00  0.00           O  
ATOM    973  N   ILE A 126     -60.642  24.936  51.674  1.00  0.00           N  
ATOM    974  CA  ILE A 126     -60.954  23.744  50.877  1.00  0.00           C  
ATOM    975  CB  ILE A 126     -61.952  24.094  49.751  1.00  0.00           C  
ATOM    976  CG2 ILE A 126     -62.248  22.874  48.860  1.00  0.00           C  
ATOM    977  CG1 ILE A 126     -63.278  24.676  50.295  1.00  0.00           C  
ATOM    978  CD1 ILE A 126     -64.106  23.760  51.209  1.00  0.00           C  
ATOM    979  C   ILE A 126     -59.688  23.046  50.348  1.00  0.00           C  
ATOM    980  O   ILE A 126     -59.650  21.820  50.272  1.00  0.00           O  
ATOM    981  N   LEU A 127     -58.628  23.780  50.000  1.00  0.00           N  
ATOM    982  CA  LEU A 127     -57.336  23.169  49.667  1.00  0.00           C  
ATOM    983  CB  LEU A 127     -56.406  24.196  49.004  1.00  0.00           C  
ATOM    984  CG  LEU A 127     -56.925  24.783  47.682  1.00  0.00           C  
ATOM    985  CD1 LEU A 127     -55.958  25.872  47.222  1.00  0.00           C  
ATOM    986  CD2 LEU A 127     -57.068  23.752  46.557  1.00  0.00           C  
ATOM    987  C   LEU A 127     -56.667  22.566  50.908  1.00  0.00           C  
ATOM    988  O   LEU A 127     -56.178  21.440  50.843  1.00  0.00           O  
ATOM    989  N   ASP A 128     -56.675  23.278  52.031  1.00  0.00           N  
ATOM    990  CA  ASP A 128     -56.020  22.873  53.276  1.00  0.00           C  
ATOM    991  CB  ASP A 128     -56.047  24.066  54.254  1.00  0.00           C  
ATOM    992  CG  ASP A 128     -55.328  25.323  53.717  1.00  0.00           C  
ATOM    993  OD1 ASP A 128     -54.452  25.175  52.831  1.00  0.00           O  
ATOM    994  OD2 ASP A 128     -55.646  26.430  54.205  1.00  0.00           O  
ATOM    995  C   ASP A 128     -56.648  21.591  53.860  1.00  0.00           C  
ATOM    996  O   ASP A 128     -55.933  20.654  54.226  1.00  0.00           O  
ATOM    997  N   ILE A 129     -57.983  21.483  53.854  1.00  0.00           N  
ATOM    998  CA  ILE A 129     -58.704  20.270  54.277  1.00  0.00           C  
ATOM    999  CB  ILE A 129     -60.206  20.602  54.476  1.00  0.00           C  
ATOM   1000  CG2 ILE A 129     -60.912  20.930  53.157  1.00  0.00           C  
ATOM   1001  CG1 ILE A 129     -61.035  19.473  55.101  1.00  0.00           C  
ATOM   1002  CD1 ILE A 129     -60.539  19.035  56.478  1.00  0.00           C  
ATOM   1003  C   ILE A 129     -58.469  19.065  53.341  1.00  0.00           C  
ATOM   1004  O   ILE A 129     -58.318  17.934  53.811  1.00  0.00           O  
ATOM   1005  N   LEU A 130     -58.379  19.294  52.023  1.00  0.00           N  
ATOM   1006  CA  LEU A 130     -58.000  18.268  51.037  1.00  0.00           C  
ATOM   1007  CB  LEU A 130     -58.290  18.780  49.611  1.00  0.00           C  
ATOM   1008  CG  LEU A 130     -59.784  18.908  49.263  1.00  0.00           C  
ATOM   1009  CD1 LEU A 130     -59.954  19.628  47.922  1.00  0.00           C  
ATOM   1010  CD2 LEU A 130     -60.474  17.551  49.157  1.00  0.00           C  
ATOM   1011  C   LEU A 130     -56.525  17.852  51.158  1.00  0.00           C  
ATOM   1012  O   LEU A 130     -56.203  16.684  50.950  1.00  0.00           O  
ATOM   1013  N   SER A 131     -55.636  18.778  51.525  1.00  0.00           N  
ATOM   1014  CA  SER A 131     -54.224  18.517  51.826  1.00  0.00           C  
ATOM   1015  CB  SER A 131     -53.468  19.843  51.977  1.00  0.00           C  
ATOM   1016  OG  SER A 131     -52.132  19.604  52.369  1.00  0.00           O  
ATOM   1017  C   SER A 131     -54.069  17.652  53.078  1.00  0.00           C  
ATOM   1018  O   SER A 131     -53.387  16.628  53.024  1.00  0.00           O  
ATOM   1019  N   ALA A 132     -54.782  17.964  54.168  1.00  0.00           N  
ATOM   1020  CA  ALA A 132     -54.767  17.155  55.389  1.00  0.00           C  
ATOM   1021  CB  ALA A 132     -55.647  17.845  56.435  1.00  0.00           C  
ATOM   1022  C   ALA A 132     -55.221  15.703  55.141  1.00  0.00           C  
ATOM   1023  O   ALA A 132     -54.574  14.764  55.611  1.00  0.00           O  
ATOM   1024  N   ALA A 133     -56.285  15.511  54.356  1.00  0.00           N  
ATOM   1025  CA  ALA A 133     -56.732  14.190  53.914  1.00  0.00           C  
ATOM   1026  CB  ALA A 133     -58.218  14.289  53.558  1.00  0.00           C  
ATOM   1027  C   ALA A 133     -55.882  13.579  52.775  1.00  0.00           C  
ATOM   1028  O   ALA A 133     -56.147  12.449  52.365  1.00  0.00           O  
ATOM   1029  N   MET A 134     -54.864  14.283  52.264  1.00  0.00           N  
ATOM   1030  CA  MET A 134     -53.960  13.848  51.183  1.00  0.00           C  
ATOM   1031  CB  MET A 134     -52.954  12.803  51.701  1.00  0.00           C  
ATOM   1032  CG  MET A 134     -51.997  13.408  52.743  1.00  0.00           C  
ATOM   1033  SD  MET A 134     -51.169  12.203  53.819  1.00  0.00           S  
ATOM   1034  CE  MET A 134     -52.510  11.945  55.014  1.00  0.00           C  
ATOM   1035  C   MET A 134     -54.693  13.457  49.883  1.00  0.00           C  
ATOM   1036  O   MET A 134     -54.386  12.460  49.229  1.00  0.00           O  
ATOM   1037  N   ILE A 135     -55.670  14.287  49.501  1.00  0.00           N  
ATOM   1038  CA  ILE A 135     -56.490  14.183  48.285  1.00  0.00           C  
ATOM   1039  CB  ILE A 135     -57.982  14.474  48.604  1.00  0.00           C  
ATOM   1040  CG2 ILE A 135     -58.865  14.111  47.394  1.00  0.00           C  
ATOM   1041  CG1 ILE A 135     -58.453  13.671  49.833  1.00  0.00           C  
ATOM   1042  CD1 ILE A 135     -59.919  13.851  50.230  1.00  0.00           C  
ATOM   1043  C   ILE A 135     -55.905  15.111  47.206  1.00  0.00           C  
ATOM   1044  O   ILE A 135     -56.527  16.099  46.820  1.00  0.00           O  
ATOM   1045  N   SER A 136     -54.669  14.824  46.782  1.00  0.00           N  
ATOM   1046  CA  SER A 136     -53.780  15.719  46.021  1.00  0.00           C  
ATOM   1047  CB  SER A 136     -52.574  14.900  45.535  1.00  0.00           C  
ATOM   1048  OG  SER A 136     -51.943  14.200  46.589  1.00  0.00           O  
ATOM   1049  C   SER A 136     -54.447  16.408  44.806  1.00  0.00           C  
ATOM   1050  O   SER A 136     -54.514  15.804  43.734  1.00  0.00           O  
ATOM   1051  N   PRO A 137     -54.864  17.694  44.883  1.00  0.00           N  
ATOM   1052  CD  PRO A 137     -54.866  18.535  46.075  1.00  0.00           C  
ATOM   1053  CG  PRO A 137     -56.127  19.386  45.960  1.00  0.00           C  
ATOM   1054  CB  PRO A 137     -56.192  19.643  44.457  1.00  0.00           C  
ATOM   1055  CA  PRO A 137     -55.687  18.334  43.837  1.00  0.00           C  
ATOM   1056  C   PRO A 137     -54.998  18.586  42.478  1.00  0.00           C  
ATOM   1057  O   PRO A 137     -55.606  19.128  41.559  1.00  0.00           O  
ATOM   1058  N   ALA A 138     -53.717  18.218  42.369  1.00  0.00           N  
ATOM   1059  CA  ALA A 138     -52.903  18.258  41.155  1.00  0.00           C  
ATOM   1060  CB  ALA A 138     -52.258  19.650  41.054  1.00  0.00           C  
ATOM   1061  C   ALA A 138     -51.870  17.104  41.147  1.00  0.00           C  
ATOM   1062  O   ALA A 138     -50.778  17.243  40.595  1.00  0.00           O  
ATOM   1063  N   GLY A 139     -52.173  15.992  41.834  1.00  0.00           N  
ATOM   1064  CA  GLY A 139     -51.231  14.909  42.137  1.00  0.00           C  
ATOM   1065  C   GLY A 139     -51.555  13.569  41.473  1.00  0.00           C  
ATOM   1066  O   GLY A 139     -52.567  13.399  40.807  1.00  0.00           O  
ATOM   1067  N   TYR A 140     -50.651  12.608  41.669  1.00  0.00           N  
ATOM   1068  CA  TYR A 140     -50.507  11.370  40.883  1.00  0.00           C  
ATOM   1069  CB  TYR A 140     -49.317  10.598  41.469  1.00  0.00           C  
ATOM   1070  CG  TYR A 140     -49.613   9.817  42.745  1.00  0.00           C  
ATOM   1071  CD1 TYR A 140     -49.933  10.469  43.957  1.00  0.00           C  
ATOM   1072  CE1 TYR A 140     -50.305   9.719  45.090  1.00  0.00           C  
ATOM   1073  CZ  TYR A 140     -50.342   8.307  45.025  1.00  0.00           C  
ATOM   1074  OH  TYR A 140     -50.727   7.565  46.094  1.00  0.00           O  
ATOM   1075  CE2 TYR A 140     -49.984   7.657  43.827  1.00  0.00           C  
ATOM   1076  CD2 TYR A 140     -49.626   8.411  42.698  1.00  0.00           C  
ATOM   1077  C   TYR A 140     -51.730  10.439  40.811  1.00  0.00           C  
ATOM   1078  O   TYR A 140     -51.812   9.605  39.911  1.00  0.00           O  
ATOM   1079  N   ASN A 141     -52.658  10.549  41.763  1.00  0.00           N  
ATOM   1080  CA  ASN A 141     -53.882   9.761  41.800  1.00  0.00           C  
ATOM   1081  CB  ASN A 141     -54.300   9.575  43.266  1.00  0.00           C  
ATOM   1082  CG  ASN A 141     -54.676  10.875  43.945  1.00  0.00           C  
ATOM   1083  OD1 ASN A 141     -53.910  11.826  43.979  1.00  0.00           O  
ATOM   1084  ND2 ASN A 141     -55.861  10.952  44.498  1.00  0.00           N  
ATOM   1085  C   ASN A 141     -55.004  10.349  40.919  1.00  0.00           C  
ATOM   1086  O   ASN A 141     -55.994   9.658  40.695  1.00  0.00           O  
ATOM   1087  N   LEU A 142     -54.851  11.570  40.392  1.00  0.00           N  
ATOM   1088  CA  LEU A 142     -55.676  12.117  39.311  1.00  0.00           C  
ATOM   1089  CB  LEU A 142     -56.019  13.592  39.612  1.00  0.00           C  
ATOM   1090  CG  LEU A 142     -56.767  13.836  40.937  1.00  0.00           C  
ATOM   1091  CD1 LEU A 142     -56.954  15.337  41.170  1.00  0.00           C  
ATOM   1092  CD2 LEU A 142     -58.147  13.176  40.942  1.00  0.00           C  
ATOM   1093  C   LEU A 142     -54.922  11.980  37.980  1.00  0.00           C  
ATOM   1094  O   LEU A 142     -53.931  12.670  37.749  1.00  0.00           O  
ATOM   1095  N   VAL A 143     -55.370  11.075  37.103  1.00  0.00           N  
ATOM   1096  CA  VAL A 143     -54.727  10.794  35.809  1.00  0.00           C  
ATOM   1097  CB  VAL A 143     -54.200   9.348  35.725  1.00  0.00           C  
ATOM   1098  CG1 VAL A 143     -53.278   9.161  34.512  1.00  0.00           C  
ATOM   1099  CG2 VAL A 143     -53.422   8.916  36.970  1.00  0.00           C  
ATOM   1100  C   VAL A 143     -55.697  11.107  34.674  1.00  0.00           C  
ATOM   1101  O   VAL A 143     -56.366  10.209  34.155  1.00  0.00           O  
ATOM   1102  N   LEU A 144     -55.818  12.389  34.334  1.00  0.00           N  
ATOM   1103  CA  LEU A 144     -56.668  12.849  33.234  1.00  0.00           C  
ATOM   1104  CB  LEU A 144     -57.129  14.281  33.541  1.00  0.00           C  
ATOM   1105  CG  LEU A 144     -58.120  14.319  34.721  1.00  0.00           C  
ATOM   1106  CD1 LEU A 144     -58.221  15.741  35.243  1.00  0.00           C  
ATOM   1107  CD2 LEU A 144     -59.526  13.871  34.320  1.00  0.00           C  
ATOM   1108  C   LEU A 144     -55.967  12.708  31.872  1.00  0.00           C  
ATOM   1109  O   LEU A 144     -54.795  12.327  31.778  1.00  0.00           O  
ATOM   1110  N   GLN A 145     -56.676  12.997  30.778  1.00  0.00           N  
ATOM   1111  CA  GLN A 145     -56.078  12.921  29.444  1.00  0.00           C  
ATOM   1112  CB  GLN A 145     -57.127  13.107  28.346  1.00  0.00           C  
ATOM   1113  CG  GLN A 145     -57.961  11.824  28.248  1.00  0.00           C  
ATOM   1114  CD  GLN A 145     -59.161  11.973  27.329  1.00  0.00           C  
ATOM   1115  OE1 GLN A 145     -59.029  12.215  26.141  1.00  0.00           O  
ATOM   1116  NE2 GLN A 145     -60.360  11.845  27.855  1.00  0.00           N  
ATOM   1117  C   GLN A 145     -54.893  13.886  29.306  1.00  0.00           C  
ATOM   1118  O   GLN A 145     -54.997  15.102  29.452  1.00  0.00           O  
ATOM   1119  N   GLY A 146     -53.723  13.303  29.047  1.00  0.00           N  
ATOM   1120  CA  GLY A 146     -52.426  13.971  29.099  1.00  0.00           C  
ATOM   1121  C   GLY A 146     -51.589  13.701  30.358  1.00  0.00           C  
ATOM   1122  O   GLY A 146     -50.374  13.827  30.249  1.00  0.00           O  
ATOM   1123  N   ASP A 147     -52.132  13.274  31.508  1.00  0.00           N  
ATOM   1124  CA  ASP A 147     -51.359  13.203  32.766  1.00  0.00           C  
ATOM   1125  CB  ASP A 147     -52.239  12.863  33.974  1.00  0.00           C  
ATOM   1126  CG  ASP A 147     -52.464  14.111  34.812  1.00  0.00           C  
ATOM   1127  OD1 ASP A 147     -51.487  14.495  35.510  1.00  0.00           O  
ATOM   1128  OD2 ASP A 147     -53.536  14.718  34.677  1.00  0.00           O  
ATOM   1129  C   ASP A 147     -50.188  12.224  32.720  1.00  0.00           C  
ATOM   1130  O   ASP A 147     -49.065  12.614  33.030  1.00  0.00           O  
ATOM   1131  N   ILE A 148     -50.409  10.991  32.239  1.00  0.00           N  
ATOM   1132  CA  ILE A 148     -49.330  10.023  31.955  1.00  0.00           C  
ATOM   1133  CB  ILE A 148     -49.886   8.785  31.199  1.00  0.00           C  
ATOM   1134  CG2 ILE A 148     -48.754   7.881  30.663  1.00  0.00           C  
ATOM   1135  CG1 ILE A 148     -50.867   8.001  32.096  1.00  0.00           C  
ATOM   1136  CD1 ILE A 148     -51.473   6.748  31.449  1.00  0.00           C  
ATOM   1137  C   ILE A 148     -48.257  10.695  31.097  1.00  0.00           C  
ATOM   1138  O   ILE A 148     -47.063  10.597  31.349  1.00  0.00           O  
ATOM   1139  N   THR A 149     -48.713  11.382  30.056  1.00  0.00           N  
ATOM   1140  CA  THR A 149     -47.888  11.976  29.015  1.00  0.00           C  
ATOM   1141  CB  THR A 149     -48.822  12.306  27.842  1.00  0.00           C  
ATOM   1142  CG2 THR A 149     -48.229  13.202  26.791  1.00  0.00           C  
ATOM   1143  OG1 THR A 149     -49.140  11.105  27.159  1.00  0.00           O  
ATOM   1144  C   THR A 149     -47.048  13.153  29.537  1.00  0.00           C  
ATOM   1145  O   THR A 149     -45.878  13.244  29.171  1.00  0.00           O  
ATOM   1146  N   LYS A 150     -47.587  13.967  30.455  1.00  0.00           N  
ATOM   1147  CA  LYS A 150     -46.878  14.963  31.283  1.00  0.00           C  
ATOM   1148  CB  LYS A 150     -47.941  15.860  31.979  1.00  0.00           C  
ATOM   1149  CG  LYS A 150     -47.720  16.340  33.434  1.00  0.00           C  
ATOM   1150  CD  LYS A 150     -48.418  15.430  34.467  1.00  0.00           C  
ATOM   1151  CE  LYS A 150     -48.399  15.987  35.897  1.00  0.00           C  
ATOM   1152  NZ  LYS A 150     -49.282  15.190  36.788  1.00  0.00           N  
ATOM   1153  C   LYS A 150     -45.862  14.302  32.223  1.00  0.00           C  
ATOM   1154  O   LYS A 150     -44.707  14.699  32.256  1.00  0.00           O  
ATOM   1155  N   PHE A 151     -46.258  13.244  32.924  1.00  0.00           N  
ATOM   1156  CA  PHE A 151     -45.423  12.566  33.927  1.00  0.00           C  
ATOM   1157  CB  PHE A 151     -46.294  11.501  34.610  1.00  0.00           C  
ATOM   1158  CG  PHE A 151     -45.508  10.505  35.430  1.00  0.00           C  
ATOM   1159  CD1 PHE A 151     -44.910  10.908  36.636  1.00  0.00           C  
ATOM   1160  CE1 PHE A 151     -44.080  10.018  37.339  1.00  0.00           C  
ATOM   1161  CZ  PHE A 151     -43.867   8.720  36.845  1.00  0.00           C  
ATOM   1162  CE2 PHE A 151     -44.499   8.306  35.664  1.00  0.00           C  
ATOM   1163  CD2 PHE A 151     -45.308   9.200  34.945  1.00  0.00           C  
ATOM   1164  C   PHE A 151     -44.102  11.991  33.363  1.00  0.00           C  
ATOM   1165  O   PHE A 151     -43.056  12.066  34.014  1.00  0.00           O  
ATOM   1166  N   ILE A 152     -44.129  11.498  32.119  1.00  0.00           N  
ATOM   1167  CA  ILE A 152     -42.941  11.035  31.365  1.00  0.00           C  
ATOM   1168  CB  ILE A 152     -43.409  10.532  29.978  1.00  0.00           C  
ATOM   1169  CG2 ILE A 152     -42.299  10.260  28.944  1.00  0.00           C  
ATOM   1170  CG1 ILE A 152     -44.270   9.265  30.105  1.00  0.00           C  
ATOM   1171  CD1 ILE A 152     -43.767   8.177  31.058  1.00  0.00           C  
ATOM   1172  C   ILE A 152     -41.856  12.102  31.202  1.00  0.00           C  
ATOM   1173  O   ILE A 152     -40.695  11.775  30.979  1.00  0.00           O  
ATOM   1174  N   LYS A 153     -42.257  13.366  31.287  1.00  0.00           N  
ATOM   1175  CA  LYS A 153     -41.472  14.550  30.938  1.00  0.00           C  
ATOM   1176  CB  LYS A 153     -42.064  15.107  29.652  1.00  0.00           C  
ATOM   1177  CG  LYS A 153     -42.125  14.030  28.557  1.00  0.00           C  
ATOM   1178  CD  LYS A 153     -42.196  14.671  27.194  1.00  0.00           C  
ATOM   1179  CE  LYS A 153     -42.774  13.745  26.127  1.00  0.00           C  
ATOM   1180  NZ  LYS A 153     -43.004  14.475  24.858  1.00  0.00           N  
ATOM   1181  C   LYS A 153     -41.457  15.567  32.078  1.00  0.00           C  
ATOM   1182  O   LYS A 153     -41.265  16.758  31.868  1.00  0.00           O  
ATOM   1183  N   MET A 154     -41.709  15.063  33.284  1.00  0.00           N  
ATOM   1184  CA  MET A 154     -41.222  15.706  34.488  1.00  0.00           C  
ATOM   1185  CB  MET A 154     -41.914  15.150  35.736  1.00  0.00           C  
ATOM   1186  CG  MET A 154     -43.419  15.447  35.748  1.00  0.00           C  
ATOM   1187  SD  MET A 154     -44.386  14.931  37.214  1.00  0.00           S  
ATOM   1188  CE  MET A 154     -43.225  13.869  38.121  1.00  0.00           C  
ATOM   1189  C   MET A 154     -39.715  15.478  34.584  1.00  0.00           C  
ATOM   1190  O   MET A 154     -39.212  14.433  34.166  1.00  0.00           O  
ATOM   1191  N   SER A 155     -39.016  16.431  35.176  1.00  0.00           N  
ATOM   1192  CA  SER A 155     -37.612  16.316  35.519  1.00  0.00           C  
ATOM   1193  CB  SER A 155     -36.975  17.697  35.664  1.00  0.00           C  
ATOM   1194  OG  SER A 155     -37.427  18.420  36.800  1.00  0.00           O  
ATOM   1195  C   SER A 155     -37.447  15.513  36.807  1.00  0.00           C  
ATOM   1196  O   SER A 155     -38.388  15.382  37.606  1.00  0.00           O  
ATOM   1197  N   PRO A 156     -36.232  15.030  37.091  1.00  0.00           N  
ATOM   1198  CD  PRO A 156     -35.088  14.933  36.196  1.00  0.00           C  
ATOM   1199  CG  PRO A 156     -34.268  13.780  36.753  1.00  0.00           C  
ATOM   1200  CB  PRO A 156     -34.491  13.960  38.254  1.00  0.00           C  
ATOM   1201  CA  PRO A 156     -35.964  14.368  38.352  1.00  0.00           C  
ATOM   1202  C   PRO A 156     -36.279  15.255  39.572  1.00  0.00           C  
ATOM   1203  O   PRO A 156     -36.727  14.762  40.608  1.00  0.00           O  
ATOM   1204  N   LEU A 157     -36.086  16.573  39.455  1.00  0.00           N  
ATOM   1205  CA  LEU A 157     -36.298  17.524  40.547  1.00  0.00           C  
ATOM   1206  CB  LEU A 157     -35.734  18.907  40.166  1.00  0.00           C  
ATOM   1207  CG  LEU A 157     -34.194  18.982  40.051  1.00  0.00           C  
ATOM   1208  CD1 LEU A 157     -33.640  18.402  38.748  1.00  0.00           C  
ATOM   1209  CD2 LEU A 157     -33.756  20.448  40.124  1.00  0.00           C  
ATOM   1210  C   LEU A 157     -37.780  17.612  40.951  1.00  0.00           C  
ATOM   1211  O   LEU A 157     -38.094  17.528  42.138  1.00  0.00           O  
ATOM   1212  N   GLU A 158     -38.707  17.710  39.994  1.00  0.00           N  
ATOM   1213  CA  GLU A 158     -40.153  17.661  40.284  1.00  0.00           C  
ATOM   1214  CB  GLU A 158     -40.967  17.904  39.009  1.00  0.00           C  
ATOM   1215  CG  GLU A 158     -40.736  19.249  38.307  1.00  0.00           C  
ATOM   1216  CD  GLU A 158     -41.228  19.171  36.858  1.00  0.00           C  
ATOM   1217  OE1 GLU A 158     -40.849  18.196  36.179  1.00  0.00           O  
ATOM   1218  OE2 GLU A 158     -41.923  20.092  36.396  1.00  0.00           O  
ATOM   1219  C   GLU A 158     -40.569  16.279  40.805  1.00  0.00           C  
ATOM   1220  O   GLU A 158     -41.372  16.156  41.736  1.00  0.00           O  
ATOM   1221  N   ARG A 159     -40.012  15.223  40.201  1.00  0.00           N  
ATOM   1222  CA  ARG A 159     -40.320  13.821  40.505  1.00  0.00           C  
ATOM   1223  CB  ARG A 159     -39.657  12.963  39.409  1.00  0.00           C  
ATOM   1224  CG  ARG A 159     -40.255  11.566  39.200  1.00  0.00           C  
ATOM   1225  CD  ARG A 159     -39.527  10.806  38.065  1.00  0.00           C  
ATOM   1226  NE  ARG A 159     -39.952  11.234  36.715  1.00  0.00           N  
ATOM   1227  CZ  ARG A 159     -39.220  11.472  35.627  1.00  0.00           C  
ATOM   1228  NH1 ARG A 159     -39.830  11.734  34.520  1.00  0.00           N  
ATOM   1229  NH2 ARG A 159     -37.923  11.424  35.544  1.00  0.00           N  
ATOM   1230  C   ARG A 159     -39.925  13.442  41.943  1.00  0.00           C  
ATOM   1231  O   ARG A 159     -40.569  12.560  42.515  1.00  0.00           O  
ATOM   1232  N   ARG A 160     -38.956  14.130  42.569  1.00  0.00           N  
ATOM   1233  CA  ARG A 160     -38.623  13.957  43.998  1.00  0.00           C  
ATOM   1234  CB  ARG A 160     -37.239  14.548  44.313  1.00  0.00           C  
ATOM   1235  CG  ARG A 160     -36.780  14.085  45.711  1.00  0.00           C  
ATOM   1236  CD  ARG A 160     -35.555  14.817  46.253  1.00  0.00           C  
ATOM   1237  NE  ARG A 160     -35.680  16.288  46.274  1.00  0.00           N  
ATOM   1238  CZ  ARG A 160     -36.555  17.030  46.929  1.00  0.00           C  
ATOM   1239  NH1 ARG A 160     -37.487  16.516  47.678  1.00  0.00           N  
ATOM   1240  NH2 ARG A 160     -36.507  18.325  46.882  1.00  0.00           N  
ATOM   1241  C   ARG A 160     -39.668  14.538  44.954  1.00  0.00           C  
ATOM   1242  O   ARG A 160     -39.975  13.871  45.939  1.00  0.00           O  
ATOM   1243  N   GLN A 161     -40.195  15.737  44.692  1.00  0.00           N  
ATOM   1244  CA  GLN A 161     -41.059  16.482  45.628  1.00  0.00           C  
ATOM   1245  C   GLN A 161     -42.276  15.670  46.124  1.00  0.00           C  
ATOM   1246  O   GLN A 161     -42.651  15.735  47.289  1.00  0.00           O  
ATOM   1247  CB  GLN A 161     -41.542  17.776  44.972  1.00 30.00           C  
ATOM   1248  CG  GLN A 161     -40.438  18.780  44.689  1.00 30.00           C  
ATOM   1249  CD  GLN A 161     -40.940  20.017  43.973  1.00 30.00           C  
ATOM   1250  OE1 GLN A 161     -41.962  19.972  43.287  1.00 30.00           O  
ATOM   1251  NE2 GLN A 161     -40.226  21.126  44.132  1.00 30.00           N  
ATOM   1252  N   LEU A 162     -42.802  14.804  45.256  1.00  0.00           N  
ATOM   1253  CA  LEU A 162     -43.848  13.833  45.575  1.00  0.00           C  
ATOM   1254  CB  LEU A 162     -44.086  12.964  44.318  1.00  0.00           C  
ATOM   1255  CG  LEU A 162     -45.531  12.895  43.796  1.00  0.00           C  
ATOM   1256  CD1 LEU A 162     -45.605  11.702  42.845  1.00  0.00           C  
ATOM   1257  CD2 LEU A 162     -46.590  12.668  44.872  1.00  0.00           C  
ATOM   1258  C   LEU A 162     -43.466  12.923  46.760  1.00  0.00           C  
ATOM   1259  O   LEU A 162     -44.263  12.707  47.666  1.00  0.00           O  
ATOM   1260  N   ILE A 163     -42.253  12.354  46.754  1.00  0.00           N  
ATOM   1261  CA  ILE A 163     -41.832  11.382  47.773  1.00  0.00           C  
ATOM   1262  CB  ILE A 163     -40.546  10.643  47.337  1.00  0.00           C  
ATOM   1263  CG2 ILE A 163     -40.077   9.613  48.383  1.00  0.00           C  
ATOM   1264  CG1 ILE A 163     -40.699   9.942  45.968  1.00  0.00           C  
ATOM   1265  CD1 ILE A 163     -41.855   8.940  45.832  1.00  0.00           C  
ATOM   1266  C   ILE A 163     -41.696  12.037  49.153  1.00  0.00           C  
ATOM   1267  O   ILE A 163     -41.926  11.359  50.158  1.00  0.00           O  
ATOM   1268  N   ASP A 164     -41.425  13.346  49.226  1.00  0.00           N  
ATOM   1269  CA  ASP A 164     -41.475  14.111  50.486  1.00  0.00           C  
ATOM   1270  CB  ASP A 164     -41.099  15.595  50.273  1.00  0.00           C  
ATOM   1271  CG  ASP A 164     -39.683  15.882  49.742  1.00  0.00           C  
ATOM   1272  OD1 ASP A 164     -38.880  14.942  49.546  1.00  0.00           O  
ATOM   1273  OD2 ASP A 164     -39.348  17.073  49.530  1.00  0.00           O  
ATOM   1274  C   ASP A 164     -42.871  14.021  51.145  1.00  0.00           C  
ATOM   1275  O   ASP A 164     -42.981  13.766  52.347  1.00  0.00           O  
ATOM   1276  N   GLU A 165     -43.944  14.160  50.354  1.00  0.00           N  
ATOM   1277  CA  GLU A 165     -45.345  14.099  50.815  1.00  0.00           C  
ATOM   1278  CB  GLU A 165     -46.313  14.570  49.714  1.00  0.00           C  
ATOM   1279  CG  GLU A 165     -46.080  15.995  49.190  1.00  0.00           C  
ATOM   1280  CD  GLU A 165     -47.059  16.342  48.051  1.00  0.00           C  
ATOM   1281  OE1 GLU A 165     -48.260  15.993  48.176  1.00  0.00           O  
ATOM   1282  OE2 GLU A 165     -46.610  16.948  47.052  1.00  0.00           O  
ATOM   1283  C   GLU A 165     -45.780  12.687  51.239  1.00  0.00           C  
ATOM   1284  O   GLU A 165     -46.531  12.512  52.210  1.00  0.00           O  
ATOM   1285  N   ILE A 166     -45.313  11.648  50.534  1.00  0.00           N  
ATOM   1286  CA  ILE A 166     -45.570  10.263  50.946  1.00  0.00           C  
ATOM   1287  CB  ILE A 166     -45.166   9.215  49.884  1.00  0.00           C  
ATOM   1288  CG2 ILE A 166     -45.214   7.796  50.492  1.00  0.00           C  
ATOM   1289  CG1 ILE A 166     -46.121   9.140  48.678  1.00  0.00           C  
ATOM   1290  CD1 ILE A 166     -46.084  10.294  47.689  1.00  0.00           C  
ATOM   1291  C   ILE A 166     -44.874   9.994  52.284  1.00  0.00           C  
ATOM   1292  O   ILE A 166     -45.542   9.599  53.246  1.00  0.00           O  
ATOM   1293  N   SER A 167     -43.557  10.223  52.332  1.00  0.00           N  
ATOM   1294  CA  SER A 167     -42.696   9.939  53.489  1.00  0.00           C  
ATOM   1295  CB  SER A 167     -41.221  10.077  53.087  1.00  0.00           C  
ATOM   1296  OG  SER A 167     -40.904  11.351  52.584  1.00  0.00           O  
ATOM   1297  C   SER A 167     -43.010  10.798  54.721  1.00  0.00           C  
ATOM   1298  O   SER A 167     -42.766  10.365  55.845  1.00  0.00           O  
ATOM   1299  N   GLY A 168     -43.625  11.970  54.531  1.00  0.00           N  
ATOM   1300  CA  GLY A 168     -44.169  12.795  55.615  1.00  0.00           C  
ATOM   1301  C   GLY A 168     -43.110  13.607  56.363  1.00  0.00           C  
ATOM   1302  O   GLY A 168     -43.305  13.970  57.525  1.00  0.00           O  
ATOM   1303  N   ILE A 169     -41.986  13.907  55.704  1.00  0.00           N  
ATOM   1304  CA  ILE A 169     -40.823  14.601  56.289  1.00  0.00           C  
ATOM   1305  CB  ILE A 169     -39.691  14.750  55.254  1.00  0.00           C  
ATOM   1306  CG2 ILE A 169     -39.165  13.370  54.835  1.00  0.00           C  
ATOM   1307  CG1 ILE A 169     -40.082  15.651  54.063  1.00  0.00           C  
ATOM   1308  CD1 ILE A 169     -38.980  15.778  53.008  1.00  0.00           C  
ATOM   1309  C   ILE A 169     -41.153  15.972  56.899  1.00  0.00           C  
ATOM   1310  O   ILE A 169     -40.458  16.412  57.814  1.00  0.00           O  
ATOM   1311  N   ALA A 170     -42.249  16.605  56.477  1.00  0.00           N  
ATOM   1312  CA  ALA A 170     -42.745  17.865  57.032  1.00  0.00           C  
ATOM   1313  CB  ALA A 170     -44.010  18.252  56.257  1.00  0.00           C  
ATOM   1314  C   ALA A 170     -43.004  17.803  58.555  1.00  0.00           C  
ATOM   1315  O   ALA A 170     -42.872  18.815  59.239  1.00  0.00           O  
ATOM   1316  N   GLU A 171     -43.282  16.620  59.121  1.00  0.00           N  
ATOM   1317  CA  GLU A 171     -43.346  16.413  60.573  1.00  0.00           C  
ATOM   1318  C   GLU A 171     -42.007  16.697  61.302  1.00  0.00           C  
ATOM   1319  O   GLU A 171     -42.005  17.202  62.427  1.00  0.00           O  
ATOM   1320  CB  GLU A 171     -43.797  14.982  60.873  1.00 30.00           C  
ATOM   1321  CG  GLU A 171     -45.222  14.676  60.441  1.00 30.00           C  
ATOM   1322  CD  GLU A 171     -45.606  13.229  60.688  1.00 30.00           C  
ATOM   1323  OE1 GLU A 171     -44.711  12.423  61.018  1.00 30.00           O  
ATOM   1324  OE2 GLU A 171     -46.803  12.899  60.551  1.00 30.00           O  
ATOM   1325  N   TYR A 172     -40.878  16.396  60.652  1.00  0.00           N  
ATOM   1326  CA  TYR A 172     -39.518  16.626  61.148  1.00  0.00           C  
ATOM   1327  CB  TYR A 172     -38.561  15.575  60.557  1.00  0.00           C  
ATOM   1328  CG  TYR A 172     -38.882  14.161  61.003  1.00  0.00           C  
ATOM   1329  CD1 TYR A 172     -39.871  13.416  60.329  1.00  0.00           C  
ATOM   1330  CE1 TYR A 172     -40.236  12.138  60.793  1.00  0.00           C  
ATOM   1331  CZ  TYR A 172     -39.597  11.592  61.929  1.00  0.00           C  
ATOM   1332  OH  TYR A 172     -39.956  10.360  62.379  1.00  0.00           O  
ATOM   1333  CE2 TYR A 172     -38.590  12.328  62.589  1.00  0.00           C  
ATOM   1334  CD2 TYR A 172     -38.234  13.608  62.128  1.00  0.00           C  
ATOM   1335  C   TYR A 172     -39.046  18.051  60.846  1.00  0.00           C  
ATOM   1336  O   TYR A 172     -38.522  18.714  61.738  1.00  0.00           O  
ATOM   1337  N   ASP A 173     -39.321  18.593  59.658  1.00  0.00           N  
ATOM   1338  CA  ASP A 173     -39.065  20.011  59.362  1.00  0.00           C  
ATOM   1339  CB  ASP A 173     -39.344  20.297  57.883  1.00  0.00           C  
ATOM   1340  CG  ASP A 173     -38.313  19.615  56.985  1.00  0.00           C  
ATOM   1341  OD1 ASP A 173     -37.093  19.777  57.203  1.00  0.00           O  
ATOM   1342  OD2 ASP A 173     -38.712  18.918  56.023  1.00  0.00           O  
ATOM   1343  C   ASP A 173     -39.854  20.946  60.294  1.00  0.00           C  
ATOM   1344  O   ASP A 173     -39.306  21.897  60.846  1.00  0.00           O  
ATOM   1345  N   ALA A 174     -41.105  20.607  60.624  1.00  0.00           N  
ATOM   1346  CA  ALA A 174     -41.870  21.314  61.654  1.00  0.00           C  
ATOM   1347  CB  ALA A 174     -43.317  20.808  61.635  1.00  0.00           C  
ATOM   1348  C   ALA A 174     -41.270  21.205  63.074  1.00  0.00           C  
ATOM   1349  O   ALA A 174     -41.694  21.940  63.966  1.00  0.00           O  
ATOM   1350  N   LYS A 175     -40.314  20.303  63.340  1.00  0.00           N  
ATOM   1351  CA  LYS A 175     -39.429  20.360  64.527  1.00  0.00           C  
ATOM   1352  CB  LYS A 175     -39.043  18.941  64.986  1.00  0.00           C  
ATOM   1353  CG  LYS A 175     -39.968  18.408  66.088  1.00  0.00           C  
ATOM   1354  CD  LYS A 175     -39.451  17.048  66.583  1.00  0.00           C  
ATOM   1355  CE  LYS A 175     -40.112  16.631  67.901  1.00  0.00           C  
ATOM   1356  NZ  LYS A 175     -39.482  15.398  68.440  1.00  0.00           N  
ATOM   1357  C   LYS A 175     -38.173  21.204  64.269  1.00  0.00           C  
ATOM   1358  O   LYS A 175     -37.819  22.009  65.128  1.00  0.00           O  
ATOM   1359  N   LYS A 176     -37.550  21.049  63.098  1.00  0.00           N  
ATOM   1360  CA  LYS A 176     -36.339  21.758  62.664  1.00  0.00           C  
ATOM   1361  CB  LYS A 176     -36.011  21.324  61.228  1.00  0.00           C  
ATOM   1362  CG  LYS A 176     -34.643  21.836  60.778  1.00  0.00           C  
ATOM   1363  CD  LYS A 176     -34.402  21.469  59.315  1.00  0.00           C  
ATOM   1364  CE  LYS A 176     -33.010  21.958  58.924  1.00  0.00           C  
ATOM   1365  NZ  LYS A 176     -32.691  21.584  57.534  1.00  0.00           N  
ATOM   1366  C   LYS A 176     -36.483  23.276  62.747  1.00  0.00           C  
ATOM   1367  O   LYS A 176     -35.639  23.920  63.355  1.00  0.00           O  
ATOM   1368  N   GLU A 177     -37.567  23.840  62.210  1.00  0.00           N  
ATOM   1369  CA  GLU A 177     -37.753  25.300  62.188  1.00  0.00           C  
ATOM   1370  CB  GLU A 177     -38.958  25.666  61.302  1.00  0.00           C  
ATOM   1371  CG  GLU A 177     -38.818  25.252  59.824  1.00  0.00           C  
ATOM   1372  CD  GLU A 177     -37.396  25.437  59.267  1.00  0.00           C  
ATOM   1373  OE1 GLU A 177     -36.890  26.579  59.359  1.00  0.00           O  
ATOM   1374  OE2 GLU A 177     -36.801  24.429  58.820  1.00  0.00           O  
ATOM   1375  C   GLU A 177     -37.886  25.918  63.591  1.00  0.00           C  
ATOM   1376  O   GLU A 177     -37.416  27.032  63.815  1.00  0.00           O  
ATOM   1377  N   LYS A 178     -38.439  25.181  64.569  1.00  0.00           N  
ATOM   1378  CA  LYS A 178     -38.473  25.599  65.987  1.00  0.00           C  
ATOM   1379  CB  LYS A 178     -39.291  24.611  66.839  1.00  0.00           C  
ATOM   1380  CG  LYS A 178     -40.754  24.488  66.387  1.00  0.00           C  
ATOM   1381  CD  LYS A 178     -41.420  23.266  67.029  1.00  0.00           C  
ATOM   1382  CE  LYS A 178     -42.808  23.062  66.408  1.00  0.00           C  
ATOM   1383  NZ  LYS A 178     -43.133  21.624  66.285  1.00  0.00           N  
ATOM   1384  C   LYS A 178     -37.049  25.723  66.537  1.00  0.00           C  
ATOM   1385  O   LYS A 178     -36.652  26.784  67.009  1.00  0.00           O  
ATOM   1386  N   ALA A 179     -36.256  24.668  66.358  1.00  0.00           N  
ATOM   1387  CA  ALA A 179     -34.859  24.637  66.773  1.00  0.00           C  
ATOM   1388  CB  ALA A 179     -34.350  23.208  66.574  1.00  0.00           C  
ATOM   1389  C   ALA A 179     -33.998  25.679  66.028  1.00  0.00           C  
ATOM   1390  O   ALA A 179     -33.119  26.278  66.636  1.00  0.00           O  
ATOM   1391  N   LEU A 180     -34.251  25.952  64.741  1.00  0.00           N  
ATOM   1392  CA  LEU A 180     -33.576  27.033  64.006  1.00  0.00           C  
ATOM   1393  CB  LEU A 180     -33.904  26.942  62.505  1.00  0.00           C  
ATOM   1394  CG  LEU A 180     -33.174  25.812  61.761  1.00  0.00           C  
ATOM   1395  CD1 LEU A 180     -33.747  25.671  60.356  1.00  0.00           C  
ATOM   1396  CD2 LEU A 180     -31.676  26.090  61.600  1.00  0.00           C  
ATOM   1397  C   LEU A 180     -33.944  28.426  64.536  1.00  0.00           C  
ATOM   1398  O   LEU A 180     -33.077  29.305  64.601  1.00  0.00           O  
ATOM   1399  N   GLU A 181     -35.199  28.645  64.939  1.00  0.00           N  
ATOM   1400  CA  GLU A 181     -35.620  29.888  65.582  1.00  0.00           C  
ATOM   1401  C   GLU A 181     -34.957  30.055  66.959  1.00  0.00           C  
ATOM   1402  O   GLU A 181     -34.417  31.126  67.247  1.00  0.00           O  
ATOM   1403  CB  GLU A 181     -37.143  29.928  65.722  1.00 30.00           C  
ATOM   1404  CG  GLU A 181     -37.887  30.017  64.399  1.00 30.00           C  
ATOM   1405  CD  GLU A 181     -39.394  29.982  64.577  1.00 30.00           C  
ATOM   1406  OE1 GLU A 181     -39.854  29.697  65.701  1.00 30.00           O  
ATOM   1407  OE2 GLU A 181     -40.116  30.235  63.589  1.00 30.00           O  
ATOM   1408  N   GLU A 182     -34.923  28.988  67.760  1.00  0.00           N  
ATOM   1409  CA  GLU A 182     -34.230  28.930  69.053  1.00  0.00           C  
ATOM   1410  CB  GLU A 182     -34.564  27.596  69.758  1.00  0.00           C  
ATOM   1411  CG  GLU A 182     -36.034  27.534  70.233  1.00  0.00           C  
ATOM   1412  CD  GLU A 182     -36.588  26.113  70.482  1.00  0.00           C  
ATOM   1413  OE1 GLU A 182     -35.794  25.150  70.591  1.00  0.00           O  
ATOM   1414  OE2 GLU A 182     -37.836  25.984  70.549  1.00  0.00           O  
ATOM   1415  C   GLU A 182     -32.709  29.154  68.904  1.00  0.00           C  
ATOM   1416  O   GLU A 182     -32.140  29.940  69.663  1.00  0.00           O  
ATOM   1417  N   LEU A 183     -32.053  28.580  67.881  1.00  0.00           N  
ATOM   1418  CA  LEU A 183     -30.630  28.813  67.575  1.00  0.00           C  
ATOM   1419  CB  LEU A 183     -30.177  27.894  66.416  1.00  0.00           C  
ATOM   1420  CG  LEU A 183     -28.695  27.468  66.436  1.00  0.00           C  
ATOM   1421  CD1 LEU A 183     -28.351  26.841  65.085  1.00  0.00           C  
ATOM   1422  CD2 LEU A 183     -27.687  28.595  66.669  1.00  0.00           C  
ATOM   1423  C   LEU A 183     -30.372  30.287  67.215  1.00  0.00           C  
ATOM   1424  O   LEU A 183     -29.520  30.945  67.812  1.00  0.00           O  
ATOM   1425  N   LYS A 184     -31.143  30.841  66.270  1.00  0.00           N  
ATOM   1426  CA  LYS A 184     -31.052  32.250  65.855  1.00  0.00           C  
ATOM   1427  CB  LYS A 184     -32.102  32.472  64.755  1.00  0.00           C  
ATOM   1428  CG  LYS A 184     -32.227  33.932  64.292  1.00  0.00           C  
ATOM   1429  CD  LYS A 184     -33.437  34.089  63.365  1.00  0.00           C  
ATOM   1430  CE  LYS A 184     -33.703  35.575  63.109  1.00  0.00           C  
ATOM   1431  NZ  LYS A 184     -34.981  35.772  62.380  1.00  0.00           N  
ATOM   1432  C   LYS A 184     -31.256  33.194  67.046  1.00  0.00           C  
ATOM   1433  O   LYS A 184     -30.565  34.208  67.166  1.00  0.00           O  
ATOM   1434  N   GLN A 185     -32.195  32.866  67.932  1.00  0.00           N  
ATOM   1435  CA  GLN A 185     -32.451  33.610  69.161  1.00  0.00           C  
ATOM   1436  CB  GLN A 185     -33.805  33.166  69.729  1.00  0.00           C  
ATOM   1437  CG  GLN A 185     -34.188  33.962  70.983  1.00  0.00           C  
ATOM   1438  CD  GLN A 185     -35.678  33.885  71.292  1.00  0.00           C  
ATOM   1439  OE1 GLN A 185     -36.355  32.904  71.061  1.00  0.00           O  
ATOM   1440  NE2 GLN A 185     -36.267  34.935  71.822  1.00  0.00           N  
ATOM   1441  C   GLN A 185     -31.316  33.468  70.188  1.00  0.00           C  
ATOM   1442  O   GLN A 185     -30.981  34.453  70.850  1.00  0.00           O  
ATOM   1443  N   ALA A 186     -30.701  32.285  70.298  1.00  0.00           N  
ATOM   1444  CA  ALA A 186     -29.520  32.039  71.116  1.00  0.00           C  
ATOM   1445  CB  ALA A 186     -29.220  30.532  71.154  1.00  0.00           C  
ATOM   1446  C   ALA A 186     -28.310  32.851  70.628  1.00  0.00           C  
ATOM   1447  O   ALA A 186     -27.655  33.480  71.451  1.00  0.00           O  
ATOM   1448  N   GLU A 187     -28.047  32.935  69.320  1.00  0.00           N  
ATOM   1449  CA  GLU A 187     -26.925  33.727  68.780  1.00  0.00           C  
ATOM   1450  CB  GLU A 187     -26.655  33.358  67.316  1.00  0.00           C  
ATOM   1451  CG  GLU A 187     -26.043  31.956  67.218  1.00  0.00           C  
ATOM   1452  CD  GLU A 187     -25.419  31.697  65.845  1.00  0.00           C  
ATOM   1453  OE1 GLU A 187     -26.067  32.029  64.831  1.00  0.00           O  
ATOM   1454  OE2 GLU A 187     -24.284  31.158  65.832  1.00  0.00           O  
ATOM   1455  C   GLU A 187     -27.126  35.241  68.927  1.00  0.00           C  
ATOM   1456  O   GLU A 187     -26.215  35.940  69.375  1.00  0.00           O  
ATOM   1457  N   GLU A 188     -28.333  35.757  68.669  1.00  0.00           N  
ATOM   1458  CA  GLU A 188     -28.676  37.150  68.984  1.00  0.00           C  
ATOM   1459  C   GLU A 188     -28.611  37.459  70.501  1.00  0.00           C  
ATOM   1460  O   GLU A 188     -28.458  38.615  70.907  1.00  0.00           O  
ATOM   1461  CB  GLU A 188     -30.072  37.478  68.451  1.00 30.00           C  
ATOM   1462  CG  GLU A 188     -30.177  37.465  66.934  1.00 30.00           C  
ATOM   1463  CD  GLU A 188     -31.590  37.724  66.447  1.00 30.00           C  
ATOM   1464  OE1 GLU A 188     -32.517  37.724  67.283  1.00 30.00           O  
ATOM   1465  OE2 GLU A 188     -31.773  37.925  65.227  1.00 30.00           O  
ATOM   1466  N   ASN A 189     -28.686  36.434  71.359  1.00  0.00           N  
ATOM   1467  CA  ASN A 189     -28.370  36.520  72.789  1.00  0.00           C  
ATOM   1468  CB  ASN A 189     -29.009  35.323  73.524  1.00  0.00           C  
ATOM   1469  CG  ASN A 189     -29.881  35.711  74.695  1.00  0.00           C  
ATOM   1470  OD1 ASN A 189     -29.454  36.349  75.655  1.00  0.00           O  
ATOM   1471  ND2 ASN A 189     -31.139  35.343  74.665  1.00  0.00           N  
ATOM   1472  C   ASN A 189     -26.849  36.543  73.045  1.00  0.00           C  
ATOM   1473  O   ASN A 189     -26.389  37.340  73.862  1.00  0.00           O  
ATOM   1474  N   LEU A 190     -26.097  35.667  72.373  1.00  0.00           N  
ATOM   1475  CA  LEU A 190     -24.658  35.443  72.547  1.00  0.00           C  
ATOM   1476  CB  LEU A 190     -24.260  34.175  71.756  1.00  0.00           C  
ATOM   1477  CG  LEU A 190     -23.248  33.269  72.475  1.00  0.00           C  
ATOM   1478  CD1 LEU A 190     -23.111  31.964  71.694  1.00  0.00           C  
ATOM   1479  CD2 LEU A 190     -21.878  33.920  72.631  1.00  0.00           C  
ATOM   1480  C   LEU A 190     -23.847  36.671  72.115  1.00  0.00           C  
ATOM   1481  O   LEU A 190     -23.105  37.221  72.926  1.00  0.00           O  
ATOM   1482  N   ALA A 191     -24.095  37.188  70.907  1.00  0.00           N  
ATOM   1483  CA  ALA A 191     -23.460  38.409  70.397  1.00  0.00           C  
ATOM   1484  CB  ALA A 191     -23.963  38.634  68.966  1.00  0.00           C  
ATOM   1485  C   ALA A 191     -23.750  39.634  71.287  1.00  0.00           C  
ATOM   1486  O   ALA A 191     -22.887  40.485  71.511  1.00  0.00           O  
ATOM   1487  N   ARG A 192     -24.963  39.703  71.856  1.00  0.00           N  
ATOM   1488  CA  ARG A 192     -25.316  40.694  72.879  1.00  0.00           C  
ATOM   1489  CB  ARG A 192     -26.833  40.676  73.109  1.00  0.00           C  
ATOM   1490  CG  ARG A 192     -27.282  41.552  74.296  1.00  0.00           C  
ATOM   1491  CD  ARG A 192     -28.816  41.624  74.362  1.00  0.00           C  
ATOM   1492  NE  ARG A 192     -29.475  40.793  75.400  1.00  0.00           N  
ATOM   1493  CZ  ARG A 192     -29.238  39.547  75.782  1.00  0.00           C  
ATOM   1494  NH1 ARG A 192     -28.163  38.874  75.533  1.00  0.00           N  
ATOM   1495  NH2 ARG A 192     -30.134  38.899  76.468  1.00  0.00           N  
ATOM   1496  C   ARG A 192     -24.509  40.496  74.164  1.00  0.00           C  
ATOM   1497  O   ARG A 192     -24.117  41.491  74.755  1.00  0.00           O  
ATOM   1498  N   VAL A 193     -24.259  39.272  74.626  1.00  0.00           N  
ATOM   1499  CA  VAL A 193     -23.378  39.063  75.789  1.00  0.00           C  
ATOM   1500  CB  VAL A 193     -23.491  37.631  76.349  1.00  0.00           C  
ATOM   1501  CG1 VAL A 193     -22.427  37.326  77.408  1.00  0.00           C  
ATOM   1502  CG2 VAL A 193     -24.859  37.466  77.032  1.00  0.00           C  
ATOM   1503  C   VAL A 193     -21.941  39.482  75.467  1.00  0.00           C  
ATOM   1504  O   VAL A 193     -21.338  40.171  76.287  1.00  0.00           O  
ATOM   1505  N   ASP A 194     -21.422  39.190  74.273  1.00  0.00           N  
ATOM   1506  CA  ASP A 194     -20.096  39.667  73.853  1.00  0.00           C  
ATOM   1507  CB  ASP A 194     -19.719  39.044  72.502  1.00  0.00           C  
ATOM   1508  CG  ASP A 194     -19.193  37.622  72.654  1.00  0.00           C  
ATOM   1509  OD1 ASP A 194     -18.655  37.309  73.743  1.00  0.00           O  
ATOM   1510  OD2 ASP A 194     -19.259  36.873  71.664  1.00  0.00           O  
ATOM   1511  C   ASP A 194     -19.957  41.190  73.786  1.00  0.00           C  
ATOM   1512  O   ASP A 194     -18.936  41.719  74.232  1.00  0.00           O  
ATOM   1513  N   LEU A 195     -20.970  41.911  73.299  1.00  0.00           N  
ATOM   1514  CA  LEU A 195     -20.990  43.381  73.301  1.00  0.00           C  
ATOM   1515  CB  LEU A 195     -22.178  43.869  72.444  1.00  0.00           C  
ATOM   1516  CG  LEU A 195     -21.846  44.261  70.983  1.00  0.00           C  
ATOM   1517  CD1 LEU A 195     -20.695  43.509  70.306  1.00  0.00           C  
ATOM   1518  CD2 LEU A 195     -23.071  44.016  70.103  1.00  0.00           C  
ATOM   1519  C   LEU A 195     -21.018  43.965  74.723  1.00  0.00           C  
ATOM   1520  O   LEU A 195     -20.345  44.969  74.968  1.00  0.00           O  
ATOM   1521  N   LEU A 196     -21.705  43.316  75.672  1.00  0.00           N  
ATOM   1522  CA  LEU A 196     -21.637  43.714  77.084  1.00  0.00           C  
ATOM   1523  CB  LEU A 196     -22.784  43.071  77.889  1.00  0.00           C  
ATOM   1524  CG  LEU A 196     -24.209  43.402  77.399  1.00  0.00           C  
ATOM   1525  CD1 LEU A 196     -25.228  42.513  78.119  1.00  0.00           C  
ATOM   1526  CD2 LEU A 196     -24.638  44.848  77.606  1.00  0.00           C  
ATOM   1527  C   LEU A 196     -20.258  43.393  77.699  1.00  0.00           C  
ATOM   1528  O   LEU A 196     -19.692  44.228  78.392  1.00  0.00           O  
ATOM   1529  N   ILE A 197     -19.656  42.224  77.423  1.00  0.00           N  
ATOM   1530  CA  ILE A 197     -18.292  41.885  77.898  1.00  0.00           C  
ATOM   1531  CB  ILE A 197     -17.932  40.413  77.550  1.00  0.00           C  
ATOM   1532  CG2 ILE A 197     -16.456  40.066  77.844  1.00  0.00           C  
ATOM   1533  CG1 ILE A 197     -18.822  39.436  78.348  1.00  0.00           C  
ATOM   1534  CD1 ILE A 197     -18.720  37.966  77.912  1.00  0.00           C  
ATOM   1535  C   ILE A 197     -17.251  42.868  77.332  1.00  0.00           C  
ATOM   1536  O   ILE A 197     -16.307  43.244  78.037  1.00  0.00           O  
ATOM   1537  N   LYS A 198     -17.425  43.276  76.066  1.00  0.00           N  
ATOM   1538  CA  LYS A 198     -16.558  44.207  75.336  1.00  0.00           C  
ATOM   1539  CB  LYS A 198     -17.083  44.357  73.894  1.00  0.00           C  
ATOM   1540  CG  LYS A 198     -16.172  45.154  72.949  1.00  0.00           C  
ATOM   1541  CD  LYS A 198     -14.927  44.354  72.543  1.00  0.00           C  
ATOM   1542  CE  LYS A 198     -14.136  45.126  71.481  1.00  0.00           C  
ATOM   1543  NZ  LYS A 198     -13.052  44.298  70.893  1.00  0.00           N  
ATOM   1544  C   LYS A 198     -16.475  45.562  76.035  1.00  0.00           C  
ATOM   1545  O   LYS A 198     -15.367  46.065  76.208  1.00  0.00           O  
ATOM   1546  N   GLU A 199     -17.607  46.147  76.434  1.00  0.00           N  
ATOM   1547  CA  GLU A 199     -17.581  47.371  77.242  1.00  0.00           C  
ATOM   1548  CB  GLU A 199     -18.909  48.131  77.191  1.00  0.00           C  
ATOM   1549  CG  GLU A 199     -18.859  49.380  78.114  1.00  0.00           C  
ATOM   1550  CD  GLU A 199     -19.366  50.669  77.479  1.00  0.00           C  
ATOM   1551  OE1 GLU A 199     -19.089  51.769  78.001  1.00  0.00           O  
ATOM   1552  OE2 GLU A 199     -19.964  50.611  76.378  1.00  0.00           O  
ATOM   1553  C   GLU A 199     -17.191  47.093  78.689  1.00  0.00           C  
ATOM   1554  O   GLU A 199     -16.311  47.775  79.205  1.00  0.00           O  
ATOM   1555  N   VAL A 200     -17.800  46.101  79.346  1.00  0.00           N  
ATOM   1556  CA  VAL A 200     -17.627  45.921  80.791  1.00  0.00           C  
ATOM   1557  CB  VAL A 200     -18.519  44.793  81.344  1.00  0.00           C  
ATOM   1558  CG1 VAL A 200     -18.186  44.416  82.793  1.00  0.00           C  
ATOM   1559  CG2 VAL A 200     -19.975  45.265  81.381  1.00  0.00           C  
ATOM   1560  C   VAL A 200     -16.158  45.752  81.156  1.00  0.00           C  
ATOM   1561  O   VAL A 200     -15.744  46.342  82.145  1.00  0.00           O  
ATOM   1562  N   LYS A 201     -15.325  45.083  80.342  1.00  0.00           N  
ATOM   1563  CA  LYS A 201     -13.868  45.059  80.595  1.00  0.00           C  
ATOM   1564  CB  LYS A 201     -13.165  44.115  79.602  1.00  0.00           C  
ATOM   1565  CG  LYS A 201     -11.636  44.036  79.808  1.00  0.00           C  
ATOM   1566  CD  LYS A 201     -11.196  43.504  81.189  1.00  0.00           C  
ATOM   1567  CE  LYS A 201      -9.741  43.873  81.511  1.00  0.00           C  
ATOM   1568  NZ  LYS A 201      -9.606  45.245  82.059  1.00  0.00           N  
ATOM   1569  C   LYS A 201     -13.216  46.457  80.590  1.00  0.00           C  
ATOM   1570  O   LYS A 201     -12.388  46.716  81.457  1.00  0.00           O  
ATOM   1571  N   LYS A 202     -13.618  47.323  79.651  1.00  0.00           N  
ATOM   1572  CA  LYS A 202     -13.144  48.709  79.443  1.00  0.00           C  
ATOM   1573  CB  LYS A 202     -13.524  49.122  78.009  1.00  0.00           C  
ATOM   1574  CG  LYS A 202     -12.875  50.445  77.583  1.00  0.00           C  
ATOM   1575  CD  LYS A 202     -13.384  50.892  76.210  1.00  0.00           C  
ATOM   1576  CE  LYS A 202     -12.768  52.258  75.894  1.00  0.00           C  
ATOM   1577  NZ  LYS A 202     -13.239  52.786  74.590  1.00  0.00           N  
ATOM   1578  C   LYS A 202     -13.699  49.708  80.477  1.00  0.00           C  
ATOM   1579  O   LYS A 202     -13.085  50.727  80.786  1.00  0.00           O  
ATOM   1580  N   GLN A 203     -14.876  49.422  81.033  1.00  0.00           N  
ATOM   1581  CA  GLN A 203     -15.353  50.074  82.256  1.00  0.00           C  
ATOM   1582  CB  GLN A 203     -16.860  49.800  82.432  1.00  0.00           C  
ATOM   1583  CG  GLN A 203     -17.436  50.472  83.691  1.00  0.00           C  
ATOM   1584  CD  GLN A 203     -18.947  50.289  83.853  1.00  0.00           C  
ATOM   1585  OE1 GLN A 203     -19.537  49.266  83.546  1.00  0.00           O  
ATOM   1586  NE2 GLN A 203     -19.639  51.271  84.393  1.00  0.00           N  
ATOM   1587  C   GLN A 203     -14.524  49.604  83.464  1.00  0.00           C  
ATOM   1588  O   GLN A 203     -14.137  50.409  84.309  1.00  0.00           O  
ATOM   1589  N   LEU A 204     -14.220  48.305  83.524  1.00  0.00           N  
ATOM   1590  CA  LEU A 204     -13.482  47.681  84.619  1.00  0.00           C  
ATOM   1591  CB  LEU A 204     -13.667  46.149  84.521  1.00  0.00           C  
ATOM   1592  CG  LEU A 204     -13.492  45.327  85.809  1.00  0.00           C  
ATOM   1593  CD1 LEU A 204     -14.101  43.936  85.607  1.00  0.00           C  
ATOM   1594  CD2 LEU A 204     -12.033  45.115  86.160  1.00  0.00           C  
ATOM   1595  C   LEU A 204     -12.025  48.175  84.672  1.00  0.00           C  
ATOM   1596  O   LEU A 204     -11.608  48.567  85.753  1.00  0.00           O  
ATOM   1597  N   ASP A 205     -11.277  48.289  83.562  1.00  0.00           N  
ATOM   1598  CA  ASP A 205      -9.885  48.803  83.598  1.00  0.00           C  
ATOM   1599  CB  ASP A 205      -9.012  48.455  82.373  1.00  0.00           C  
ATOM   1600  CG  ASP A 205      -9.702  48.477  81.013  1.00  0.00           C  
ATOM   1601  OD1 ASP A 205     -10.135  49.572  80.603  1.00  0.00           O  
ATOM   1602  OD2 ASP A 205      -9.777  47.389  80.385  1.00  0.00           O  
ATOM   1603  C   ASP A 205      -9.758  50.290  83.954  1.00  0.00           C  
ATOM   1604  O   ASP A 205      -8.782  50.664  84.613  1.00  0.00           O  
ATOM   1605  N   LYS A 206     -10.766  51.130  83.666  1.00  0.00           N  
ATOM   1606  CA  LYS A 206     -10.862  52.443  84.331  1.00  0.00           C  
ATOM   1607  CB  LYS A 206     -12.119  53.220  83.901  1.00  0.00           C  
ATOM   1608  CG  LYS A 206     -11.940  54.081  82.638  1.00  0.00           C  
ATOM   1609  CD  LYS A 206     -12.911  55.281  82.659  1.00  0.00           C  
ATOM   1610  CE  LYS A 206     -12.440  56.329  83.688  1.00  0.00           C  
ATOM   1611  NZ  LYS A 206     -13.533  57.150  84.283  1.00  0.00           N  
ATOM   1612  C   LYS A 206     -10.861  52.271  85.854  1.00  0.00           C  
ATOM   1613  O   LYS A 206     -10.026  52.863  86.538  1.00  0.00           O  
ATOM   1614  N   LEU A 207     -11.774  51.454  86.378  1.00  0.00           N  
ATOM   1615  CA  LEU A 207     -11.944  51.250  87.818  1.00  0.00           C  
ATOM   1616  CB  LEU A 207     -13.323  50.623  88.087  1.00  0.00           C  
ATOM   1617  CG  LEU A 207     -14.505  51.463  87.554  1.00  0.00           C  
ATOM   1618  CD1 LEU A 207     -15.807  50.701  87.774  1.00  0.00           C  
ATOM   1619  CD2 LEU A 207     -14.609  52.839  88.221  1.00  0.00           C  
ATOM   1620  C   LEU A 207     -10.787  50.471  88.473  1.00  0.00           C  
ATOM   1621  O   LEU A 207     -10.474  50.759  89.623  1.00  0.00           O  
ATOM   1622  N   GLU A 208     -10.064  49.597  87.758  1.00  0.00           N  
ATOM   1623  CA  GLU A 208      -8.789  49.015  88.215  1.00  0.00           C  
ATOM   1624  CB  GLU A 208      -8.085  48.174  87.120  1.00  0.00           C  
ATOM   1625  CG  GLU A 208      -8.785  46.855  86.777  1.00  0.00           C  
ATOM   1626  CD  GLU A 208      -8.333  46.229  85.442  1.00  0.00           C  
ATOM   1627  OE1 GLU A 208      -7.110  46.200  85.186  1.00  0.00           O  
ATOM   1628  OE2 GLU A 208      -9.204  45.751  84.672  1.00  0.00           O  
ATOM   1629  C   GLU A 208      -7.834  50.136  88.627  1.00  0.00           C  
ATOM   1630  O   GLU A 208      -7.304  50.131  89.740  1.00  0.00           O  
ATOM   1631  N   LYS A 209      -7.654  51.125  87.742  1.00  0.00           N  
ATOM   1632  CA  LYS A 209      -6.730  52.239  87.963  1.00  0.00           C  
ATOM   1633  CB  LYS A 209      -6.376  52.894  86.611  1.00  0.00           C  
ATOM   1634  CG  LYS A 209      -4.873  53.199  86.477  1.00  0.00           C  
ATOM   1635  CD  LYS A 209      -4.374  54.129  87.588  1.00  0.00           C  
ATOM   1636  CE  LYS A 209      -2.903  54.511  87.444  1.00  0.00           C  
ATOM   1637  NZ  LYS A 209      -2.505  55.351  88.596  1.00  0.00           N  
ATOM   1638  C   LYS A 209      -7.262  53.233  89.002  1.00  0.00           C  
ATOM   1639  O   LYS A 209      -6.577  53.506  89.987  1.00  0.00           O  
ATOM   1640  N   GLU A 210      -8.490  53.729  88.828  1.00  0.00           N  
ATOM   1641  CA  GLU A 210      -9.088  54.727  89.728  1.00  0.00           C  
ATOM   1642  CB  GLU A 210     -10.514  55.090  89.284  1.00  0.00           C  
ATOM   1643  CG  GLU A 210     -10.595  55.869  87.964  1.00  0.00           C  
ATOM   1644  CD  GLU A 210     -11.947  56.566  87.756  1.00  0.00           C  
ATOM   1645  OE1 GLU A 210     -12.646  56.842  88.762  1.00  0.00           O  
ATOM   1646  OE2 GLU A 210     -12.160  57.126  86.657  1.00  0.00           O  
ATOM   1647  C   GLU A 210      -9.143  54.254  91.186  1.00  0.00           C  
ATOM   1648  O   GLU A 210      -8.818  55.025  92.093  1.00  0.00           O  
ATOM   1649  N   ARG A 211      -9.488  52.979  91.418  1.00  0.00           N  
ATOM   1650  CA  ARG A 211      -9.464  52.367  92.751  1.00  0.00           C  
ATOM   1651  CB  ARG A 211      -9.891  50.900  92.623  1.00  0.00           C  
ATOM   1652  CG  ARG A 211      -9.922  50.164  93.972  1.00  0.00           C  
ATOM   1653  CD  ARG A 211      -9.967  48.652  93.762  1.00  0.00           C  
ATOM   1654  NE  ARG A 211      -8.638  48.176  93.333  1.00  0.00           N  
ATOM   1655  CZ  ARG A 211      -8.362  47.104  92.628  1.00  0.00           C  
ATOM   1656  NH1 ARG A 211      -9.280  46.264  92.242  1.00  0.00           N  
ATOM   1657  NH2 ARG A 211      -7.122  46.887  92.290  1.00  0.00           N  
ATOM   1658  C   ARG A 211      -8.080  52.455  93.379  1.00  0.00           C  
ATOM   1659  O   ARG A 211      -7.961  52.824  94.539  1.00  0.00           O  
ATOM   1660  N   ASN A 212      -7.027  52.109  92.643  1.00  0.00           N  
ATOM   1661  CA  ASN A 212      -5.673  52.087  93.197  1.00  0.00           C  
ATOM   1662  CB  ASN A 212      -4.736  51.359  92.227  1.00  0.00           C  
ATOM   1663  CG  ASN A 212      -5.119  49.904  92.014  1.00  0.00           C  
ATOM   1664  OD1 ASN A 212      -5.748  49.245  92.835  1.00  0.00           O  
ATOM   1665  ND2 ASN A 212      -4.754  49.354  90.882  1.00  0.00           N  
ATOM   1666  C   ASN A 212      -5.167  53.491  93.560  1.00  0.00           C  
ATOM   1667  O   ASN A 212      -4.511  53.637  94.588  1.00  0.00           O  
ATOM   1668  N   ASP A 213      -5.534  54.510  92.784  1.00  0.00           N  
ATOM   1669  CA  ASP A 213      -5.250  55.914  93.105  1.00  0.00           C  
ATOM   1670  CB  ASP A 213      -5.501  56.771  91.850  1.00  0.00           C  
ATOM   1671  CG  ASP A 213      -4.556  56.367  90.707  1.00  0.00           C  
ATOM   1672  OD1 ASP A 213      -3.471  55.804  90.966  1.00  0.00           O  
ATOM   1673  OD2 ASP A 213      -4.879  56.579  89.511  1.00  0.00           O  
ATOM   1674  C   ASP A 213      -6.036  56.386  94.340  1.00  0.00           C  
ATOM   1675  O   ASP A 213      -5.464  57.005  95.236  1.00  0.00           O  
ATOM   1676  N   ALA A 214      -7.310  56.002  94.465  1.00  0.00           N  
ATOM   1677  CA  ALA A 214      -8.107  56.258  95.668  1.00  0.00           C  
ATOM   1678  CB  ALA A 214      -9.560  55.873  95.375  1.00  0.00           C  
ATOM   1679  C   ALA A 214      -7.566  55.540  96.926  1.00  0.00           C  
ATOM   1680  O   ALA A 214      -7.590  56.115  98.013  1.00  0.00           O  
ATOM   1681  N   LEU A 215      -7.043  54.313  96.800  1.00  0.00           N  
ATOM   1682  CA  LEU A 215      -6.430  53.557  97.905  1.00  0.00           C  
ATOM   1683  CB  LEU A 215      -6.349  52.062  97.536  1.00  0.00           C  
ATOM   1684  CG  LEU A 215      -7.704  51.330  97.430  1.00  0.00           C  
ATOM   1685  CD1 LEU A 215      -7.469  49.899  96.939  1.00  0.00           C  
ATOM   1686  CD2 LEU A 215      -8.451  51.265  98.761  1.00  0.00           C  
ATOM   1687  C   LEU A 215      -5.041  54.099  98.293  1.00  0.00           C  
ATOM   1688  O   LEU A 215      -4.725  54.191  99.481  1.00  0.00           O  
ATOM   1689  N   ARG A 216      -4.225  54.497  97.311  1.00  0.00           N  
ATOM   1690  CA  ARG A 216      -2.972  55.207  97.558  1.00  0.00           C  
ATOM   1691  C   ARG A 216      -3.234  56.531  98.292  1.00  0.00           C  
ATOM   1692  O   ARG A 216      -2.627  56.784  99.333  1.00  0.00           O  
ATOM   1693  CB  ARG A 216      -2.231  55.466  96.245  1.00 30.00           C  
ATOM   1694  CG  ARG A 216      -1.716  54.209  95.564  1.00 30.00           C  
ATOM   1695  CD  ARG A 216      -0.939  54.470  94.284  1.00 30.00           C  
ATOM   1696  NE  ARG A 216      -0.525  53.230  93.631  1.00 30.00           N  
ATOM   1697  CZ  ARG A 216       0.063  53.174  92.446  1.00 30.00           C  
ATOM   1698  NH1 ARG A 216       0.316  54.289  91.774  1.00 30.00           N  
ATOM   1699  NH2 ARG A 216       0.405  52.001  91.927  1.00 30.00           N  
ATOM   1700  N   TYR A 217      -4.202  57.326  97.819  1.00  0.00           N  
ATOM   1701  CA  TYR A 217      -4.690  58.530  98.499  1.00  0.00           C  
ATOM   1702  CB  TYR A 217      -5.843  59.141  97.682  1.00  0.00           C  
ATOM   1703  CG  TYR A 217      -6.635  60.230  98.387  1.00  0.00           C  
ATOM   1704  CD1 TYR A 217      -7.679  59.884  99.270  1.00  0.00           C  
ATOM   1705  CE1 TYR A 217      -8.370  60.882  99.983  1.00  0.00           C  
ATOM   1706  CZ  TYR A 217      -8.040  62.241  99.781  1.00  0.00           C  
ATOM   1707  OH  TYR A 217      -8.687  63.205 100.493  1.00  0.00           O  
ATOM   1708  CE2 TYR A 217      -7.054  62.593  98.836  1.00  0.00           C  
ATOM   1709  CD2 TYR A 217      -6.348  61.587  98.145  1.00  0.00           C  
ATOM   1710  C   TYR A 217      -5.099  58.238  99.951  1.00  0.00           C  
ATOM   1711  O   TYR A 217      -4.709  58.984 100.845  1.00  0.00           O  
ATOM   1712  N   LEU A 218      -5.812  57.132 100.212  1.00  0.00           N  
ATOM   1713  CA  LEU A 218      -6.216  56.705 101.561  1.00  0.00           C  
ATOM   1714  CB  LEU A 218      -7.143  55.473 101.443  1.00  0.00           C  
ATOM   1715  CG  LEU A 218      -8.548  55.691 102.021  1.00  0.00           C  
ATOM   1716  CD1 LEU A 218      -9.314  56.798 101.299  1.00  0.00           C  
ATOM   1717  CD2 LEU A 218      -9.348  54.394 101.889  1.00  0.00           C  
ATOM   1718  C   LEU A 218      -5.017  56.403 102.474  1.00  0.00           C  
ATOM   1719  O   LEU A 218      -4.903  56.985 103.552  1.00  0.00           O  
ATOM   1720  N   ASP A 219      -4.095  55.540 102.038  1.00  0.00           N  
ATOM   1721  CA  ASP A 219      -2.916  55.181 102.828  1.00  0.00           C  
ATOM   1722  C   ASP A 219      -2.011  56.398 103.110  1.00  0.00           C  
ATOM   1723  O   ASP A 219      -1.356  56.473 104.151  1.00  0.00           O  
ATOM   1724  CB  ASP A 219      -2.113  54.092 102.114  1.00 30.00           C  
ATOM   1725  CG  ASP A 219      -2.820  52.751 102.119  1.00 30.00           C  
ATOM   1726  OD1 ASP A 219      -3.777  52.584 102.903  1.00 30.00           O  
ATOM   1727  OD2 ASP A 219      -2.487  51.804 101.373  1.00 30.00           O  
ATOM   1728  N   LEU A 220      -2.005  57.371 102.197  1.00  0.00           N  
ATOM   1729  CA  LEU A 220      -1.312  58.646 102.331  1.00  0.00           C  
ATOM   1730  CB  LEU A 220      -1.188  59.205 100.902  1.00  0.00           C  
ATOM   1731  CG  LEU A 220      -0.209  60.363 100.700  1.00  0.00           C  
ATOM   1732  CD1 LEU A 220       1.203  59.978 101.125  1.00  0.00           C  
ATOM   1733  CD2 LEU A 220      -0.188  60.716  99.215  1.00  0.00           C  
ATOM   1734  C   LEU A 220      -2.026  59.588 103.322  1.00  0.00           C  
ATOM   1735  O   LEU A 220      -1.379  60.148 104.211  1.00  0.00           O  
ATOM   1736  N   LYS A 221      -3.361  59.692 103.240  1.00  0.00           N  
ATOM   1737  CA  LYS A 221      -4.215  60.462 104.167  1.00  0.00           C  
ATOM   1738  CB  LYS A 221      -5.696  60.324 103.743  1.00  0.00           C  
ATOM   1739  CG  LYS A 221      -6.566  61.544 104.075  1.00  0.00           C  
ATOM   1740  CD  LYS A 221      -6.209  62.712 103.146  1.00  0.00           C  
ATOM   1741  CE  LYS A 221      -7.190  63.877 103.272  1.00  0.00           C  
ATOM   1742  NZ  LYS A 221      -6.909  64.892 102.225  1.00  0.00           N  
ATOM   1743  C   LYS A 221      -4.030  59.998 105.612  1.00  0.00           C  
ATOM   1744  O   LYS A 221      -3.828  60.819 106.503  1.00  0.00           O  
ATOM   1745  N   GLU A 222      -4.004  58.682 105.810  1.00  0.00           N  
ATOM   1746  CA  GLU A 222      -3.747  58.036 107.099  1.00  0.00           C  
ATOM   1747  CB  GLU A 222      -3.679  56.516 106.877  1.00  0.00           C  
ATOM   1748  CG  GLU A 222      -5.044  55.812 106.866  1.00  0.00           C  
ATOM   1749  CD  GLU A 222      -5.613  55.581 108.277  1.00  0.00           C  
ATOM   1750  OE1 GLU A 222      -6.802  55.889 108.478  1.00  0.00           O  
ATOM   1751  OE2 GLU A 222      -4.851  55.087 109.150  1.00  0.00           O  
ATOM   1752  C   GLU A 222      -2.443  58.528 107.753  1.00  0.00           C  
ATOM   1753  O   GLU A 222      -2.464  59.010 108.885  1.00  0.00           O  
ATOM   1754  N   LYS A 223      -1.292  58.439 107.061  1.00  0.00           N  
ATOM   1755  CA  LYS A 223       0.002  58.828 107.661  1.00  0.00           C  
ATOM   1756  CB  LYS A 223       1.189  58.076 107.027  1.00  0.00           C  
ATOM   1757  CG  LYS A 223       1.389  58.314 105.523  1.00  0.00           C  
ATOM   1758  CD  LYS A 223       2.799  57.906 105.049  1.00  0.00           C  
ATOM   1759  CE  LYS A 223       2.987  58.259 103.563  1.00  0.00           C  
ATOM   1760  NZ  LYS A 223       4.404  58.232 103.113  1.00  0.00           N  
ATOM   1761  C   LYS A 223       0.218  60.348 107.776  1.00  0.00           C  
ATOM   1762  O   LYS A 223       0.966  60.770 108.654  1.00  0.00           O  
ATOM   1763  N   LEU A 224      -0.492  61.159 106.988  1.00  0.00           N  
ATOM   1764  CA  LEU A 224      -0.536  62.616 107.152  1.00  0.00           C  
ATOM   1765  CB  LEU A 224      -1.277  63.210 105.938  1.00  0.00           C  
ATOM   1766  CG  LEU A 224      -1.462  64.738 105.939  1.00  0.00           C  
ATOM   1767  CD1 LEU A 224      -0.138  65.504 105.927  1.00  0.00           C  
ATOM   1768  CD2 LEU A 224      -2.242  65.147 104.686  1.00  0.00           C  
ATOM   1769  C   LEU A 224      -1.147  63.031 108.506  1.00  0.00           C  
ATOM   1770  O   LEU A 224      -0.567  63.859 109.209  1.00  0.00           O  
ATOM   1771  N   GLU A 225      -2.262  62.421 108.926  1.00  0.00           N  
ATOM   1772  CA  GLU A 225      -2.892  62.755 110.213  1.00  0.00           C  
ATOM   1773  CB  GLU A 225      -4.340  62.218 110.245  1.00  0.00           C  
ATOM   1774  CG  GLU A 225      -5.361  63.224 110.809  1.00  0.00           C  
ATOM   1775  CD  GLU A 225      -5.650  64.369 109.819  1.00  0.00           C  
ATOM   1776  OE1 GLU A 225      -4.688  65.057 109.414  1.00  0.00           O  
ATOM   1777  OE2 GLU A 225      -6.813  64.572 109.408  1.00  0.00           O  
ATOM   1778  C   GLU A 225      -2.044  62.277 111.405  1.00  0.00           C  
ATOM   1779  O   GLU A 225      -1.874  63.016 112.376  1.00  0.00           O  
ATOM   1780  N   ARG A 226      -1.393  61.105 111.283  1.00  0.00           N  
ATOM   1781  CA  ARG A 226      -0.389  60.633 112.259  1.00  0.00           C  
ATOM   1782  CB  ARG A 226       0.228  59.281 111.847  1.00  0.00           C  
ATOM   1783  CG  ARG A 226      -0.749  58.102 111.692  1.00  0.00           C  
ATOM   1784  CD  ARG A 226       0.015  56.829 111.271  1.00  0.00           C  
ATOM   1785  NE  ARG A 226      -0.706  55.948 110.323  1.00  0.00           N  
ATOM   1786  CZ  ARG A 226      -1.864  55.328 110.463  1.00  0.00           C  
ATOM   1787  NH1 ARG A 226      -2.635  55.437 111.503  1.00  0.00           N  
ATOM   1788  NH2 ARG A 226      -2.292  54.554 109.518  1.00  0.00           N  
ATOM   1789  C   ARG A 226       0.741  61.655 112.445  1.00  0.00           C  
ATOM   1790  O   ARG A 226       1.131  61.920 113.580  1.00  0.00           O  
ATOM   1791  N   ALA A 227       1.249  62.234 111.352  1.00  0.00           N  
ATOM   1792  CA  ALA A 227       2.326  63.221 111.393  1.00  0.00           C  
ATOM   1793  CB  ALA A 227       2.863  63.417 109.970  1.00  0.00           C  
ATOM   1794  C   ALA A 227       1.881  64.552 112.030  1.00  0.00           C  
ATOM   1795  O   ALA A 227       2.641  65.143 112.794  1.00  0.00           O  
ATOM   1796  N   ARG A 228       0.640  64.995 111.776  1.00  0.00           N  
ATOM   1797  CA  ARG A 228       0.050  66.195 112.402  1.00  0.00           C  
ATOM   1798  CB  ARG A 228      -1.277  66.538 111.699  1.00  0.00           C  
ATOM   1799  CG  ARG A 228      -1.080  67.131 110.285  1.00  0.00           C  
ATOM   1800  CD  ARG A 228      -2.388  67.012 109.493  1.00  0.00           C  
ATOM   1801  NE  ARG A 228      -2.411  67.745 108.206  1.00  0.00           N  
ATOM   1802  CZ  ARG A 228      -3.454  67.761 107.388  1.00  0.00           C  
ATOM   1803  NH1 ARG A 228      -4.506  67.020 107.579  1.00  0.00           N  
ATOM   1804  NH2 ARG A 228      -3.499  68.535 106.341  1.00  0.00           N  
ATOM   1805  C   ARG A 228      -0.116  66.014 113.919  1.00  0.00           C  
ATOM   1806  O   ARG A 228       0.346  66.857 114.684  1.00  0.00           O  
ATOM   1807  N   VAL A 229      -0.654  64.875 114.360  1.00  0.00           N  
ATOM   1808  CA  VAL A 229      -0.770  64.518 115.789  1.00  0.00           C  
ATOM   1809  CB  VAL A 229      -1.617  63.236 115.937  1.00  0.00           C  
ATOM   1810  CG1 VAL A 229      -1.586  62.639 117.350  1.00  0.00           C  
ATOM   1811  CG2 VAL A 229      -3.079  63.552 115.589  1.00  0.00           C  
ATOM   1812  C   VAL A 229       0.602  64.388 116.469  1.00  0.00           C  
ATOM   1813  O   VAL A 229       0.792  64.894 117.576  1.00  0.00           O  
ATOM   1814  N   ALA A 230       1.582  63.757 115.813  1.00  0.00           N  
ATOM   1815  CA  ALA A 230       2.953  63.645 116.319  1.00  0.00           C  
ATOM   1816  CB  ALA A 230       3.746  62.733 115.376  1.00  0.00           C  
ATOM   1817  C   ALA A 230       3.631  65.019 116.486  1.00  0.00           C  
ATOM   1818  O   ALA A 230       4.241  65.282 117.527  1.00  0.00           O  
ATOM   1819  N   LEU A 231       3.453  65.924 115.514  1.00  0.00           N  
ATOM   1820  CA  LEU A 231       3.880  67.323 115.608  1.00  0.00           C  
ATOM   1821  CB  LEU A 231       3.547  68.028 114.275  1.00  0.00           C  
ATOM   1822  CG  LEU A 231       4.104  69.457 114.146  1.00  0.00           C  
ATOM   1823  CD1 LEU A 231       5.590  69.426 113.787  1.00  0.00           C  
ATOM   1824  CD2 LEU A 231       3.381  70.213 113.029  1.00  0.00           C  
ATOM   1825  C   LEU A 231       3.234  68.026 116.815  1.00  0.00           C  
ATOM   1826  O   LEU A 231       3.925  68.743 117.535  1.00  0.00           O  
ATOM   1827  N   LEU A 232       1.949  67.772 117.080  1.00  0.00           N  
ATOM   1828  CA  LEU A 232       1.208  68.309 118.223  1.00  0.00           C  
ATOM   1829  CB  LEU A 232      -0.273  67.897 118.063  1.00  0.00           C  
ATOM   1830  CG  LEU A 232      -1.311  68.943 118.491  1.00  0.00           C  
ATOM   1831  CD1 LEU A 232      -2.678  68.266 118.562  1.00  0.00           C  
ATOM   1832  CD2 LEU A 232      -1.015  69.556 119.856  1.00  0.00           C  
ATOM   1833  C   LEU A 232       1.791  67.815 119.567  1.00  0.00           C  
ATOM   1834  O   LEU A 232       2.107  68.619 120.450  1.00  0.00           O  
ATOM   1835  N   LEU A 233       1.984  66.496 119.710  1.00  0.00           N  
ATOM   1836  CA  LEU A 233       2.596  65.880 120.898  1.00  0.00           C  
ATOM   1837  CB  LEU A 233       2.687  64.355 120.705  1.00  0.00           C  
ATOM   1838  CG  LEU A 233       1.349  63.600 120.682  1.00  0.00           C  
ATOM   1839  CD1 LEU A 233       1.615  62.155 120.284  1.00  0.00           C  
ATOM   1840  CD2 LEU A 233       0.670  63.579 122.050  1.00  0.00           C  
ATOM   1841  C   LEU A 233       4.008  66.418 121.165  1.00  0.00           C  
ATOM   1842  O   LEU A 233       4.391  66.616 122.323  1.00  0.00           O  
ATOM   1843  N   GLY A 234       4.773  66.649 120.094  1.00  0.00           N  
ATOM   1844  CA  GLY A 234       6.060  67.326 120.156  1.00  0.00           C  
ATOM   1845  C   GLY A 234       5.906  68.767 120.634  1.00  0.00           C  
ATOM   1846  O   GLY A 234       6.555  69.155 121.604  1.00  0.00           O  
ATOM   1847  N   GLU A 235       5.029  69.554 120.005  1.00  0.00           N  
ATOM   1848  CA  GLU A 235       4.866  70.986 120.293  1.00  0.00           C  
ATOM   1849  CB  GLU A 235       3.975  71.682 119.244  1.00  0.00           C  
ATOM   1850  CG  GLU A 235       4.816  71.969 117.990  1.00  0.00           C  
ATOM   1851  CD  GLU A 235       4.222  72.944 116.969  1.00  0.00           C  
ATOM   1852  OE1 GLU A 235       3.379  73.790 117.345  1.00  0.00           O  
ATOM   1853  OE2 GLU A 235       4.735  72.954 115.823  1.00  0.00           O  
ATOM   1854  C   GLU A 235       4.394  71.300 121.715  1.00  0.00           C  
ATOM   1855  O   GLU A 235       4.890  72.268 122.284  1.00  0.00           O  
ATOM   1856  N   ILE A 236       3.525  70.496 122.341  1.00  0.00           N  
ATOM   1857  CA  ILE A 236       3.119  70.725 123.747  1.00  0.00           C  
ATOM   1858  CB  ILE A 236       1.993  69.752 124.169  1.00  0.00           C  
ATOM   1859  CG2 ILE A 236       1.743  69.772 125.695  1.00  0.00           C  
ATOM   1860  CG1 ILE A 236       0.688  70.097 123.419  1.00  0.00           C  
ATOM   1861  CD1 ILE A 236      -0.362  68.985 123.516  1.00  0.00           C  
ATOM   1862  C   ILE A 236       4.330  70.611 124.680  1.00  0.00           C  
ATOM   1863  O   ILE A 236       4.626  71.531 125.445  1.00  0.00           O  
ATOM   1864  N   LYS A 237       5.060  69.492 124.579  1.00  0.00           N  
ATOM   1865  CA  LYS A 237       6.260  69.218 125.380  1.00  0.00           C  
ATOM   1866  CB  LYS A 237       6.768  67.798 125.082  1.00  0.00           C  
ATOM   1867  CG  LYS A 237       5.808  66.724 125.612  1.00  0.00           C  
ATOM   1868  CD  LYS A 237       6.287  65.321 125.218  1.00  0.00           C  
ATOM   1869  CE  LYS A 237       5.298  64.271 125.738  1.00  0.00           C  
ATOM   1870  NZ  LYS A 237       5.653  62.903 125.279  1.00  0.00           N  
ATOM   1871  C   LYS A 237       7.359  70.238 125.104  1.00  0.00           C  
ATOM   1872  O   LYS A 237       8.090  70.604 126.018  1.00  0.00           O  
ATOM   1873  N   ILE A 238       7.469  70.707 123.863  1.00  0.00           N  
ATOM   1874  CA  ILE A 238       8.412  71.752 123.457  1.00  0.00           C  
ATOM   1875  CB  ILE A 238       8.609  71.679 121.926  1.00  0.00           C  
ATOM   1876  CG2 ILE A 238       9.148  72.968 121.289  1.00  0.00           C  
ATOM   1877  CG1 ILE A 238       9.571  70.492 121.666  1.00  0.00           C  
ATOM   1878  CD1 ILE A 238       9.677  70.038 120.211  1.00  0.00           C  
ATOM   1879  C   ILE A 238       8.008  73.122 124.015  1.00  0.00           C  
ATOM   1880  O   ILE A 238       8.872  73.791 124.564  1.00  0.00           O  
ATOM   1881  N   LEU A 239       6.731  73.517 124.002  1.00  0.00           N  
ATOM   1882  CA  LEU A 239       6.283  74.751 124.666  1.00  0.00           C  
ATOM   1883  CB  LEU A 239       4.807  75.040 124.327  1.00  0.00           C  
ATOM   1884  CG  LEU A 239       4.574  75.420 122.851  1.00  0.00           C  
ATOM   1885  CD1 LEU A 239       3.110  75.229 122.453  1.00  0.00           C  
ATOM   1886  CD2 LEU A 239       4.934  76.878 122.568  1.00  0.00           C  
ATOM   1887  C   LEU A 239       6.530  74.677 126.181  1.00  0.00           C  
ATOM   1888  O   LEU A 239       7.263  75.502 126.718  1.00  0.00           O  
ATOM   1889  N   GLU A 240       6.034  73.647 126.873  1.00  0.00           N  
ATOM   1890  CA  GLU A 240       6.227  73.479 128.330  1.00  0.00           C  
ATOM   1891  CB  GLU A 240       5.414  72.281 128.852  1.00  0.00           C  
ATOM   1892  CG  GLU A 240       3.917  72.584 128.854  1.00  0.00           C  
ATOM   1893  CD  GLU A 240       3.065  71.430 129.399  1.00  0.00           C  
ATOM   1894  OE1 GLU A 240       3.256  70.272 128.968  1.00  0.00           O  
ATOM   1895  OE2 GLU A 240       2.150  71.737 130.200  1.00  0.00           O  
ATOM   1896  C   GLU A 240       7.689  73.308 128.785  1.00  0.00           C  
ATOM   1897  O   GLU A 240       7.966  73.399 129.983  1.00  0.00           O  
ATOM   1898  N   THR A 241       8.639  73.045 127.880  1.00  0.00           N  
ATOM   1899  CA  THR A 241      10.070  72.952 128.228  1.00  0.00           C  
ATOM   1900  CB  THR A 241      10.672  71.589 127.867  1.00  0.00           C  
ATOM   1901  CG2 THR A 241       9.996  70.440 128.627  1.00  0.00           C  
ATOM   1902  OG1 THR A 241      10.584  71.327 126.494  1.00  0.00           O  
ATOM   1903  C   THR A 241      10.920  74.113 127.709  1.00  0.00           C  
ATOM   1904  O   THR A 241      11.790  74.558 128.455  1.00  0.00           O  
ATOM   1905  N   GLN A 242      10.639  74.675 126.528  1.00  0.00           N  
ATOM   1906  CA  GLN A 242      11.281  75.909 126.048  1.00  0.00           C  
ATOM   1907  CB  GLN A 242      10.976  76.162 124.564  1.00  0.00           C  
ATOM   1908  CG  GLN A 242      11.682  75.164 123.637  1.00  0.00           C  
ATOM   1909  CD  GLN A 242      11.469  75.476 122.156  1.00  0.00           C  
ATOM   1910  OE1 GLN A 242      10.582  76.201 121.736  1.00  0.00           O  
ATOM   1911  NE2 GLN A 242      12.284  74.927 121.285  1.00  0.00           N  
ATOM   1912  C   GLN A 242      10.851  77.140 126.850  1.00  0.00           C  
ATOM   1913  O   GLN A 242      11.685  78.016 127.096  1.00  0.00           O  
ATOM   1914  N   ILE A 243       9.597  77.203 127.328  1.00  0.00           N  
ATOM   1915  CA  ILE A 243       9.146  78.298 128.203  1.00  0.00           C  
ATOM   1916  CB  ILE A 243       7.648  78.148 128.584  1.00  0.00           C  
ATOM   1917  CG2 ILE A 243       7.255  79.091 129.736  1.00  0.00           C  
ATOM   1918  CG1 ILE A 243       6.756  78.456 127.359  1.00  0.00           C  
ATOM   1919  CD1 ILE A 243       5.301  77.978 127.497  1.00  0.00           C  
ATOM   1920  C   ILE A 243      10.085  78.407 129.414  1.00  0.00           C  
ATOM   1921  O   ILE A 243      10.510  79.518 129.737  1.00  0.00           O  
ATOM   1922  N   LYS A 244      10.551  77.279 129.976  1.00  0.00           N  
ATOM   1923  CA  LYS A 244      11.492  77.220 131.118  1.00  0.00           C  
ATOM   1924  CB  LYS A 244      11.848  75.766 131.477  1.00  0.00           C  
ATOM   1925  CG  LYS A 244      10.651  74.859 131.791  1.00  0.00           C  
ATOM   1926  CD  LYS A 244      11.128  73.419 132.030  1.00  0.00           C  
ATOM   1927  CE  LYS A 244       9.935  72.530 132.393  1.00  0.00           C  
ATOM   1928  NZ  LYS A 244      10.329  71.110 132.562  1.00  0.00           N  
ATOM   1929  C   LYS A 244      12.807  77.976 130.893  1.00  0.00           C  
ATOM   1930  O   LYS A 244      13.481  78.291 131.875  1.00  0.00           O  
ATOM   1931  N   GLU A 245      13.254  78.186 129.659  1.00  0.00           N  
ATOM   1932  CA  GLU A 245      14.467  78.963 129.358  1.00  0.00           C  
ATOM   1933  CB  GLU A 245      15.037  78.563 127.999  1.00  0.00           C  
ATOM   1934  CG  GLU A 245      15.520  77.110 128.020  1.00  0.00           C  
ATOM   1935  CD  GLU A 245      16.198  76.707 126.709  1.00  0.00           C  
ATOM   1936  OE1 GLU A 245      16.754  77.605 126.035  1.00  0.00           O  
ATOM   1937  OE2 GLU A 245      16.179  75.490 126.434  1.00  0.00           O  
ATOM   1938  C   GLU A 245      14.212  80.470 129.377  1.00  0.00           C  
ATOM   1939  O   GLU A 245      15.061  81.225 129.859  1.00  0.00           O  
ATOM   1940  N   GLY A 246      13.030  80.893 128.918  1.00  0.00           N  
ATOM   1941  CA  GLY A 246      12.529  82.251 129.114  1.00  0.00           C  
ATOM   1942  C   GLY A 246      12.237  82.543 130.587  1.00  0.00           C  
ATOM   1943  O   GLY A 246      12.607  83.611 131.070  1.00  0.00           O  
ATOM   1944  N   GLU A 247      11.652  81.576 131.304  1.00  0.00           N  
ATOM   1945  CA  GLU A 247      11.228  81.710 132.703  1.00  0.00           C  
ATOM   1946  CB  GLU A 247      10.670  80.392 133.249  1.00  0.00           C  
ATOM   1947  CG  GLU A 247       9.309  80.012 132.663  1.00  0.00           C  
ATOM   1948  CD  GLU A 247       8.396  79.446 133.745  1.00  0.00           C  
ATOM   1949  OE1 GLU A 247       8.729  78.344 134.245  1.00  0.00           O  
ATOM   1950  OE2 GLU A 247       7.414  80.142 134.063  1.00  0.00           O  
ATOM   1951  C   GLU A 247      12.340  82.152 133.647  1.00  0.00           C  
ATOM   1952  O   GLU A 247      12.081  83.027 134.464  1.00  0.00           O  
ATOM   1953  N   LYS A 248      13.573  81.619 133.536  1.00  0.00           N  
ATOM   1954  CA  LYS A 248      14.690  82.053 134.407  1.00  0.00           C  
ATOM   1955  CB  LYS A 248      16.017  81.353 134.042  1.00  0.00           C  
ATOM   1956  CG  LYS A 248      16.134  79.952 134.675  1.00  0.00           C  
ATOM   1957  CD  LYS A 248      16.143  78.804 133.656  1.00  0.00           C  
ATOM   1958  CE  LYS A 248      15.350  77.617 134.210  1.00  0.00           C  
ATOM   1959  NZ  LYS A 248      15.233  76.547 133.195  1.00  0.00           N  
ATOM   1960  C   LYS A 248      14.834  83.580 134.392  1.00  0.00           C  
ATOM   1961  O   LYS A 248      14.675  84.215 135.431  1.00  0.00           O  
ATOM   1962  N   ARG A 249      14.889  84.160 133.185  1.00  0.00           N  
ATOM   1963  CA  ARG A 249      14.990  85.611 132.920  1.00  0.00           C  
ATOM   1964  CB  ARG A 249      15.376  85.878 131.457  1.00  0.00           C  
ATOM   1965  CG  ARG A 249      16.546  85.044 130.891  1.00  0.00           C  
ATOM   1966  CD  ARG A 249      16.040  84.294 129.651  1.00  0.00           C  
ATOM   1967  NE  ARG A 249      17.077  83.494 128.971  1.00  0.00           N  
ATOM   1968  CZ  ARG A 249      17.908  83.915 128.034  1.00  0.00           C  
ATOM   1969  NH1 ARG A 249      17.988  85.177 127.710  1.00  0.00           N  
ATOM   1970  NH2 ARG A 249      18.670  83.078 127.390  1.00  0.00           N  
ATOM   1971  C   ARG A 249      13.749  86.435 133.306  1.00  0.00           C  
ATOM   1972  O   ARG A 249      13.657  87.607 132.938  1.00  0.00           O  
ATOM   1973  N   ARG A 250      12.772  85.833 133.995  1.00  0.00           N  
ATOM   1974  CA  ARG A 250      11.584  86.504 134.547  1.00  0.00           C  
ATOM   1975  CB  ARG A 250      10.373  86.219 133.648  1.00  0.00           C  
ATOM   1976  CG  ARG A 250       9.418  87.419 133.705  1.00  0.00           C  
ATOM   1977  CD  ARG A 250       8.065  87.128 133.059  1.00  0.00           C  
ATOM   1978  NE  ARG A 250       8.158  86.953 131.596  1.00  0.00           N  
ATOM   1979  CZ  ARG A 250       7.713  85.919 130.911  1.00  0.00           C  
ATOM   1980  NH1 ARG A 250       7.426  84.767 131.442  1.00  0.00           N  
ATOM   1981  NH2 ARG A 250       7.485  86.031 129.636  1.00  0.00           N  
ATOM   1982  C   ARG A 250      11.314  86.141 136.015  1.00  0.00           C  
ATOM   1983  O   ARG A 250      10.872  87.002 136.769  1.00  0.00           O  
ATOM   1984  N   ALA A 251      11.672  84.933 136.436  1.00  0.00           N  
ATOM   1985  CA  ALA A 251      11.828  84.563 137.839  1.00  0.00           C  
ATOM   1986  CB  ALA A 251      12.245  83.088 137.909  1.00  0.00           C  
ATOM   1987  C   ALA A 251      12.866  85.470 138.521  1.00  0.00           C  
ATOM   1988  O   ALA A 251      12.642  85.918 139.640  1.00  0.00           O  
ATOM   1989  N   GLU A 252      13.942  85.823 137.810  1.00  0.00           N  
ATOM   1990  CA  GLU A 252      14.887  86.870 138.211  1.00  0.00           C  
ATOM   1991  CB  GLU A 252      15.976  87.023 137.126  1.00  0.00           C  
ATOM   1992  CG  GLU A 252      16.935  85.809 137.055  1.00  0.00           C  
ATOM   1993  CD  GLU A 252      17.444  85.476 135.637  1.00  0.00           C  
ATOM   1994  OE1 GLU A 252      17.623  86.403 134.814  1.00  0.00           O  
ATOM   1995  OE2 GLU A 252      17.642  84.272 135.338  1.00  0.00           O  
ATOM   1996  C   GLU A 252      14.154  88.196 138.508  1.00  0.00           C  
ATOM   1997  O   GLU A 252      14.289  88.717 139.610  1.00  0.00           O  
ATOM   1998  N   ILE A 253      13.285  88.681 137.610  1.00  0.00           N  
ATOM   1999  CA  ILE A 253      12.472  89.895 137.820  1.00  0.00           C  
ATOM   2000  CB  ILE A 253      11.682  90.249 136.528  1.00  0.00           C  
ATOM   2001  CG2 ILE A 253      10.681  91.395 136.758  1.00  0.00           C  
ATOM   2002  CG1 ILE A 253      12.666  90.571 135.375  1.00  0.00           C  
ATOM   2003  CD1 ILE A 253      12.023  91.084 134.076  1.00  0.00           C  
ATOM   2004  C   ILE A 253      11.558  89.767 139.055  1.00  0.00           C  
ATOM   2005  O   ILE A 253      11.583  90.638 139.930  1.00  0.00           O  
ATOM   2006  N   GLU A 254      10.760  88.703 139.155  1.00  0.00           N  
ATOM   2007  CA  GLU A 254       9.772  88.548 140.238  1.00  0.00           C  
ATOM   2008  CB  GLU A 254       8.684  87.533 139.827  1.00  0.00           C  
ATOM   2009  CG  GLU A 254       7.876  88.049 138.610  1.00  0.00           C  
ATOM   2010  CD  GLU A 254       6.598  87.262 138.269  1.00  0.00           C  
ATOM   2011  OE1 GLU A 254       6.241  86.325 139.018  1.00  0.00           O  
ATOM   2012  OE2 GLU A 254       5.959  87.629 137.252  1.00  0.00           O  
ATOM   2013  C   GLU A 254      10.412  88.251 141.615  1.00  0.00           C  
ATOM   2014  O   GLU A 254       9.882  88.680 142.643  1.00  0.00           O  
ATOM   2015  N   GLU A 255      11.593  87.617 141.666  1.00  0.00           N  
ATOM   2016  CA  GLU A 255      12.435  87.585 142.869  1.00  0.00           C  
ATOM   2017  CB  GLU A 255      13.608  86.605 142.726  1.00  0.00           C  
ATOM   2018  CG  GLU A 255      13.311  85.116 142.947  1.00  0.00           C  
ATOM   2019  CD  GLU A 255      14.576  84.345 143.399  1.00  0.00           C  
ATOM   2020  OE1 GLU A 255      15.684  84.950 143.475  1.00  0.00           O  
ATOM   2021  OE2 GLU A 255      14.420  83.150 143.734  1.00  0.00           O  
ATOM   2022  C   GLU A 255      13.069  88.946 143.197  1.00  0.00           C  
ATOM   2023  O   GLU A 255      13.176  89.302 144.372  1.00  0.00           O  
ATOM   2024  N   GLU A 256      13.576  89.683 142.207  1.00  0.00           N  
ATOM   2025  CA  GLU A 256      14.333  90.915 142.448  1.00  0.00           C  
ATOM   2026  CB  GLU A 256      15.208  91.288 141.247  1.00  0.00           C  
ATOM   2027  CG  GLU A 256      16.443  90.374 141.244  1.00  0.00           C  
ATOM   2028  CD  GLU A 256      17.467  90.680 140.156  1.00  0.00           C  
ATOM   2029  OE1 GLU A 256      17.141  91.428 139.208  1.00  0.00           O  
ATOM   2030  OE2 GLU A 256      18.588  90.147 140.339  1.00  0.00           O  
ATOM   2031  C   GLU A 256      13.457  92.074 142.901  1.00  0.00           C  
ATOM   2032  O   GLU A 256      13.868  92.790 143.816  1.00  0.00           O  
ATOM   2033  N   ILE A 257      12.227  92.183 142.394  1.00  0.00           N  
ATOM   2034  CA  ILE A 257      11.221  93.111 142.931  1.00  0.00           C  
ATOM   2035  CB  ILE A 257       9.898  92.974 142.137  1.00  0.00           C  
ATOM   2036  CG2 ILE A 257       8.747  93.741 142.811  1.00  0.00           C  
ATOM   2037  CG1 ILE A 257      10.087  93.491 140.688  1.00  0.00           C  
ATOM   2038  CD1 ILE A 257       9.030  92.967 139.708  1.00  0.00           C  
ATOM   2039  C   ILE A 257      11.073  92.881 144.447  1.00  0.00           C  
ATOM   2040  O   ILE A 257      11.332  93.794 145.236  1.00  0.00           O  
ATOM   2041  N   GLN A 258      10.853  91.632 144.881  1.00  0.00           N  
ATOM   2042  CA  GLN A 258      10.820  91.285 146.311  1.00  0.00           C  
ATOM   2043  CB  GLN A 258      10.529  89.797 146.520  1.00  0.00           C  
ATOM   2044  CG  GLN A 258       9.111  89.326 146.207  1.00  0.00           C  
ATOM   2045  CD  GLN A 258       8.864  87.935 146.795  1.00  0.00           C  
ATOM   2046  OE1 GLN A 258       9.512  87.481 147.745  1.00  0.00           O  
ATOM   2047  NE2 GLN A 258       7.922  87.201 146.254  1.00  0.00           N  
ATOM   2048  C   GLN A 258      12.130  91.555 147.070  1.00  0.00           C  
ATOM   2049  O   GLN A 258      12.094  91.778 148.281  1.00  0.00           O  
ATOM   2050  N   LYS A 259      13.307  91.446 146.437  1.00  0.00           N  
ATOM   2051  CA  LYS A 259      14.586  91.750 147.110  1.00  0.00           C  
ATOM   2052  CB  LYS A 259      15.801  91.337 146.254  1.00  0.00           C  
ATOM   2053  CG  LYS A 259      16.013  89.810 146.181  1.00  0.00           C  
ATOM   2054  CD  LYS A 259      17.013  89.414 145.078  1.00  0.00           C  
ATOM   2055  CE  LYS A 259      16.853  87.934 144.673  1.00  0.00           C  
ATOM   2056  NZ  LYS A 259      17.431  87.603 143.341  1.00  0.00           N  
ATOM   2057  C   LYS A 259      14.656  93.234 147.466  1.00  0.00           C  
ATOM   2058  O   LYS A 259      15.084  93.560 148.568  1.00  0.00           O  
ATOM   2059  N   ILE A 260      14.213  94.116 146.575  1.00  0.00           N  
ATOM   2060  CA  ILE A 260      14.407  95.559 146.746  1.00  0.00           C  
ATOM   2061  CB  ILE A 260      14.632  96.224 145.375  1.00  0.00           C  
ATOM   2062  CG2 ILE A 260      15.013  97.705 145.578  1.00  0.00           C  
ATOM   2063  CG1 ILE A 260      15.764  95.541 144.548  1.00  0.00           C  
ATOM   2064  CD1 ILE A 260      15.518  95.502 143.034  1.00  0.00           C  
ATOM   2065  C   ILE A 260      13.277  96.179 147.597  1.00  0.00           C  
ATOM   2066  O   ILE A 260      13.543  97.088 148.385  1.00  0.00           O  
ATOM   2067  N   GLU A 261      12.068  95.600 147.611  1.00  0.00           N  
ATOM   2068  CA  GLU A 261      11.095  95.805 148.707  1.00  0.00           C  
ATOM   2069  CB  GLU A 261       9.930  94.810 148.605  1.00  0.00           C  
ATOM   2070  CG  GLU A 261       8.962  95.061 147.449  1.00  0.00           C  
ATOM   2071  CD  GLU A 261       7.815  94.040 147.453  1.00  0.00           C  
ATOM   2072  OE1 GLU A 261       8.022  92.882 147.908  1.00  0.00           O  
ATOM   2073  OE2 GLU A 261       6.727  94.417 146.988  1.00  0.00           O  
ATOM   2074  C   GLU A 261      11.753  95.586 150.082  1.00  0.00           C  
ATOM   2075  O   GLU A 261      11.684  96.437 150.975  1.00  0.00           O  
ATOM   2076  N   LYS A 262      12.467  94.461 150.226  1.00  0.00           N  
ATOM   2077  CA  LYS A 262      13.176  94.092 151.463  1.00  0.00           C  
ATOM   2078  CB  LYS A 262      13.569  92.603 151.424  1.00  0.00           C  
ATOM   2079  CG  LYS A 262      12.341  91.670 151.422  1.00  0.00           C  
ATOM   2080  CD  LYS A 262      12.663  90.252 150.907  1.00  0.00           C  
ATOM   2081  CE  LYS A 262      11.344  89.538 150.558  1.00  0.00           C  
ATOM   2082  NZ  LYS A 262      11.538  88.290 149.769  1.00  0.00           N  
ATOM   2083  C   LYS A 262      14.372  95.014 151.760  1.00  0.00           C  
ATOM   2084  O   LYS A 262      14.794  95.093 152.910  1.00  0.00           O  
ATOM   2085  N   GLU A 263      14.917  95.743 150.785  1.00  0.00           N  
ATOM   2086  CA  GLU A 263      15.896  96.822 151.011  1.00  0.00           C  
ATOM   2087  CB  GLU A 263      16.701  97.118 149.736  1.00  0.00           C  
ATOM   2088  CG  GLU A 263      17.628  95.937 149.419  1.00  0.00           C  
ATOM   2089  CD  GLU A 263      18.563  96.163 148.227  1.00  0.00           C  
ATOM   2090  OE1 GLU A 263      18.380  97.148 147.474  1.00  0.00           O  
ATOM   2091  OE2 GLU A 263      19.478  95.321 148.105  1.00  0.00           O  
ATOM   2092  C   GLU A 263      15.248  98.104 151.552  1.00  0.00           C  
ATOM   2093  O   GLU A 263      15.789  98.723 152.475  1.00  0.00           O  
ATOM   2094  N   ILE A 264      14.056  98.462 151.063  1.00  0.00           N  
ATOM   2095  CA  ILE A 264      13.270  99.567 151.627  1.00  0.00           C  
ATOM   2096  CB  ILE A 264      12.081  99.912 150.701  1.00  0.00           C  
ATOM   2097  CG2 ILE A 264      11.213 101.034 151.303  1.00  0.00           C  
ATOM   2098  CG1 ILE A 264      12.551 100.350 149.290  1.00  0.00           C  
ATOM   2099  CD1 ILE A 264      11.559  99.911 148.208  1.00  0.00           C  
ATOM   2100  C   ILE A 264      12.831  99.234 153.067  1.00  0.00           C  
ATOM   2101  O   ILE A 264      12.871 100.119 153.927  1.00  0.00           O  
ATOM   2102  N   GLU A 265      12.495  97.970 153.367  1.00  0.00           N  
ATOM   2103  CA  GLU A 265      12.228  97.485 154.735  1.00  0.00           C  
ATOM   2104  CB  GLU A 265      11.872  95.991 154.761  1.00  0.00           C  
ATOM   2105  CG  GLU A 265      10.407  95.616 154.513  1.00  0.00           C  
ATOM   2106  CD  GLU A 265      10.143  94.200 155.065  1.00  0.00           C  
ATOM   2107  OE1 GLU A 265      10.447  93.978 156.266  1.00  0.00           O  
ATOM   2108  OE2 GLU A 265       9.699  93.319 154.306  1.00  0.00           O  
ATOM   2109  C   GLU A 265      13.420  97.627 155.692  1.00  0.00           C  
ATOM   2110  O   GLU A 265      13.211  97.998 156.846  1.00  0.00           O  
ATOM   2111  N   LYS A 266      14.654  97.317 155.259  1.00  0.00           N  
ATOM   2112  CA  LYS A 266      15.851  97.378 156.130  1.00  0.00           C  
ATOM   2113  CB  LYS A 266      17.108  96.931 155.373  1.00  0.00           C  
ATOM   2114  CG  LYS A 266      17.212  95.411 155.219  1.00  0.00           C  
ATOM   2115  CD  LYS A 266      18.379  95.100 154.278  1.00  0.00           C  
ATOM   2116  CE  LYS A 266      18.440  93.613 153.944  1.00  0.00           C  
ATOM   2117  NZ  LYS A 266      19.591  93.337 153.050  1.00  0.00           N  
ATOM   2118  C   LYS A 266      16.054  98.789 156.660  1.00  0.00           C  
ATOM   2119  O   LYS A 266      15.914  99.040 157.856  1.00  0.00           O  
ATOM   2120  N   ILE A 267      16.229  99.735 155.736  1.00  0.00           N  
ATOM   2121  CA  ILE A 267      16.295 101.160 156.065  1.00  0.00           C  
ATOM   2122  CB  ILE A 267      16.635 101.986 154.798  1.00  0.00           C  
ATOM   2123  CG2 ILE A 267      16.895 103.458 155.182  1.00  0.00           C  
ATOM   2124  CG1 ILE A 267      17.857 101.465 153.999  1.00  0.00           C  
ATOM   2125  CD1 ILE A 267      17.943 102.057 152.583  1.00  0.00           C  
ATOM   2126  C   ILE A 267      14.968 101.600 156.735  1.00  0.00           C  
ATOM   2127  O   ILE A 267      14.908 102.573 157.487  1.00  0.00           O  
ATOM   2128  N   GLY A 268      13.853 100.917 156.441  1.00  0.00           N  
ATOM   2129  CA  GLY A 268      12.535 101.021 157.088  1.00  0.00           C  
ATOM   2130  C   GLY A 268      12.639 100.993 158.602  1.00  0.00           C  
ATOM   2131  O   GLY A 268      12.359 101.998 159.263  1.00  0.00           O  
ATOM   2132  N   LYS A 269      13.094  99.846 159.099  1.00  0.00           N  
ATOM   2133  CA  LYS A 269      13.285  99.524 160.515  1.00  0.00           C  
ATOM   2134  CB  LYS A 269      13.498  98.001 160.625  1.00  0.00           C  
ATOM   2135  CG  LYS A 269      12.229  97.253 160.162  1.00  0.00           C  
ATOM   2136  CD  LYS A 269      12.441  95.759 159.903  1.00  0.00           C  
ATOM   2137  CE  LYS A 269      11.174  95.234 159.217  1.00  0.00           C  
ATOM   2138  NZ  LYS A 269      11.326  93.850 158.722  1.00  0.00           N  
ATOM   2139  C   LYS A 269      14.405 100.373 161.124  1.00  0.00           C  
ATOM   2140  O   LYS A 269      14.148 101.036 162.132  1.00  0.00           O  
ATOM   2141  N   GLU A 270      15.532 100.535 160.415  1.00  0.00           N  
ATOM   2142  CA  GLU A 270      16.643 101.409 160.838  1.00  0.00           C  
ATOM   2143  CB  GLU A 270      17.706 101.571 159.741  1.00  0.00           C  
ATOM   2144  CG  GLU A 270      18.607 100.366 159.450  1.00  0.00           C  
ATOM   2145  CD  GLU A 270      19.557 100.676 158.279  1.00  0.00           C  
ATOM   2146  OE1 GLU A 270      19.989 101.850 158.157  1.00  0.00           O  
ATOM   2147  OE2 GLU A 270      19.850  99.735 157.504  1.00  0.00           O  
ATOM   2148  C   GLU A 270      16.201 102.837 161.195  1.00  0.00           C  
ATOM   2149  O   GLU A 270      16.704 103.395 162.171  1.00  0.00           O  
ATOM   2150  N   ILE A 271      15.261 103.453 160.450  1.00  0.00           N  
ATOM   2151  CA  ILE A 271      14.748 104.781 160.838  1.00  0.00           C  
ATOM   2152  CB  ILE A 271      13.684 105.367 159.870  1.00  0.00           C  
ATOM   2153  CG2 ILE A 271      12.957 106.568 160.531  1.00  0.00           C  
ATOM   2154  CG1 ILE A 271      14.311 105.833 158.542  1.00  0.00           C  
ATOM   2155  CD1 ILE A 271      13.264 106.395 157.568  1.00  0.00           C  
ATOM   2156  C   ILE A 271      14.154 104.724 162.242  1.00  0.00           C  
ATOM   2157  O   ILE A 271      14.469 105.576 163.066  1.00  0.00           O  
ATOM   2158  N   VAL A 272      13.215 103.813 162.493  1.00  0.00           N  
ATOM   2159  CA  VAL A 272      12.447 103.829 163.741  1.00  0.00           C  
ATOM   2160  CB  VAL A 272      11.114 103.075 163.583  1.00  0.00           C  
ATOM   2161  CG1 VAL A 272      10.336 102.988 164.904  1.00  0.00           C  
ATOM   2162  CG2 VAL A 272      10.224 103.835 162.586  1.00  0.00           C  
ATOM   2163  C   VAL A 272      13.307 103.360 164.913  1.00  0.00           C  
ATOM   2164  O   VAL A 272      13.134 103.876 166.014  1.00  0.00           O  
ATOM   2165  N   GLU A 273      14.285 102.492 164.672  1.00  0.00           N  
ATOM   2166  CA  GLU A 273      15.349 102.150 165.621  1.00  0.00           C  
ATOM   2167  CB  GLU A 273      16.174 100.989 165.038  1.00  0.00           C  
ATOM   2168  CG  GLU A 273      15.338  99.691 164.999  1.00  0.00           C  
ATOM   2169  CD  GLU A 273      15.731  98.681 163.911  1.00  0.00           C  
ATOM   2170  OE1 GLU A 273      16.669  98.954 163.128  1.00  0.00           O  
ATOM   2171  OE2 GLU A 273      15.034  97.647 163.848  1.00  0.00           O  
ATOM   2172  C   GLU A 273      16.209 103.380 165.970  1.00  0.00           C  
ATOM   2173  O   GLU A 273      16.189 103.840 167.114  1.00  0.00           O  
ATOM   2174  N   LYS A 274      16.874 104.009 164.991  1.00  0.00           N  
ATOM   2175  CA  LYS A 274      17.743 105.178 165.232  1.00  0.00           C  
ATOM   2176  CB  LYS A 274      18.543 105.517 163.955  1.00  0.00           C  
ATOM   2177  CG  LYS A 274      19.537 104.392 163.594  1.00  0.00           C  
ATOM   2178  CD  LYS A 274      20.310 104.648 162.289  1.00  0.00           C  
ATOM   2179  CE  LYS A 274      21.155 103.406 161.959  1.00  0.00           C  
ATOM   2180  NZ  LYS A 274      21.927 103.549 160.699  1.00  0.00           N  
ATOM   2181  C   LYS A 274      16.970 106.386 165.788  1.00  0.00           C  
ATOM   2182  O   LYS A 274      17.484 107.105 166.639  1.00  0.00           O  
ATOM   2183  N   VAL A 275      15.705 106.583 165.406  1.00  0.00           N  
ATOM   2184  CA  VAL A 275      14.823 107.620 165.990  1.00  0.00           C  
ATOM   2185  CB  VAL A 275      13.587 107.853 165.092  1.00  0.00           C  
ATOM   2186  CG1 VAL A 275      12.518 108.766 165.714  1.00  0.00           C  
ATOM   2187  CG2 VAL A 275      13.962 108.509 163.752  1.00  0.00           C  
ATOM   2188  C   VAL A 275      14.409 107.299 167.437  1.00  0.00           C  
ATOM   2189  O   VAL A 275      14.189 108.220 168.222  1.00  0.00           O  
ATOM   2190  N   LYS A 276      14.302 106.022 167.834  1.00  0.00           N  
ATOM   2191  CA  LYS A 276      14.105 105.647 169.249  1.00  0.00           C  
ATOM   2192  CB  LYS A 276      13.642 104.186 169.378  1.00  0.00           C  
ATOM   2193  CG  LYS A 276      12.161 103.959 169.030  1.00  0.00           C  
ATOM   2194  CD  LYS A 276      11.897 102.446 168.938  1.00  0.00           C  
ATOM   2195  CE  LYS A 276      10.451 102.122 168.543  1.00  0.00           C  
ATOM   2196  NZ  LYS A 276      10.241 100.654 168.415  1.00  0.00           N  
ATOM   2197  C   LYS A 276      15.376 105.873 170.075  1.00  0.00           C  
ATOM   2198  O   LYS A 276      15.255 106.286 171.224  1.00  0.00           O  
ATOM   2199  N   VAL A 277      16.567 105.683 169.495  1.00  0.00           N  
ATOM   2200  CA  VAL A 277      17.838 105.996 170.184  1.00  0.00           C  
ATOM   2201  CB  VAL A 277      19.062 105.492 169.394  1.00  0.00           C  
ATOM   2202  CG1 VAL A 277      20.383 105.845 170.094  1.00  0.00           C  
ATOM   2203  CG2 VAL A 277      19.032 103.967 169.229  1.00  0.00           C  
ATOM   2204  C   VAL A 277      17.960 107.494 170.482  1.00  0.00           C  
ATOM   2205  O   VAL A 277      18.424 107.863 171.554  1.00  0.00           O  
ATOM   2206  N   LEU A 278      17.481 108.360 169.582  1.00  0.00           N  
ATOM   2207  CA  LEU A 278      17.339 109.787 169.886  1.00  0.00           C  
ATOM   2208  CB  LEU A 278      16.877 110.553 168.636  1.00  0.00           C  
ATOM   2209  CG  LEU A 278      17.978 110.853 167.611  1.00  0.00           C  
ATOM   2210  CD1 LEU A 278      17.386 111.643 166.444  1.00  0.00           C  
ATOM   2211  CD2 LEU A 278      19.082 111.713 168.220  1.00  0.00           C  
ATOM   2212  C   LEU A 278      16.398 110.038 171.075  1.00  0.00           C  
ATOM   2213  O   LEU A 278      16.780 110.764 171.989  1.00  0.00           O  
ATOM   2214  N   ARG A 279      15.251 109.350 171.148  1.00  0.00           N  
ATOM   2215  CA  ARG A 279      14.304 109.475 172.278  1.00  0.00           C  
ATOM   2216  CB  ARG A 279      13.003 108.726 172.000  1.00  0.00           C  
ATOM   2217  CG  ARG A 279      12.218 109.443 170.906  1.00  0.00           C  
ATOM   2218  CD  ARG A 279      10.975 108.650 170.542  1.00  0.00           C  
ATOM   2219  NE  ARG A 279      10.156 109.447 169.619  1.00  0.00           N  
ATOM   2220  CZ  ARG A 279       8.880 109.268 169.361  1.00  0.00           C  
ATOM   2221  NH1 ARG A 279       8.241 108.206 169.780  1.00  0.00           N  
ATOM   2222  NH2 ARG A 279       8.238 110.169 168.674  1.00  0.00           N  
ATOM   2223  C   ARG A 279      14.872 109.053 173.625  1.00  0.00           C  
ATOM   2224  O   ARG A 279      14.624 109.709 174.633  1.00  0.00           O  
ATOM   2225  N   GLU A 280      15.696 108.009 173.639  1.00  0.00           N  
ATOM   2226  CA  GLU A 280      16.439 107.647 174.844  1.00  0.00           C  
ATOM   2227  CB  GLU A 280      17.229 106.352 174.633  1.00  0.00           C  
ATOM   2228  CG  GLU A 280      16.341 105.099 174.644  1.00  0.00           C  
ATOM   2229  CD  GLU A 280      17.117 103.893 175.184  1.00  0.00           C  
ATOM   2230  OE1 GLU A 280      17.628 104.003 176.326  1.00  0.00           O  
ATOM   2231  OE2 GLU A 280      17.237 102.888 174.452  1.00  0.00           O  
ATOM   2232  C   GLU A 280      17.399 108.751 175.302  1.00  0.00           C  
ATOM   2233  O   GLU A 280      17.711 108.810 176.485  1.00  0.00           O  
ATOM   2234  N   ILE A 281      17.873 109.625 174.408  1.00  0.00           N  
ATOM   2235  CA  ILE A 281      18.664 110.808 174.771  1.00  0.00           C  
ATOM   2236  CB  ILE A 281      19.734 111.114 173.691  1.00  0.00           C  
ATOM   2237  CG2 ILE A 281      20.682 112.216 174.201  1.00  0.00           C  
ATOM   2238  CG1 ILE A 281      20.604 109.883 173.323  1.00  0.00           C  
ATOM   2239  CD1 ILE A 281      21.370 110.050 172.002  1.00  0.00           C  
ATOM   2240  C   ILE A 281      17.749 112.015 175.076  1.00  0.00           C  
ATOM   2241  O   ILE A 281      18.114 112.873 175.879  1.00  0.00           O  
ATOM   2242  N   GLU A 282      16.565 112.116 174.462  1.00  0.00           N  
ATOM   2243  CA  GLU A 282      15.539 113.140 174.750  1.00  0.00           C  
ATOM   2244  CB  GLU A 282      14.442 113.156 173.667  1.00  0.00           C  
ATOM   2245  CG  GLU A 282      14.998 113.655 172.309  1.00  0.00           C  
ATOM   2246  CD  GLU A 282      14.415 113.016 171.032  1.00  0.00           C  
ATOM   2247  OE1 GLU A 282      13.347 112.358 171.074  1.00  0.00           O  
ATOM   2248  OE2 GLU A 282      15.084 113.148 169.987  1.00  0.00           O  
ATOM   2249  C   GLU A 282      15.006 113.007 176.182  1.00  0.00           C  
ATOM   2250  O   GLU A 282      15.159 113.943 176.969  1.00  0.00           O  
ATOM   2251  N   GLU A 283      14.540 111.818 176.585  1.00  0.00           N  
ATOM   2252  CA  GLU A 283      14.183 111.537 177.982  1.00  0.00           C  
ATOM   2253  CB  GLU A 283      13.779 110.067 178.169  1.00  0.00           C  
ATOM   2254  CG  GLU A 283      12.373 109.680 177.690  1.00  0.00           C  
ATOM   2255  CD  GLU A 283      11.871 108.411 178.416  1.00  0.00           C  
ATOM   2256  OE1 GLU A 283      12.046 108.322 179.668  1.00  0.00           O  
ATOM   2257  OE2 GLU A 283      11.326 107.519 177.735  1.00  0.00           O  
ATOM   2258  C   GLU A 283      15.339 111.773 178.961  1.00  0.00           C  
ATOM   2259  O   GLU A 283      15.089 112.136 180.108  1.00  0.00           O  
ATOM   2260  N   ARG A 284      16.586 111.507 178.548  1.00  0.00           N  
ATOM   2261  CA  ARG A 284      17.759 111.657 179.418  1.00  0.00           C  
ATOM   2262  CB  ARG A 284      18.952 110.862 178.867  1.00  0.00           C  
ATOM   2263  CG  ARG A 284      18.853 109.370 179.237  1.00  0.00           C  
ATOM   2264  CD  ARG A 284      19.973 108.550 178.566  1.00  0.00           C  
ATOM   2265  NE  ARG A 284      19.530 107.197 178.152  1.00  0.00           N  
ATOM   2266  CZ  ARG A 284      20.301 106.174 177.820  1.00  0.00           C  
ATOM   2267  NH1 ARG A 284      21.601 106.231 177.931  1.00  0.00           N  
ATOM   2268  NH2 ARG A 284      19.838 105.051 177.374  1.00  0.00           N  
ATOM   2269  C   ARG A 284      18.067 113.126 179.698  1.00  0.00           C  
ATOM   2270  O   ARG A 284      18.084 113.483 180.870  1.00  0.00           O  
ATOM   2271  N   ILE A 285      18.149 114.007 178.695  1.00  0.00           N  
ATOM   2272  CA  ILE A 285      18.348 115.445 178.983  1.00  0.00           C  
ATOM   2273  CB  ILE A 285      18.788 116.278 177.758  1.00  0.00           C  
ATOM   2274  CG2 ILE A 285      18.977 117.768 178.116  1.00  0.00           C  
ATOM   2275  CG1 ILE A 285      20.098 115.704 177.163  1.00  0.00           C  
ATOM   2276  CD1 ILE A 285      20.734 116.547 176.048  1.00  0.00           C  
ATOM   2277  C   ILE A 285      17.127 116.062 179.682  1.00  0.00           C  
ATOM   2278  O   ILE A 285      17.332 116.873 180.573  1.00  0.00           O  
ATOM   2279  N   GLU A 286      15.874 115.685 179.380  1.00  0.00           N  
ATOM   2280  CA  GLU A 286      14.708 116.184 180.158  1.00  0.00           C  
ATOM   2281  CB  GLU A 286      13.367 115.916 179.439  1.00  0.00           C  
ATOM   2282  CG  GLU A 286      13.019 116.973 178.370  1.00  0.00           C  
ATOM   2283  CD  GLU A 286      11.624 117.623 178.519  1.00  0.00           C  
ATOM   2284  OE1 GLU A 286      11.142 117.884 179.658  1.00  0.00           O  
ATOM   2285  OE2 GLU A 286      11.004 117.889 177.456  1.00  0.00           O  
ATOM   2286  C   GLU A 286      14.640 115.657 181.605  1.00  0.00           C  
ATOM   2287  O   GLU A 286      13.858 116.183 182.406  1.00  0.00           O  
ATOM   2288  N   LYS A 287      15.460 114.653 181.960  1.00  0.00           N  
ATOM   2289  CA  LYS A 287      15.736 114.268 183.353  1.00  0.00           C  
ATOM   2290  CB  LYS A 287      15.903 112.743 183.480  1.00  0.00           C  
ATOM   2291  CG  LYS A 287      14.555 112.029 183.273  1.00  0.00           C  
ATOM   2292  CD  LYS A 287      14.719 110.526 183.000  1.00  0.00           C  
ATOM   2293  CE  LYS A 287      13.403 109.992 182.416  1.00  0.00           C  
ATOM   2294  NZ  LYS A 287      13.524 108.615 181.878  1.00  0.00           N  
ATOM   2295  C   LYS A 287      16.939 115.035 183.895  1.00  0.00           C  
ATOM   2296  O   LYS A 287      16.757 115.775 184.852  1.00  0.00           O  
ATOM   2297  N   GLU A 288      18.112 114.945 183.271  1.00  0.00           N  
ATOM   2298  CA  GLU A 288      19.378 115.585 183.691  1.00  0.00           C  
ATOM   2299  CB  GLU A 288      20.492 115.201 182.692  1.00  0.00           C  
ATOM   2300  CG  GLU A 288      20.841 113.697 182.689  1.00  0.00           C  
ATOM   2301  CD  GLU A 288      21.552 113.237 181.402  1.00  0.00           C  
ATOM   2302  OE1 GLU A 288      22.277 114.060 180.780  1.00  0.00           O  
ATOM   2303  OE2 GLU A 288      21.337 112.065 181.006  1.00  0.00           O  
ATOM   2304  C   GLU A 288      19.288 117.125 183.802  1.00  0.00           C  
ATOM   2305  O   GLU A 288      19.958 117.735 184.637  1.00  0.00           O  
ATOM   2306  N   SER A 289      18.424 117.777 183.007  1.00  0.00           N  
ATOM   2307  CA  SER A 289      18.129 119.218 183.095  1.00  0.00           C  
ATOM   2308  CB  SER A 289      17.517 119.744 181.792  1.00  0.00           C  
ATOM   2309  OG  SER A 289      16.150 119.400 181.666  1.00  0.00           O  
ATOM   2310  C   SER A 289      17.220 119.599 184.278  1.00  0.00           C  
ATOM   2311  O   SER A 289      17.097 120.783 184.607  1.00  0.00           O  
ATOM   2312  N   GLY A 290      16.607 118.705 184.930  1.00  0.00           N  
ATOM   2313  CA  GLY A 290      15.649 118.765 186.040  1.00  0.00           C  
ATOM   2314  C   GLY A 290      16.220 118.423 187.427  1.00  0.00           C  
ATOM   2315  O   GLY A 290      15.604 118.775 188.437  1.00  0.00           O  
ATOM   2316  N   GLU A 291      17.281 117.752 187.653  1.00  0.00           N  
ATOM   2317  CA  GLU A 291      18.146 117.403 188.798  1.00  0.00           C  
ATOM   2318  CB  GLU A 291      18.736 116.006 188.521  1.00  0.00           C  
ATOM   2319  CG  GLU A 291      18.858 115.179 189.803  1.00  0.00           C  
ATOM   2320  CD  GLU A 291      19.359 113.754 189.550  1.00  0.00           C  
ATOM   2321  OE1 GLU A 291      19.919 113.502 188.462  1.00  0.00           O  
ATOM   2322  OE2 GLU A 291      19.166 112.937 190.476  1.00  0.00           O  
ATOM   2323  C   GLU A 291      19.289 118.406 189.061  1.00  0.00           C  
ATOM   2324  O   GLU A 291      19.772 118.572 190.047  1.00  0.00           O  
ATOM   2325  N   GLU A 292      19.702 118.411 188.084  1.00  0.00           N  
ATOM   2326  CA  GLU A 292      20.673 119.495 187.959  1.00  0.00           C  
ATOM   2327  C   GLU A 292      19.963 120.851 187.874  1.00  0.00           C  
ATOM   2328  O   GLU A 292      20.232 121.526 188.494  1.00  0.00           O  
ATOM   2329  CB  GLU A 292      21.560 119.284 186.729  1.00 30.00           C  
ATOM   2330  CG  GLU A 292      22.487 118.082 186.830  1.00 30.00           C  
ATOM   2331  CD  GLU A 292      23.296 117.864 185.566  1.00 30.00           C  
ATOM   2332  OE1 GLU A 292      23.001 118.526 184.549  1.00 30.00           O  
ATOM   2333  OE2 GLU A 292      24.224 117.029 185.589  1.00 30.00           O  
ATOM   2334  N   ALA A 293      18.753 120.752 187.329  1.00  0.00           N  
ATOM   2335  CA  ALA A 293      18.255 122.129 187.502  1.00  0.00           C  
ATOM   2336  CB  ALA A 293      17.467 122.545 186.264  1.00  0.00           C  
ATOM   2337  C   ALA A 293      17.479 122.407 188.823  1.00  0.00           C  
ATOM   2338  O   ALA A 293      17.565 123.510 189.350  1.00  0.00           O  
ATOM   2339  N   ILE A 294      17.027 121.569 189.446  1.00  0.00           N  
ATOM   2340  CA  ILE A 294      16.217 121.740 190.664  1.00  0.00           C  
ATOM   2341  CB  ILE A 294      14.741 121.359 190.369  1.00  0.00           C  
ATOM   2342  CG2 ILE A 294      13.882 121.345 191.653  1.00  0.00           C  
ATOM   2343  CG1 ILE A 294      14.109 122.332 189.348  1.00  0.00           C  
ATOM   2344  CD1 ILE A 294      12.786 121.848 188.737  1.00  0.00           C  
ATOM   2345  C   ILE A 294      16.791 120.928 191.847  1.00  0.00           C  
ATOM   2346  O   ILE A 294      16.681 121.360 192.988  1.00  0.00           O  
ATOM   2347  N   GLN A 295      17.685 120.798 191.587  1.00  0.00           N  
ATOM   2348  CA  GLN A 295      18.280 120.667 192.934  1.00  0.00           C  
ATOM   2349  CB  GLN A 295      18.221 119.224 193.454  1.00  0.00           C  
ATOM   2350  CG  GLN A 295      16.800 118.639 193.498  1.00  0.00           C  
ATOM   2351  CD  GLN A 295      16.714 117.415 194.405  1.00  0.00           C  
ATOM   2352  OE1 GLN A 295      17.312 117.355 195.467  1.00  0.00           O  
ATOM   2353  NE2 GLN A 295      15.953 116.408 194.034  1.00  0.00           N  
ATOM   2354  C   GLN A 295      19.728 121.171 193.038  1.00  0.00           C  
ATOM   2355  O   GLN A 295      20.044 121.934 193.942  1.00  0.00           O  
ATOM   2356  N   ILE A 296      20.767 121.327 191.834  1.00  0.00           N  
ATOM   2357  CA  ILE A 296      22.152 121.440 192.332  1.00  0.00           C  
ATOM   2358  CB  ILE A 296      23.038 120.398 191.607  1.00  0.00           C  
ATOM   2359  CG2 ILE A 296      24.527 120.769 191.526  1.00  0.00           C  
ATOM   2360  CG1 ILE A 296      22.852 119.048 192.346  1.00  0.00           C  
ATOM   2361  CD1 ILE A 296      23.273 117.789 191.577  1.00  0.00           C  
ATOM   2362  C   ILE A 296      22.664 122.880 192.219  1.00  0.00           C  
ATOM   2363  O   ILE A 296      23.288 123.378 193.149  1.00  0.00           O  
ATOM   2364  N   THR A 297      22.301 123.578 191.142  1.00  0.00           N  
ATOM   2365  CA  THR A 297      22.612 124.999 190.917  1.00  0.00           C  
ATOM   2366  CB  THR A 297      22.091 125.434 189.543  1.00  0.00           C  
ATOM   2367  CG2 THR A 297      22.746 124.662 188.403  1.00  0.00           C  
ATOM   2368  OG1 THR A 297      20.718 125.159 189.437  1.00  0.00           O  
ATOM   2369  C   THR A 297      22.017 125.905 191.999  1.00  0.00           C  
ATOM   2370  O   THR A 297      22.745 126.714 192.572  1.00  0.00           O  
ATOM   2371  N   LYS A 298      20.734 125.720 192.351  1.00  0.00           N  
ATOM   2372  CA  LYS A 298      20.078 126.394 193.489  1.00  0.00           C  
ATOM   2373  CB  LYS A 298      18.623 125.936 193.638  1.00  0.00           C  
ATOM   2374  CG  LYS A 298      17.720 126.602 192.610  1.00  0.00           C  
ATOM   2375  CD  LYS A 298      16.336 125.947 192.640  1.00  0.00           C  
ATOM   2376  CE  LYS A 298      15.557 126.589 191.503  1.00  0.00           C  
ATOM   2377  NZ  LYS A 298      14.151 126.140 191.414  1.00  0.00           N  
ATOM   2378  C   LYS A 298      20.799 126.124 194.799  1.00  0.00           C  
ATOM   2379  O   LYS A 298      21.196 127.074 195.462  1.00  0.00           O  
ATOM   2380  N   LYS A 299      21.021 124.847 195.136  1.00  0.00           N  
ATOM   2381  CA  LYS A 299      21.699 124.446 196.381  1.00  0.00           C  
ATOM   2382  CB  LYS A 299      21.793 122.910 196.460  1.00  0.00           C  
ATOM   2383  CG  LYS A 299      20.416 122.248 196.673  1.00  0.00           C  
ATOM   2384  CD  LYS A 299      20.485 120.715 196.558  1.00  0.00           C  
ATOM   2385  CE  LYS A 299      19.074 120.115 196.678  1.00  0.00           C  
ATOM   2386  NZ  LYS A 299      19.066 118.636 196.523  1.00  0.00           N  
ATOM   2387  C   LYS A 299      23.074 125.117 196.490  1.00  0.00           C  
ATOM   2388  O   LYS A 299      23.441 125.594 197.553  1.00  0.00           O  
ATOM   2389  N   ILE A 300      23.804 125.243 195.380  1.00  0.00           N  
ATOM   2390  CA  ILE A 300      25.088 125.955 195.335  1.00  0.00           C  
ATOM   2391  CB  ILE A 300      25.810 125.648 194.014  1.00  0.00           C  
ATOM   2392  CG2 ILE A 300      27.032 126.545 193.751  1.00  0.00           C  
ATOM   2393  CG1 ILE A 300      26.259 124.181 194.077  1.00  0.00           C  
ATOM   2394  CD1 ILE A 300      26.472 123.591 192.694  1.00  0.00           C  
ATOM   2395  C   ILE A 300      24.911 127.453 195.561  1.00  0.00           C  
ATOM   2396  O   ILE A 300      25.626 128.000 196.387  1.00  0.00           O  
ATOM   2397  N   GLY A 301      23.945 128.101 194.903  1.00  0.00           N  
ATOM   2398  CA  GLY A 301      23.598 129.507 195.161  1.00  0.00           C  
ATOM   2399  C   GLY A 301      23.185 129.763 196.617  1.00  0.00           C  
ATOM   2400  O   GLY A 301      23.553 130.776 197.212  1.00  0.00           O  
ATOM   2401  N   GLU A 302      22.499 128.804 197.240  1.00  0.00           N  
ATOM   2402  CA  GLU A 302      22.178 128.818 198.664  1.00  0.00           C  
ATOM   2403  CB  GLU A 302      21.164 127.723 199.002  1.00  0.00           C  
ATOM   2404  CG  GLU A 302      19.757 127.903 198.423  1.00  0.00           C  
ATOM   2405  CD  GLU A 302      18.927 126.648 198.723  1.00  0.00           C  
ATOM   2406  OE1 GLU A 302      19.070 126.134 199.864  1.00  0.00           O  
ATOM   2407  OE2 GLU A 302      18.199 126.192 197.810  1.00  0.00           O  
ATOM   2408  C   GLU A 302      23.407 128.621 199.565  1.00  0.00           C  
ATOM   2409  O   GLU A 302      23.389 129.094 200.693  1.00  0.00           O  
ATOM   2410  N   VAL A 303      24.467 127.931 199.134  1.00  0.00           N  
ATOM   2411  CA  VAL A 303      25.694 127.782 199.943  1.00  0.00           C  
ATOM   2412  CB  VAL A 303      26.298 126.368 199.814  1.00  0.00           C  
ATOM   2413  CG1 VAL A 303      27.545 126.168 200.690  1.00  0.00           C  
ATOM   2414  CG2 VAL A 303      25.324 125.274 200.286  1.00  0.00           C  
ATOM   2415  C   VAL A 303      26.697 128.922 199.677  1.00  0.00           C  
ATOM   2416  O   VAL A 303      27.353 129.378 200.614  1.00  0.00           O  
ATOM   2417  N   THR A 304      26.791 129.462 198.452  1.00  0.00           N  
ATOM   2418  CA  THR A 304      27.690 130.593 198.120  1.00  0.00           C  
ATOM   2419  CB  THR A 304      27.738 130.955 196.619  1.00  0.00           C  
ATOM   2420  CG2 THR A 304      28.351 129.900 195.702  1.00  0.00           C  
ATOM   2421  OG1 THR A 304      26.462 131.252 196.119  1.00  0.00           O  
ATOM   2422  C   THR A 304      27.258 131.825 198.894  1.00  0.00           C  
ATOM   2423  O   THR A 304      28.081 132.502 199.512  1.00  0.00           O  
ATOM   2424  N   SER A 305      25.948 132.036 198.955  1.00  0.00           N  
ATOM   2425  CA  SER A 305      25.305 133.000 199.824  1.00  0.00           C  
ATOM   2426  CB  SER A 305      23.824 133.006 199.537  1.00  0.00           C  
ATOM   2427  OG  SER A 305      23.236 131.741 199.616  1.00  0.00           O  
ATOM   2428  C   SER A 305      25.517 132.716 201.300  1.00  0.00           C  
ATOM   2429  O   SER A 305      25.911 133.630 202.010  1.00  0.00           O  
ATOM   2430  N   LYS A 306      25.337 131.471 201.777  1.00  0.00           N  
ATOM   2431  CA  LYS A 306      25.610 131.114 203.182  1.00  0.00           C  
ATOM   2432  CB  LYS A 306      25.113 129.687 203.517  1.00  0.00           C  
ATOM   2433  CG  LYS A 306      23.570 129.608 203.627  1.00  0.00           C  
ATOM   2434  CD  LYS A 306      22.976 128.187 203.486  1.00  0.00           C  
ATOM   2435  CE  LYS A 306      21.501 128.276 203.030  1.00  0.00           C  
ATOM   2436  NZ  LYS A 306      20.927 126.967 202.601  1.00  0.00           N  
ATOM   2437  C   LYS A 306      27.064 131.375 203.605  1.00  0.00           C  
ATOM   2438  O   LYS A 306      27.280 131.602 204.788  1.00  0.00           O  
ATOM   2439  N   ILE A 307      28.051 131.500 202.719  1.00  0.00           N  
ATOM   2440  CA  ILE A 307      29.408 132.005 203.033  1.00  0.00           C  
ATOM   2441  CB  ILE A 307      30.457 131.352 202.107  1.00  0.00           C  
ATOM   2442  CG2 ILE A 307      31.859 131.972 202.288  1.00  0.00           C  
ATOM   2443  CG1 ILE A 307      30.458 129.844 202.425  1.00  0.00           C  
ATOM   2444  CD1 ILE A 307      31.527 129.044 201.691  1.00  0.00           C  
ATOM   2445  C   ILE A 307      29.503 133.539 203.030  1.00  0.00           C  
ATOM   2446  O   ILE A 307      30.183 134.116 203.874  1.00  0.00           O  
ATOM   2447  N   GLU A 308      28.779 134.254 202.168  1.00  0.00           N  
ATOM   2448  CA  GLU A 308      28.593 135.691 202.403  1.00  0.00           C  
ATOM   2449  CB  GLU A 308      27.911 136.391 201.209  1.00  0.00           C  
ATOM   2450  CG  GLU A 308      28.710 136.444 199.895  1.00  0.00           C  
ATOM   2451  CD  GLU A 308      28.414 137.695 199.023  1.00  0.00           C  
ATOM   2452  OE1 GLU A 308      27.398 138.409 199.220  1.00  0.00           O  
ATOM   2453  OE2 GLU A 308      29.276 137.974 198.154  1.00  0.00           O  
ATOM   2454  C   GLU A 308      27.867 135.946 203.755  1.00  0.00           C  
ATOM   2455  O   GLU A 308      28.157 136.948 204.408  1.00  0.00           O  
ATOM   2456  N   LEU A 309      26.973 135.045 204.219  1.00  0.00           N  
ATOM   2457  CA  LEU A 309      26.208 135.168 205.479  1.00  0.00           C  
ATOM   2458  CB  LEU A 309      25.036 134.159 205.575  1.00  0.00           C  
ATOM   2459  CG  LEU A 309      23.807 134.171 204.646  1.00  0.00           C  
ATOM   2460  CD1 LEU A 309      22.916 132.964 204.973  1.00  0.00           C  
ATOM   2461  CD2 LEU A 309      22.891 135.374 204.835  1.00  0.00           C  
ATOM   2462  C   LEU A 309      27.088 134.957 206.717  1.00  0.00           C  
ATOM   2463  O   LEU A 309      26.675 135.303 207.824  1.00  0.00           O  
ATOM   2464  N   THR A 310      28.266 134.347 206.556  1.00  0.00           N  
ATOM   2465  CA  THR A 310      29.307 134.336 207.584  1.00  0.00           C  
ATOM   2466  CB  THR A 310      30.092 133.021 207.634  1.00  0.00           C  
ATOM   2467  CG2 THR A 310      29.227 131.795 207.909  1.00  0.00           C  
ATOM   2468  OG1 THR A 310      30.758 132.796 206.427  1.00  0.00           O  
ATOM   2469  C   THR A 310      30.253 135.521 207.409  1.00  0.00           C  
ATOM   2470  O   THR A 310      30.534 136.156 208.416  1.00  0.00           O  
ATOM   2471  N   LYS A 311      30.672 135.900 206.182  1.00  0.00           N  
ATOM   2472  CA  LYS A 311      31.537 137.083 205.941  1.00  0.00           C  
ATOM   2473  CB  LYS A 311      31.631 137.456 204.455  1.00  0.00           C  
ATOM   2474  CG  LYS A 311      32.629 136.597 203.685  1.00  0.00           C  
ATOM   2475  CD  LYS A 311      32.713 137.117 202.249  1.00  0.00           C  
ATOM   2476  CE  LYS A 311      33.660 136.227 201.451  1.00  0.00           C  
ATOM   2477  NZ  LYS A 311      33.742 136.676 200.041  1.00  0.00           N  
ATOM   2478  C   LYS A 311      31.039 138.310 206.683  1.00  0.00           C  
ATOM   2479  O   LYS A 311      31.755 138.817 207.535  1.00  0.00           O  
ATOM   2480  N   ARG A 312      29.772 138.651 206.461  1.00  0.00           N  
ATOM   2481  CA  ARG A 312      29.090 139.786 207.082  1.00  0.00           C  
ATOM   2482  CB  ARG A 312      27.676 139.832 206.470  1.00  0.00           C  
ATOM   2483  CG  ARG A 312      27.810 140.482 205.074  1.00  0.00           C  
ATOM   2484  CD  ARG A 312      26.486 140.790 204.375  1.00  0.00           C  
ATOM   2485  NE  ARG A 312      26.680 140.992 202.915  1.00  0.00           N  
ATOM   2486  CZ  ARG A 312      25.802 141.496 202.058  1.00  0.00           C  
ATOM   2487  NH1 ARG A 312      24.755 142.156 202.473  1.00  0.00           N  
ATOM   2488  NH2 ARG A 312      25.901 141.275 200.776  1.00  0.00           N  
ATOM   2489  C   ARG A 312      29.189 139.751 208.615  1.00  0.00           C  
ATOM   2490  O   ARG A 312      29.720 140.678 209.208  1.00  0.00           O  
ATOM   2491  N   ASN A 313      28.844 138.631 209.250  1.00  0.00           N  
ATOM   2492  CA  ASN A 313      29.001 138.422 210.696  1.00  0.00           C  
ATOM   2493  CB  ASN A 313      28.288 137.114 211.112  1.00  0.00           C  
ATOM   2494  CG  ASN A 313      26.789 137.086 210.852  1.00  0.00           C  
ATOM   2495  OD1 ASN A 313      26.291 137.559 209.846  1.00  0.00           O  
ATOM   2496  ND2 ASN A 313      26.010 136.471 211.714  1.00  0.00           N  
ATOM   2497  C   ASN A 313      30.474 138.394 211.176  1.00  0.00           C  
ATOM   2498  O   ASN A 313      30.717 138.678 212.343  1.00  0.00           O  
ATOM   2499  N   ILE A 314      31.450 138.024 210.340  1.00  0.00           N  
ATOM   2500  CA  ILE A 314      32.877 137.897 210.707  1.00  0.00           C  
ATOM   2501  CB  ILE A 314      33.557 136.807 209.854  1.00  0.00           C  
ATOM   2502  CG2 ILE A 314      35.098 136.820 209.996  1.00  0.00           C  
ATOM   2503  CG1 ILE A 314      33.012 135.413 210.232  1.00  0.00           C  
ATOM   2504  CD1 ILE A 314      33.275 134.412 209.108  1.00  0.00           C  
ATOM   2505  C   ILE A 314      33.637 139.217 210.565  1.00  0.00           C  
ATOM   2506  O   ILE A 314      34.518 139.497 211.374  1.00  0.00           O  
ATOM   2507  N   GLU A 315      33.338 139.993 209.523  1.00  0.00           N  
ATOM   2508  CA  GLU A 315      33.837 141.356 209.335  1.00  0.00           C  
ATOM   2509  CB  GLU A 315      33.319 141.895 207.979  1.00  0.00           C  
ATOM   2510  CG  GLU A 315      34.046 141.198 206.796  1.00  0.00           C  
ATOM   2511  CD  GLU A 315      33.217 140.883 205.527  1.00  0.00           C  
ATOM   2512  OE1 GLU A 315      31.999 141.170 205.465  1.00  0.00           O  
ATOM   2513  OE2 GLU A 315      33.813 140.285 204.598  1.00  0.00           O  
ATOM   2514  C   GLU A 315      33.419 142.188 210.553  1.00  0.00           C  
ATOM   2515  O   GLU A 315      34.277 142.669 211.288  1.00  0.00           O  
ATOM   2516  N   VAL A 316      32.132 142.140 210.896  1.00  0.00           N  
ATOM   2517  CA  VAL A 316      31.557 142.662 212.141  1.00  0.00           C  
ATOM   2518  CB  VAL A 316      30.062 142.339 212.148  1.00  0.00           C  
ATOM   2519  CG1 VAL A 316      29.442 142.547 213.533  1.00  0.00           C  
ATOM   2520  CG2 VAL A 316      29.380 143.181 211.057  1.00  0.00           C  
ATOM   2521  C   VAL A 316      32.207 142.104 213.406  1.00  0.00           C  
ATOM   2522  O   VAL A 316      32.590 142.872 214.281  1.00  0.00           O  
ATOM   2523  N   ALA A 317      32.364 140.780 213.545  1.00  0.00           N  
ATOM   2524  CA  ALA A 317      33.002 140.191 214.732  1.00  0.00           C  
ATOM   2525  CB  ALA A 317      32.800 138.670 214.724  1.00  0.00           C  
ATOM   2526  C   ALA A 317      34.492 140.575 214.876  1.00  0.00           C  
ATOM   2527  O   ALA A 317      35.125 140.230 215.876  1.00  0.00           O  
ATOM   2528  N   LYS A 318      35.057 141.277 213.880  1.00  0.00           N  
ATOM   2529  CA  LYS A 318      36.344 141.972 213.948  1.00  0.00           C  
ATOM   2530  CB  LYS A 318      37.173 141.640 212.701  1.00  0.00           C  
ATOM   2531  CG  LYS A 318      37.545 140.149 212.675  1.00  0.00           C  
ATOM   2532  CD  LYS A 318      38.177 139.760 211.337  1.00  0.00           C  
ATOM   2533  CE  LYS A 318      38.424 138.248 211.332  1.00  0.00           C  
ATOM   2534  NZ  LYS A 318      39.104 137.809 210.090  1.00  0.00           N  
ATOM   2535  C   LYS A 318      36.176 143.483 214.158  1.00  0.00           C  
ATOM   2536  O   LYS A 318      36.981 144.043 214.892  1.00  0.00           O  
ATOM   2537  N   GLU A 319      35.137 144.131 213.637  1.00  0.00           N  
ATOM   2538  CA  GLU A 319      34.791 145.535 213.934  1.00  0.00           C  
ATOM   2539  CB  GLU A 319      33.672 146.019 212.991  1.00  0.00           C  
ATOM   2540  CG  GLU A 319      34.176 146.159 211.537  1.00  0.00           C  
ATOM   2541  CD  GLU A 319      33.080 146.401 210.480  1.00  0.00           C  
ATOM   2542  OE1 GLU A 319      31.877 146.307 210.807  1.00  0.00           O  
ATOM   2543  OE2 GLU A 319      33.458 146.684 209.317  1.00  0.00           O  
ATOM   2544  C   GLU A 319      34.424 145.744 215.420  1.00  0.00           C  
ATOM   2545  O   GLU A 319      35.069 146.559 216.086  1.00  0.00           O  
ATOM   2546  N   GLU A 320      33.536 144.907 215.983  1.00  0.00           N  
ATOM   2547  CA  GLU A 320      33.272 144.845 217.433  1.00  0.00           C  
ATOM   2548  CB  GLU A 320      32.399 143.622 217.802  1.00  0.00           C  
ATOM   2549  CG  GLU A 320      30.877 143.821 217.854  1.00  0.00           C  
ATOM   2550  CD  GLU A 320      30.318 142.967 219.016  1.00  0.00           C  
ATOM   2551  OE1 GLU A 320      30.104 141.748 218.786  1.00  0.00           O  
ATOM   2552  OE2 GLU A 320      30.256 143.484 220.161  1.00  0.00           O  
ATOM   2553  C   GLU A 320      34.581 144.676 218.217  1.00  0.00           C  
ATOM   2554  O   GLU A 320      34.734 145.199 219.325  1.00  0.00           O  
ATOM   2555  N   LEU A 321      35.539 143.922 217.660  1.00  0.00           N  
ATOM   2556  CA  LEU A 321      36.823 143.676 218.298  1.00  0.00           C  
ATOM   2557  CB  LEU A 321      37.438 142.354 217.848  1.00  0.00           C  
ATOM   2558  CG  LEU A 321      36.796 141.132 218.495  1.00  0.00           C  
ATOM   2559  CD1 LEU A 321      37.575 139.924 217.961  1.00  0.00           C  
ATOM   2560  CD2 LEU A 321      36.894 141.224 220.030  1.00  0.00           C  
ATOM   2561  C   LEU A 321      37.857 144.769 218.173  1.00  0.00           C  
ATOM   2562  O   LEU A 321      38.587 144.953 219.140  1.00  0.00           O  
ATOM   2563  N   GLU A 322      37.966 145.488 217.072  1.00  0.00           N  
ATOM   2564  CA  GLU A 322      38.891 146.610 217.020  1.00  0.00           C  
ATOM   2565  CB  GLU A 322      39.281 146.917 215.575  1.00  0.00           C  
ATOM   2566  CG  GLU A 322      40.115 145.746 215.000  1.00  0.00           C  
ATOM   2567  CD  GLU A 322      41.300 146.240 214.170  1.00  0.00           C  
ATOM   2568  OE1 GLU A 322      42.112 147.018 214.729  1.00  0.00           O  
ATOM   2569  OE2 GLU A 322      41.405 145.867 212.977  1.00  0.00           O  
ATOM   2570  C   GLU A 322      38.346 147.797 217.824  1.00  0.00           C  
ATOM   2571  O   GLU A 322      39.129 148.466 218.504  1.00  0.00           O  
ATOM   2572  N   ASP A 323      37.022 147.978 217.902  1.00  0.00           N  
ATOM   2573  CA  ASP A 323      36.405 148.864 218.897  1.00  0.00           C  
ATOM   2574  CB  ASP A 323      34.902 149.021 218.611  1.00  0.00           C  
ATOM   2575  CG  ASP A 323      34.286 150.146 219.449  1.00  0.00           C  
ATOM   2576  OD1 ASP A 323      34.948 151.194 219.665  1.00  0.00           O  
ATOM   2577  OD2 ASP A 323      33.159 149.990 219.986  1.00  0.00           O  
ATOM   2578  C   ASP A 323      36.635 148.361 220.337  1.00  0.00           C  
ATOM   2579  O   ASP A 323      36.992 149.127 221.234  1.00  0.00           O  
ATOM   2580  N   ALA A 324      36.495 147.052 220.594  1.00  0.00           N  
ATOM   2581  CA  ALA A 324      36.738 146.484 221.917  1.00  0.00           C  
ATOM   2582  CB  ALA A 324      36.267 145.030 221.988  1.00  0.00           C  
ATOM   2583  C   ALA A 324      38.205 146.566 222.352  1.00  0.00           C  
ATOM   2584  O   ALA A 324      38.468 147.098 223.425  1.00  0.00           O  
ATOM   2585  N   GLN A 325      39.141 146.012 221.581  1.00  0.00           N  
ATOM   2586  CA  GLN A 325      40.572 145.892 221.890  1.00  0.00           C  
ATOM   2587  CB  GLN A 325      41.295 145.097 220.791  1.00  0.00           C  
ATOM   2588  CG  GLN A 325      40.914 143.604 220.804  1.00  0.00           C  
ATOM   2589  CD  GLN A 325      41.561 142.812 219.668  1.00  0.00           C  
ATOM   2590  OE1 GLN A 325      42.553 143.194 219.080  1.00  0.00           O  
ATOM   2591  NE2 GLN A 325      41.064 141.632 219.371  1.00  0.00           N  
ATOM   2592  C   GLN A 325      41.218 147.259 222.102  1.00  0.00           C  
ATOM   2593  O   GLN A 325      41.946 147.447 223.074  1.00  0.00           O  
ATOM   2594  N   ARG A 326      40.877 148.250 221.268  1.00  0.00           N  
ATOM   2595  CA  ARG A 326      41.331 149.642 221.428  1.00  0.00           C  
ATOM   2596  CB  ARG A 326      41.119 150.397 220.104  1.00  0.00           C  
ATOM   2597  CG  ARG A 326      41.883 149.769 218.913  1.00  0.00           C  
ATOM   2598  CD  ARG A 326      41.476 150.451 217.598  1.00  0.00           C  
ATOM   2599  NE  ARG A 326      42.005 149.773 216.391  1.00  0.00           N  
ATOM   2600  CZ  ARG A 326      42.012 150.262 215.163  1.00  0.00           C  
ATOM   2601  NH1 ARG A 326      41.528 151.443 214.893  1.00  0.00           N  
ATOM   2602  NH2 ARG A 326      42.498 149.588 214.169  1.00  0.00           N  
ATOM   2603  C   ARG A 326      40.683 150.366 222.625  1.00  0.00           C  
ATOM   2604  O   ARG A 326      41.176 151.422 223.020  1.00  0.00           O  
ATOM   2605  N   ARG A 327      39.630 149.802 223.239  1.00  0.00           N  
ATOM   2606  CA  ARG A 327      39.173 150.122 224.609  1.00  0.00           C  
ATOM   2607  CB  ARG A 327      37.625 150.041 224.712  1.00  0.00           C  
ATOM   2608  CG  ARG A 327      36.875 151.092 223.855  1.00  0.00           C  
ATOM   2609  CD  ARG A 327      35.347 150.857 223.794  1.00  0.00           C  
ATOM   2610  NE  ARG A 327      34.682 151.760 222.824  1.00  0.00           N  
ATOM   2611  CZ  ARG A 327      33.475 151.649 222.283  1.00  0.00           C  
ATOM   2612  NH1 ARG A 327      32.576 150.781 222.651  1.00  0.00           N  
ATOM   2613  NH2 ARG A 327      33.166 152.359 221.244  1.00  0.00           N  
ATOM   2614  C   ARG A 327      39.902 149.266 225.671  1.00  0.00           C  
ATOM   2615  O   ARG A 327      40.296 149.816 226.689  1.00  0.00           O  
ATOM   2616  N   LEU A 328      40.169 147.967 225.426  1.00  0.00           N  
ATOM   2617  CA  LEU A 328      40.844 147.027 226.356  1.00  0.00           C  
ATOM   2618  CB  LEU A 328      41.048 145.611 225.740  1.00  0.00           C  
ATOM   2619  CG  LEU A 328      39.838 144.766 225.305  1.00  0.00           C  
ATOM   2620  CD1 LEU A 328      40.216 143.305 225.049  1.00  0.00           C  
ATOM   2621  CD2 LEU A 328      38.779 144.783 226.375  1.00  0.00           C  
ATOM   2622  C   LEU A 328      42.235 147.486 226.815  1.00  0.00           C  
ATOM   2623  O   LEU A 328      42.655 147.139 227.921  1.00  0.00           O  
ATOM   2624  N   ALA A 329      42.980 148.174 225.952  1.00  0.00           N  
ATOM   2625  CA  ALA A 329      44.277 148.747 226.299  1.00  0.00           C  
ATOM   2626  CB  ALA A 329      45.035 149.048 225.002  1.00  0.00           C  
ATOM   2627  C   ALA A 329      44.121 149.985 227.199  1.00  0.00           C  
ATOM   2628  O   ALA A 329      44.754 150.065 228.248  1.00  0.00           O  
ATOM   2629  N   LYS A 330      43.204 150.898 226.849  1.00  0.00           N  
ATOM   2630  CA  LYS A 330      43.002 152.178 227.548  1.00  0.00           C  
ATOM   2631  CB  LYS A 330      41.978 153.036 226.791  1.00  0.00           C  
ATOM   2632  CG  LYS A 330      42.532 153.474 225.427  1.00  0.00           C  
ATOM   2633  CD  LYS A 330      41.498 154.308 224.667  1.00  0.00           C  
ATOM   2634  CE  LYS A 330      42.071 154.686 223.300  1.00  0.00           C  
ATOM   2635  NZ  LYS A 330      41.163 155.615 222.583  1.00  0.00           N  
ATOM   2636  C   LYS A 330      42.602 152.009 229.016  1.00  0.00           C  
ATOM   2637  O   LYS A 330      43.291 152.538 229.883  1.00  0.00           O  
ATOM   2638  N   THR A 331      41.598 151.185 229.321  1.00  0.00           N  
ATOM   2639  CA  THR A 331      41.175 150.966 230.723  1.00  0.00           C  
ATOM   2640  CB  THR A 331      39.863 150.170 230.821  1.00  0.00           C  
ATOM   2641  CG2 THR A 331      38.744 150.745 229.952  1.00  0.00           C  
ATOM   2642  OG1 THR A 331      40.036 148.824 230.424  1.00  0.00           O  
ATOM   2643  C   THR A 331      42.279 150.297 231.556  1.00  0.00           C  
ATOM   2644  O   THR A 331      42.426 150.564 232.749  1.00  0.00           O  
ATOM   2645  N   LYS A 332      43.141 149.488 230.919  1.00  0.00           N  
ATOM   2646  CA  LYS A 332      44.356 148.919 231.532  1.00  0.00           C  
ATOM   2647  CB  LYS A 332      44.881 147.751 230.682  1.00  0.00           C  
ATOM   2648  CG  LYS A 332      43.987 146.521 230.841  1.00  0.00           C  
ATOM   2649  CD  LYS A 332      44.428 145.362 229.947  1.00  0.00           C  
ATOM   2650  CE  LYS A 332      43.343 144.283 230.014  1.00  0.00           C  
ATOM   2651  NZ  LYS A 332      43.711 143.101 229.202  1.00  0.00           N  
ATOM   2652  C   LYS A 332      45.467 149.947 231.758  1.00  0.00           C  
ATOM   2653  O   LYS A 332      46.263 149.759 232.677  1.00  0.00           O  
ATOM   2654  N   GLU A 333      45.556 151.004 230.962  1.00  0.00           N  
ATOM   2655  CA  GLU A 333      46.460 152.135 231.207  1.00  0.00           C  
ATOM   2656  CB  GLU A 333      46.677 152.949 229.930  1.00  0.00           C  
ATOM   2657  CG  GLU A 333      47.484 152.219 228.854  1.00  0.00           C  
ATOM   2658  CD  GLU A 333      47.424 153.012 227.544  1.00  0.00           C  
ATOM   2659  OE1 GLU A 333      47.548 154.261 227.617  1.00  0.00           O  
ATOM   2660  OE2 GLU A 333      47.240 152.366 226.489  1.00  0.00           O  
ATOM   2661  C   GLU A 333      45.926 153.071 232.295  1.00  0.00           C  
ATOM   2662  O   GLU A 333      46.686 153.500 233.157  1.00  0.00           O  
ATOM   2663  N   GLU A 334      44.635 153.357 232.289  1.00  0.00           N  
ATOM   2664  CA  GLU A 334      43.934 154.223 233.242  1.00  0.00           C  
ATOM   2665  CB  GLU A 334      42.484 154.428 232.771  1.00  0.00           C  
ATOM   2666  CG  GLU A 334      42.454 155.324 231.518  1.00  0.00           C  
ATOM   2667  CD  GLU A 334      41.146 155.268 230.716  1.00  0.00           C  
ATOM   2668  OE1 GLU A 334      40.452 154.228 230.761  1.00  0.00           O  
ATOM   2669  OE2 GLU A 334      40.900 156.254 229.986  1.00  0.00           O  
ATOM   2670  C   GLU A 334      44.008 153.656 234.664  1.00  0.00           C  
ATOM   2671  O   GLU A 334      44.438 154.363 235.578  1.00  0.00           O  
ATOM   2672  N   LEU A 335      43.760 152.348 234.829  1.00  0.00           N  
ATOM   2673  CA  LEU A 335      44.043 151.638 236.077  1.00  0.00           C  
ATOM   2674  CB  LEU A 335      43.798 150.129 235.914  1.00  0.00           C  
ATOM   2675  CG  LEU A 335      42.350 149.721 236.194  1.00  0.00           C  
ATOM   2676  CD1 LEU A 335      42.146 148.292 235.717  1.00  0.00           C  
ATOM   2677  CD2 LEU A 335      42.031 149.774 237.691  1.00  0.00           C  
ATOM   2678  C   LEU A 335      45.487 151.833 236.529  1.00  0.00           C  
ATOM   2679  O   LEU A 335      45.725 152.169 237.681  1.00  0.00           O  
ATOM   2680  N   ARG A 336      46.478 151.615 235.654  1.00  0.00           N  
ATOM   2681  CA  ARG A 336      47.900 151.648 236.048  1.00  0.00           C  
ATOM   2682  CB  ARG A 336      48.769 151.050 234.940  1.00  0.00           C  
ATOM   2683  CG  ARG A 336      48.613 149.523 234.892  1.00  0.00           C  
ATOM   2684  CD  ARG A 336      49.356 148.989 233.665  1.00  0.00           C  
ATOM   2685  NE  ARG A 336      49.195 147.532 233.510  1.00  0.00           N  
ATOM   2686  CZ  ARG A 336      49.873 146.775 232.663  1.00  0.00           C  
ATOM   2687  NH1 ARG A 336      50.729 147.280 231.819  1.00  0.00           N  
ATOM   2688  NH2 ARG A 336      49.713 145.483 232.640  1.00  0.00           N  
ATOM   2689  C   ARG A 336      48.382 153.038 236.462  1.00  0.00           C  
ATOM   2690  O   ARG A 336      49.237 153.128 237.343  1.00  0.00           O  
ATOM   2691  N   LYS A 337      47.806 154.105 235.901  1.00  0.00           N  
ATOM   2692  CA  LYS A 337      48.031 155.491 236.346  1.00  0.00           C  
ATOM   2693  CB  LYS A 337      47.455 156.465 235.301  1.00  0.00           C  
ATOM   2694  CG  LYS A 337      48.241 156.374 233.976  1.00  0.00           C  
ATOM   2695  CD  LYS A 337      47.540 157.079 232.806  1.00  0.00           C  
ATOM   2696  CE  LYS A 337      48.226 156.673 231.490  1.00  0.00           C  
ATOM   2697  NZ  LYS A 337      47.582 157.290 230.302  1.00  0.00           N  
ATOM   2698  C   LYS A 337      47.463 155.690 237.759  1.00  0.00           C  
ATOM   2699  O   LYS A 337      48.249 155.905 238.691  1.00  0.00           O  
ATOM   2700  N   VAL A 338      46.161 155.421 237.936  1.00  0.00           N  
ATOM   2701  CA  VAL A 338      45.440 155.514 239.223  1.00  0.00           C  
ATOM   2702  CB  VAL A 338      43.925 155.266 239.030  1.00  0.00           C  
ATOM   2703  CG1 VAL A 338      43.137 155.360 240.346  1.00  0.00           C  
ATOM   2704  CG2 VAL A 338      43.292 156.292 238.078  1.00  0.00           C  
ATOM   2705  C   VAL A 338      46.034 154.595 240.297  1.00  0.00           C  
ATOM   2706  O   VAL A 338      46.037 154.952 241.474  1.00  0.00           O  
ATOM   2707  N   LEU A 339      46.587 153.432 239.932  1.00  0.00           N  
ATOM   2708  CA  LEU A 339      47.280 152.521 240.847  1.00  0.00           C  
ATOM   2709  CB  LEU A 339      47.706 151.201 240.167  1.00  0.00           C  
ATOM   2710  CG  LEU A 339      46.546 150.184 240.001  1.00  0.00           C  
ATOM   2711  CD1 LEU A 339      46.900 149.083 239.002  1.00  0.00           C  
ATOM   2712  CD2 LEU A 339      46.200 149.452 241.299  1.00  0.00           C  
ATOM   2713  C   LEU A 339      48.396 153.251 241.607  1.00  0.00           C  
ATOM   2714  O   LEU A 339      48.285 153.355 242.833  1.00  0.00           O  
ATOM   2715  N   SER A 340      49.343 153.851 240.877  1.00  0.00           N  
ATOM   2716  CA  SER A 340      50.477 154.615 241.426  1.00  0.00           C  
ATOM   2717  CB  SER A 340      51.482 154.900 240.300  1.00  0.00           C  
ATOM   2718  OG  SER A 340      51.043 155.923 239.408  1.00  0.00           O  
ATOM   2719  C   SER A 340      50.082 155.936 242.107  1.00  0.00           C  
ATOM   2720  O   SER A 340      50.741 156.389 243.044  1.00  0.00           O  
ATOM   2721  N   GLU A 341      48.998 156.577 241.667  1.00  0.00           N  
ATOM   2722  CA  GLU A 341      48.545 157.869 242.205  1.00  0.00           C  
ATOM   2723  CB  GLU A 341      47.508 158.477 241.249  1.00  0.00           C  
ATOM   2724  CG  GLU A 341      48.231 159.021 239.996  1.00  0.00           C  
ATOM   2725  CD  GLU A 341      47.404 159.062 238.706  1.00  0.00           C  
ATOM   2726  OE1 GLU A 341      46.238 158.606 238.707  1.00  0.00           O  
ATOM   2727  OE2 GLU A 341      47.991 159.526 237.704  1.00  0.00           O  
ATOM   2728  C   GLU A 341      48.046 157.772 243.656  1.00  0.00           C  
ATOM   2729  O   GLU A 341      48.277 158.692 244.444  1.00  0.00           O  
ATOM   2730  N   ILE A 342      47.487 156.623 244.057  1.00  0.00           N  
ATOM   2731  CA  ILE A 342      47.171 156.314 245.469  1.00  0.00           C  
ATOM   2732  CB  ILE A 342      46.427 154.963 245.569  1.00  0.00           C  
ATOM   2733  CG2 ILE A 342      46.180 154.532 247.031  1.00  0.00           C  
ATOM   2734  CG1 ILE A 342      45.136 155.065 244.734  1.00  0.00           C  
ATOM   2735  CD1 ILE A 342      43.880 154.378 245.279  1.00  0.00           C  
ATOM   2736  C   ILE A 342      48.429 156.273 246.333  1.00  0.00           C  
ATOM   2737  O   ILE A 342      48.425 156.677 247.495  1.00  0.00           O  
ATOM   2738  N   GLU A 343      49.511 155.702 245.786  1.00  0.00           N  
ATOM   2739  CA  GLU A 343      50.742 155.500 246.548  1.00  0.00           C  
ATOM   2740  CB  GLU A 343      51.565 154.403 245.860  1.00  0.00           C  
ATOM   2741  CG  GLU A 343      50.806 153.056 245.948  1.00  0.00           C  
ATOM   2742  CD  GLU A 343      51.171 152.022 244.879  1.00  0.00           C  
ATOM   2743  OE1 GLU A 343      51.971 152.350 243.974  1.00  0.00           O  
ATOM   2744  OE2 GLU A 343      50.597 150.915 244.988  1.00  0.00           O  
ATOM   2745  C   GLU A 343      51.474 156.836 246.722  1.00  0.00           C  
ATOM   2746  O   GLU A 343      51.948 157.150 247.818  1.00  0.00           O  
ATOM   2747  N   LYS A 344      51.424 157.697 245.697  1.00  0.00           N  
ATOM   2748  CA  LYS A 344      51.861 159.100 245.763  1.00  0.00           C  
ATOM   2749  CB  LYS A 344      51.755 159.742 244.371  1.00  0.00           C  
ATOM   2750  CG  LYS A 344      52.722 159.121 243.352  1.00  0.00           C  
ATOM   2751  CD  LYS A 344      52.406 159.635 241.943  1.00  0.00           C  
ATOM   2752  CE  LYS A 344      53.214 158.847 240.909  1.00  0.00           C  
ATOM   2753  NZ  LYS A 344      52.810 159.210 239.530  1.00  0.00           N  
ATOM   2754  C   LYS A 344      51.063 159.915 246.786  1.00  0.00           C  
ATOM   2755  O   LYS A 344      51.669 160.575 247.633  1.00  0.00           O  
ATOM   2756  N   SER A 345      49.729 159.865 246.754  1.00  0.00           N  
ATOM   2757  CA  SER A 345      48.880 160.609 247.699  1.00  0.00           C  
ATOM   2758  CB  SER A 345      47.441 160.679 247.185  1.00  0.00           C  
ATOM   2759  OG  SER A 345      46.941 159.390 246.946  1.00  0.00           O  
ATOM   2760  C   SER A 345      48.965 160.058 249.132  1.00  0.00           C  
ATOM   2761  O   SER A 345      49.072 160.863 250.057  1.00  0.00           O  
ATOM   2762  N   LYS A 346      49.065 158.735 249.346  1.00  0.00           N  
ATOM   2763  CA  LYS A 346      49.457 158.143 250.648  1.00  0.00           C  
ATOM   2764  CB  LYS A 346      49.528 156.609 250.552  1.00  0.00           C  
ATOM   2765  CG  LYS A 346      48.167 155.899 250.580  1.00  0.00           C  
ATOM   2766  CD  LYS A 346      48.387 154.390 250.405  1.00  0.00           C  
ATOM   2767  CE  LYS A 346      47.060 153.624 250.390  1.00  0.00           C  
ATOM   2768  NZ  LYS A 346      47.288 152.163 250.234  1.00  0.00           N  
ATOM   2769  C   LYS A 346      50.819 158.666 251.118  1.00  0.00           C  
ATOM   2770  O   LYS A 346      50.986 159.021 252.291  1.00  0.00           O  
ATOM   2771  N   GLY A 347      51.788 158.751 250.206  1.00  0.00           N  
ATOM   2772  CA  GLY A 347      53.098 159.345 250.453  1.00  0.00           C  
ATOM   2773  C   GLY A 347      52.994 160.795 250.927  1.00  0.00           C  
ATOM   2774  O   GLY A 347      53.597 161.147 251.942  1.00  0.00           O  
ATOM   2775  N   ALA A 348      52.180 161.622 250.264  1.00  0.00           N  
ATOM   2776  CA  ALA A 348      51.913 162.996 250.693  1.00  0.00           C  
ATOM   2777  CB  ALA A 348      51.072 163.705 249.623  1.00  0.00           C  
ATOM   2778  C   ALA A 348      51.243 163.059 252.079  1.00  0.00           C  
ATOM   2779  O   ALA A 348      51.656 163.863 252.916  1.00  0.00           O  
ATOM   2780  N   ILE A 349      50.271 162.184 252.361  1.00  0.00           N  
ATOM   2781  CA  ILE A 349      49.578 162.117 253.658  1.00  0.00           C  
ATOM   2782  CB  ILE A 349      48.455 161.055 253.644  1.00  0.00           C  
ATOM   2783  CG2 ILE A 349      47.906 160.738 255.050  1.00  0.00           C  
ATOM   2784  CG1 ILE A 349      47.303 161.560 252.764  1.00  0.00           C  
ATOM   2785  CD1 ILE A 349      46.345 160.457 252.312  1.00  0.00           C  
ATOM   2786  C   ILE A 349      50.560 161.879 254.803  1.00  0.00           C  
ATOM   2787  O   ILE A 349      50.543 162.641 255.764  1.00  0.00           O  
ATOM   2788  N   THR A 350      51.450 160.881 254.727  1.00  0.00           N  
ATOM   2789  CA  THR A 350      52.384 160.638 255.845  1.00  0.00           C  
ATOM   2790  CB  THR A 350      53.119 159.298 255.761  1.00  0.00           C  
ATOM   2791  CG2 THR A 350      52.163 158.109 255.681  1.00  0.00           C  
ATOM   2792  OG1 THR A 350      54.003 159.259 254.667  1.00  0.00           O  
ATOM   2793  C   THR A 350      53.398 161.769 256.024  1.00  0.00           C  
ATOM   2794  O   THR A 350      53.780 162.063 257.160  1.00  0.00           O  
ATOM   2795  N   ARG A 351      53.795 162.454 254.940  1.00  0.00           N  
ATOM   2796  CA  ARG A 351      54.675 163.635 255.004  1.00  0.00           C  
ATOM   2797  CB  ARG A 351      55.136 164.026 253.590  1.00  0.00           C  
ATOM   2798  CG  ARG A 351      56.097 162.987 252.989  1.00  0.00           C  
ATOM   2799  CD  ARG A 351      56.335 163.276 251.502  1.00  0.00           C  
ATOM   2800  NE  ARG A 351      57.092 162.188 250.854  1.00  0.00           N  
ATOM   2801  CZ  ARG A 351      57.584 162.201 249.626  1.00  0.00           C  
ATOM   2802  NH1 ARG A 351      57.465 163.235 248.841  1.00  0.00           N  
ATOM   2803  NH2 ARG A 351      58.221 161.163 249.158  1.00  0.00           N  
ATOM   2804  C   ARG A 351      54.005 164.814 255.712  1.00  0.00           C  
ATOM   2805  O   ARG A 351      54.647 165.442 256.549  1.00  0.00           O  
ATOM   2806  N   TRP A 352      52.720 165.060 255.465  1.00  0.00           N  
ATOM   2807  CA  TRP A 352      51.939 166.078 256.182  1.00  0.00           C  
ATOM   2808  CB  TRP A 352      50.686 166.464 255.381  1.00  0.00           C  
ATOM   2809  CG  TRP A 352      50.953 167.215 254.108  1.00  0.00           C  
ATOM   2810  CD1 TRP A 352      50.666 166.777 252.862  1.00  0.00           C  
ATOM   2811  NE1 TRP A 352      51.084 167.708 251.930  1.00  0.00           N  
ATOM   2812  CE2 TRP A 352      51.680 168.794 252.531  1.00  0.00           C  
ATOM   2813  CZ2 TRP A 352      52.297 169.950 252.026  1.00  0.00           C  
ATOM   2814  CH2 TRP A 352      52.819 170.895 252.925  1.00  0.00           C  
ATOM   2815  CZ3 TRP A 352      52.698 170.682 254.312  1.00  0.00           C  
ATOM   2816  CE3 TRP A 352      52.074 169.522 254.807  1.00  0.00           C  
ATOM   2817  CD2 TRP A 352      51.569 168.532 253.930  1.00  0.00           C  
ATOM   2818  C   TRP A 352      51.589 165.660 257.619  1.00  0.00           C  
ATOM   2819  O   TRP A 352      51.649 166.499 258.511  1.00  0.00           O  
ATOM   2820  N   LYS A 353      51.263 164.388 257.887  1.00  0.00           N  
ATOM   2821  CA  LYS A 353      50.959 163.882 259.244  1.00  0.00           C  
ATOM   2822  CB  LYS A 353      50.483 162.420 259.217  1.00  0.00           C  
ATOM   2823  CG  LYS A 353      49.005 162.333 258.812  1.00  0.00           C  
ATOM   2824  CD  LYS A 353      48.469 160.898 258.893  1.00  0.00           C  
ATOM   2825  CE  LYS A 353      46.964 160.919 258.616  1.00  0.00           C  
ATOM   2826  NZ  LYS A 353      46.330 159.588 258.708  1.00  0.00           N  
ATOM   2827  C   LYS A 353      52.098 164.085 260.237  1.00  0.00           C  
ATOM   2828  O   LYS A 353      51.879 164.734 261.252  1.00  0.00           O  
ATOM   2829  N   LYS A 354      53.320 163.643 259.923  1.00  0.00           N  
ATOM   2830  CA  LYS A 354      54.462 163.719 260.862  1.00  0.00           C  
ATOM   2831  CB  LYS A 354      55.712 163.131 260.196  1.00  0.00           C  
ATOM   2832  CG  LYS A 354      55.629 161.605 260.058  1.00  0.00           C  
ATOM   2833  CD  LYS A 354      56.851 161.080 259.296  1.00  0.00           C  
ATOM   2834  CE  LYS A 354      56.780 159.553 259.189  1.00  0.00           C  
ATOM   2835  NZ  LYS A 354      57.972 158.995 258.504  1.00  0.00           N  
ATOM   2836  C   LYS A 354      54.775 165.132 261.385  1.00  0.00           C  
ATOM   2837  O   LYS A 354      55.350 165.263 262.458  1.00  0.00           O  
ATOM   2838  N   ARG A 355      54.413 166.176 260.658  1.00  0.00           N  
ATOM   2839  CA  ARG A 355      54.655 167.593 260.990  1.00  0.00           C  
ATOM   2840  CB  ARG A 355      55.122 168.351 259.737  1.00  0.00           C  
ATOM   2841  CG  ARG A 355      56.493 167.837 259.276  1.00  0.00           C  
ATOM   2842  CD  ARG A 355      57.024 168.639 258.085  1.00  0.00           C  
ATOM   2843  NE  ARG A 355      58.361 168.160 257.694  1.00  0.00           N  
ATOM   2844  CZ  ARG A 355      59.038 168.491 256.607  1.00  0.00           C  
ATOM   2845  NH1 ARG A 355      58.582 169.360 255.752  1.00  0.00           N  
ATOM   2846  NH2 ARG A 355      60.192 167.949 256.355  1.00  0.00           N  
ATOM   2847  C   ARG A 355      53.490 168.298 261.697  1.00  0.00           C  
ATOM   2848  O   ARG A 355      53.633 169.463 262.032  1.00  0.00           O  
ATOM   2849  N   ARG A 356      52.376 167.613 261.974  1.00  0.00           N  
ATOM   2850  CA  ARG A 356      51.360 168.103 262.922  1.00  0.00           C  
ATOM   2851  CB  ARG A 356      50.043 167.308 262.783  1.00  0.00           C  
ATOM   2852  CG  ARG A 356      49.427 167.380 261.390  1.00  0.00           C  
ATOM   2853  CD  ARG A 356      48.411 166.250 261.174  1.00  0.00           C  
ATOM   2854  NE  ARG A 356      48.244 166.011 259.729  1.00  0.00           N  
ATOM   2855  CZ  ARG A 356      47.256 166.400 258.964  1.00  0.00           C  
ATOM   2856  NH1 ARG A 356      46.137 166.856 259.431  1.00  0.00           N  
ATOM   2857  NH2 ARG A 356      47.442 166.418 257.678  1.00  0.00           N  
ATOM   2858  C   ARG A 356      51.904 167.961 264.339  1.00  0.00           C  
ATOM   2859  O   ARG A 356      52.248 168.920 265.013  1.00  0.00           O  
ATOM   2860  N   ASP A 357      52.037 166.709 264.756  1.00  0.00           N  
ATOM   2861  CA  ASP A 357      52.070 166.321 266.166  1.00  0.00           C  
ATOM   2862  CB  ASP A 357      51.664 164.840 266.237  1.00  0.00           C  
ATOM   2863  CG  ASP A 357      50.435 164.555 265.353  1.00  0.00           C  
ATOM   2864  OD1 ASP A 357      49.484 165.367 265.407  1.00  0.00           O  
ATOM   2865  OD2 ASP A 357      50.509 163.624 264.524  1.00  0.00           O  
ATOM   2866  C   ASP A 357      53.417 166.631 266.840  1.00  0.00           C  
ATOM   2867  O   ASP A 357      53.483 166.913 268.037  1.00  0.00           O  
ATOM   2868  N   ALA A 358      54.491 166.668 266.042  1.00  0.00           N  
ATOM   2869  CA  ALA A 358      55.790 167.197 266.443  1.00  0.00           C  
ATOM   2870  CB  ALA A 358      56.780 166.964 265.295  1.00  0.00           C  
ATOM   2871  C   ALA A 358      55.694 168.684 266.829  1.00  0.00           C  
ATOM   2872  O   ALA A 358      56.078 169.052 267.940  1.00  0.00           O  
ATOM   2873  N   LEU A 359      55.084 169.514 265.971  1.00  0.00           N  
ATOM   2874  CA  LEU A 359      54.842 170.926 266.269  1.00  0.00           C  
ATOM   2875  CB  LEU A 359      54.376 171.685 265.008  1.00  0.00           C  
ATOM   2876  CG  LEU A 359      55.357 171.671 263.816  1.00  0.00           C  
ATOM   2877  CD1 LEU A 359      54.754 172.407 262.616  1.00  0.00           C  
ATOM   2878  CD2 LEU A 359      56.699 172.336 264.131  1.00  0.00           C  
ATOM   2879  C   LEU A 359      53.858 171.084 267.439  1.00  0.00           C  
ATOM   2880  O   LEU A 359      54.121 171.900 268.311  1.00  0.00           O  
ATOM   2881  N   ILE A 360      52.803 170.256 267.557  1.00  0.00           N  
ATOM   2882  CA  ILE A 360      51.894 170.262 268.730  1.00  0.00           C  
ATOM   2883  CB  ILE A 360      50.772 169.189 268.637  1.00  0.00           C  
ATOM   2884  CG2 ILE A 360      49.915 169.179 269.920  1.00  0.00           C  
ATOM   2885  CG1 ILE A 360      49.851 169.423 267.426  1.00  0.00           C  
ATOM   2886  CD1 ILE A 360      48.741 168.389 267.195  1.00  0.00           C  
ATOM   2887  C   ILE A 360      52.681 170.059 270.032  1.00  0.00           C  
ATOM   2888  O   ILE A 360      52.448 170.756 271.022  1.00  0.00           O  
ATOM   2889  N   ASN A 361      53.620 169.113 270.051  1.00  0.00           N  
ATOM   2890  CA  ASN A 361      54.454 168.876 271.225  1.00  0.00           C  
ATOM   2891  CB  ASN A 361      55.211 167.550 271.053  1.00  0.00           C  
ATOM   2892  CG  ASN A 361      54.291 166.343 271.166  1.00  0.00           C  
ATOM   2893  OD1 ASN A 361      53.407 166.280 272.007  1.00  0.00           O  
ATOM   2894  ND2 ASN A 361      54.487 165.335 270.351  1.00  0.00           N  
ATOM   2895  C   ASN A 361      55.392 170.055 271.530  1.00  0.00           C  
ATOM   2896  O   ASN A 361      55.645 170.324 272.701  1.00  0.00           O  
ATOM   2897  N   GLU A 362      55.870 170.787 270.523  1.00  0.00           N  
ATOM   2898  CA  GLU A 362      56.622 172.032 270.723  1.00  0.00           C  
ATOM   2899  CB  GLU A 362      57.457 172.367 269.478  1.00  0.00           C  
ATOM   2900  CG  GLU A 362      58.600 171.343 269.342  1.00  0.00           C  
ATOM   2901  CD  GLU A 362      59.468 171.516 268.090  1.00  0.00           C  
ATOM   2902  OE1 GLU A 362      59.339 172.554 267.400  1.00  0.00           O  
ATOM   2903  OE2 GLU A 362      60.252 170.574 267.834  1.00  0.00           O  
ATOM   2904  C   GLU A 362      55.730 173.197 271.173  1.00  0.00           C  
ATOM   2905  O   GLU A 362      56.124 173.911 272.086  1.00  0.00           O  
ATOM   2906  N   ILE A 363      54.495 173.338 270.662  1.00  0.00           N  
ATOM   2907  CA  ILE A 363      53.514 174.319 271.168  1.00  0.00           C  
ATOM   2908  CB  ILE A 363      52.175 174.306 270.401  1.00  0.00           C  
ATOM   2909  CG2 ILE A 363      51.188 175.336 270.989  1.00  0.00           C  
ATOM   2910  CG1 ILE A 363      52.329 174.611 268.906  1.00  0.00           C  
ATOM   2911  CD1 ILE A 363      51.102 174.149 268.116  1.00  0.00           C  
ATOM   2912  C   ILE A 363      53.199 174.057 272.634  1.00  0.00           C  
ATOM   2913  O   ILE A 363      53.168 174.995 273.416  1.00  0.00           O  
ATOM   2914  N   LYS A 364      53.007 172.800 273.044  1.00  0.00           N  
ATOM   2915  CA  LYS A 364      52.739 172.479 274.456  1.00  0.00           C  
ATOM   2916  CB  LYS A 364      52.184 171.056 274.571  1.00  0.00           C  
ATOM   2917  CG  LYS A 364      50.776 170.972 273.951  1.00  0.00           C  
ATOM   2918  CD  LYS A 364      50.276 169.526 273.902  1.00  0.00           C  
ATOM   2919  CE  LYS A 364      48.921 169.479 273.190  1.00  0.00           C  
ATOM   2920  NZ  LYS A 364      48.454 168.081 272.995  1.00  0.00           N  
ATOM   2921  C   LYS A 364      53.970 172.728 275.335  1.00  0.00           C  
ATOM   2922  O   LYS A 364      53.821 173.162 276.472  1.00  0.00           O  
ATOM   2923  N   LYS A 365      55.290 172.636 274.674  1.00  0.00           N  
ATOM   2924  CA  LYS A 365      56.575 173.159 275.192  1.00  0.00           C  
ATOM   2925  CB  LYS A 365      57.748 172.363 274.606  1.00  0.00           C  
ATOM   2926  CG  LYS A 365      57.788 170.891 275.039  1.00  0.00           C  
ATOM   2927  CD  LYS A 365      58.938 170.221 274.278  1.00  0.00           C  
ATOM   2928  CE  LYS A 365      58.955 168.709 274.485  1.00  0.00           C  
ATOM   2929  NZ  LYS A 365      60.087 168.102 273.740  1.00  0.00           N  
ATOM   2930  C   LYS A 365      56.790 174.669 274.954  1.00  0.00           C  
ATOM   2931  O   LYS A 365      57.869 175.187 275.209  1.00  0.00           O  
ATOM   2932  N   LYS A 366      55.760 175.387 274.491  1.00  0.00           N  
ATOM   2933  CA  LYS A 366      55.653 176.853 274.361  1.00  0.00           C  
ATOM   2934  CB  LYS A 366      55.830 177.254 272.887  1.00  0.00           C  
ATOM   2935  CG  LYS A 366      57.245 176.967 272.362  1.00  0.00           C  
ATOM   2936  CD  LYS A 366      57.271 177.070 270.837  1.00  0.00           C  
ATOM   2937  CE  LYS A 366      58.717 176.990 270.345  1.00  0.00           C  
ATOM   2938  NZ  LYS A 366      58.865 177.650 269.031  1.00  0.00           N  
ATOM   2939  C   LYS A 366      54.339 177.383 274.964  1.00  0.00           C  
ATOM   2940  O   LYS A 366      53.991 178.546 274.801  1.00  0.00           O  
ATOM   2941  N   GLU A 367      53.631 176.525 275.706  1.00  0.00           N  
ATOM   2942  CA  GLU A 367      52.580 176.782 276.712  1.00  0.00           C  
ATOM   2943  CB  GLU A 367      51.259 176.107 276.287  1.00  0.00           C  
ATOM   2944  CG  GLU A 367      50.679 176.645 274.960  1.00  0.00           C  
ATOM   2945  CD  GLU A 367      49.598 175.722 274.359  1.00  0.00           C  
ATOM   2946  OE1 GLU A 367      49.829 174.495 274.272  1.00  0.00           O  
ATOM   2947  OE2 GLU A 367      48.535 176.260 273.963  1.00  0.00           O  
ATOM   2948  C   GLU A 367      53.076 176.317 278.114  1.00  0.00           C  
ATOM   2949  O   GLU A 367      52.340 176.004 279.043  1.00  0.00           O  
ATOM   2950  N   GLU A 368      53.983 175.000 278.099  1.00  0.00           N  
ATOM   2951  CA  GLU A 368      54.837 174.579 279.205  1.00  0.00           C  
ATOM   2952  CB  GLU A 368      54.084 173.957 280.396  1.00  0.00           C  
ATOM   2953  CG  GLU A 368      54.468 174.409 281.827  1.00  0.00           C  
ATOM   2954  CD  GLU A 368      53.567 175.505 282.425  1.00  0.00           C  
ATOM   2955  OE1 GLU A 368      52.377 175.567 282.039  1.00  0.00           O  
ATOM   2956  OE2 GLU A 368      53.997 176.230 283.345  1.00  0.00           O  
ATOM   2957  C   GLU A 368      55.684 175.794 279.593  1.00  0.00           C  
ATOM   2958  O   GLU A 368      55.897 176.050 280.784  1.00  0.00           O  
ATOM   2959  N   GLU A 369      56.448 176.110 278.632  1.00  0.00           N  
ATOM   2960  CA  GLU A 369      57.292 177.261 278.997  1.00  0.00           C  
ATOM   2961  CB  GLU A 369      58.465 177.285 277.987  1.00  0.00           C  
ATOM   2962  CG  GLU A 369      59.333 176.008 278.110  1.00  0.00           C  
ATOM   2963  CD  GLU A 369      60.436 175.889 277.049  1.00  0.00           C  
ATOM   2964  OE1 GLU A 369      60.774 176.898 276.401  1.00  0.00           O  
ATOM   2965  OE2 GLU A 369      60.996 174.766 276.948  1.00  0.00           O  
ATOM   2966  C   GLU A 369      56.652 178.677 279.248  1.00  0.00           C  
ATOM   2967  O   GLU A 369      57.175 179.580 279.853  1.00  0.00           O  
ATOM   2968  N   ARG A 370      55.361 178.865 278.815  1.00  0.00           N  
ATOM   2969  CA  ARG A 370      54.501 179.960 279.359  1.00  0.00           C  
ATOM   2970  CB  ARG A 370      53.123 180.037 278.689  1.00  0.00           C  
ATOM   2971  CG  ARG A 370      53.154 180.615 277.290  1.00  0.00           C  
ATOM   2972  CD  ARG A 370      51.746 180.547 276.670  1.00  0.00           C  
ATOM   2973  NE  ARG A 370      51.857 180.236 275.244  1.00  0.00           N  
ATOM   2974  CZ  ARG A 370      51.432 180.963 274.246  1.00  0.00           C  
ATOM   2975  NH1 ARG A 370      50.393 181.749 274.330  1.00  0.00           N  
ATOM   2976  NH2 ARG A 370      52.121 180.923 273.154  1.00  0.00           N  
ATOM   2977  C   ARG A 370      54.205 179.861 280.846  1.00  0.00           C  
ATOM   2978  O   ARG A 370      54.368 180.844 281.562  1.00  0.00           O  
ATOM   2979  N   ASN A 371      53.637 178.746 281.301  1.00  0.00           N  
ATOM   2980  CA  ASN A 371      53.124 178.614 282.662  1.00  0.00           C  
ATOM   2981  CB  ASN A 371      52.375 177.280 282.807  1.00  0.00           C  
ATOM   2982  CG  ASN A 371      51.008 177.323 282.153  1.00  0.00           C  
ATOM   2983  OD1 ASN A 371      50.230 178.236 282.371  1.00  0.00           O  
ATOM   2984  ND2 ASN A 371      50.677 176.356 281.336  1.00  0.00           N  
ATOM   2985  C   ASN A 371      54.206 178.776 283.736  1.00  0.00           C  
ATOM   2986  O   ASN A 371      53.960 179.491 284.696  1.00  0.00           O  
ATOM   2987  N   VAL A 372      55.398 178.195 283.594  1.00  0.00           N  
ATOM   2988  CA  VAL A 372      56.504 178.419 284.542  1.00  0.00           C  
ATOM   2989  CB  VAL A 372      57.533 177.268 284.531  1.00  0.00           C  
ATOM   2990  CG1 VAL A 372      58.750 177.518 285.417  1.00  0.00           C  
ATOM   2991  CG2 VAL A 372      56.915 175.931 284.958  1.00  0.00           C  
ATOM   2992  C   VAL A 372      57.139 179.809 284.354  1.00  0.00           C  
ATOM   2993  O   VAL A 372      57.582 180.384 285.345  1.00  0.00           O  
ATOM   2994  N   LEU A 373      57.129 180.414 283.155  1.00  0.00           N  
ATOM   2995  CA  LEU A 373      57.441 181.848 282.994  1.00  0.00           C  
ATOM   2996  CB  LEU A 373      57.436 182.310 281.519  1.00  0.00           C  
ATOM   2997  CG  LEU A 373      58.529 181.761 280.584  1.00  0.00           C  
ATOM   2998  CD1 LEU A 373      58.393 182.446 279.219  1.00  0.00           C  
ATOM   2999  CD2 LEU A 373      59.938 182.074 281.102  1.00  0.00           C  
ATOM   3000  C   LEU A 373      56.473 182.728 283.805  1.00  0.00           C  
ATOM   3001  O   LEU A 373      56.924 183.509 284.635  1.00  0.00           O  
ATOM   3002  N   VAL A 374      55.159 182.595 283.601  1.00  0.00           N  
ATOM   3003  CA  VAL A 374      54.128 183.378 284.312  1.00  0.00           C  
ATOM   3004  CB  VAL A 374      52.745 183.221 283.644  1.00  0.00           C  
ATOM   3005  CG1 VAL A 374      51.618 183.913 284.426  1.00  0.00           C  
ATOM   3006  CG2 VAL A 374      52.765 183.850 282.241  1.00  0.00           C  
ATOM   3007  C   VAL A 374      54.091 183.055 285.808  1.00  0.00           C  
ATOM   3008  O   VAL A 374      53.832 183.949 286.606  1.00  0.00           O  
ATOM   3009  N   VAL A 375      54.406 181.824 286.223  1.00  0.00           N  
ATOM   3010  CA  VAL A 375      54.587 181.466 287.640  1.00  0.00           C  
ATOM   3011  CB  VAL A 375      54.592 179.939 287.839  1.00  0.00           C  
ATOM   3012  CG1 VAL A 375      55.121 179.469 289.199  1.00  0.00           C  
ATOM   3013  CG2 VAL A 375      53.165 179.389 287.702  1.00  0.00           C  
ATOM   3014  C   VAL A 375      55.827 182.140 288.227  1.00  0.00           C  
ATOM   3015  O   VAL A 375      55.687 182.770 289.265  1.00  0.00           O  
ATOM   3016  N   LYS A 376      56.991 182.111 287.561  1.00  0.00           N  
ATOM   3017  CA  LYS A 376      58.205 182.842 287.993  1.00  0.00           C  
ATOM   3018  CB  LYS A 376      59.382 182.518 287.057  1.00  0.00           C  
ATOM   3019  CG  LYS A 376      59.963 181.112 287.280  1.00  0.00           C  
ATOM   3020  CD  LYS A 376      60.869 180.719 286.102  1.00  0.00           C  
ATOM   3021  CE  LYS A 376      61.424 179.302 286.296  1.00  0.00           C  
ATOM   3022  NZ  LYS A 376      61.932 178.732 285.020  1.00  0.00           N  
ATOM   3023  C   LYS A 376      57.976 184.355 288.050  1.00  0.00           C  
ATOM   3024  O   LYS A 376      58.461 185.020 288.957  1.00  0.00           O  
ATOM   3025  N   LEU A 377      57.194 184.905 287.122  1.00  0.00           N  
ATOM   3026  CA  LEU A 377      56.746 186.296 287.185  1.00  0.00           C  
ATOM   3027  CB  LEU A 377      56.094 186.676 285.850  1.00  0.00           C  
ATOM   3028  CG  LEU A 377      57.101 186.747 284.689  1.00  0.00           C  
ATOM   3029  CD1 LEU A 377      56.362 186.751 283.360  1.00  0.00           C  
ATOM   3030  CD2 LEU A 377      57.950 188.005 284.782  1.00  0.00           C  
ATOM   3031  C   LEU A 377      55.792 186.528 288.367  1.00  0.00           C  
ATOM   3032  O   LEU A 377      55.968 187.489 289.101  1.00  0.00           O  
ATOM   3033  N   GLY A 378      55.186 186.119 288.063  1.00 65.33           N  
ATOM   3034  CA  GLY A 378      54.071 186.546 288.889  1.00 66.14           C  
ATOM   3035  C   GLY A 378      54.330 186.317 290.365  1.00 66.68           C  
ATOM   3036  O   GLY A 378      53.501 186.648 291.213  1.00 66.95           O  
ATOM   3037  N   GLU A 379      55.487 185.740 290.675  1.00 66.48           N  
ATOM   3038  CA  GLU A 379      55.861 185.480 292.054  1.00 66.38           C  
ATOM   3039  C   GLU A 379      56.899 186.508 292.469  1.00 66.44           C  
ATOM   3040  O   GLU A 379      56.891 186.996 293.598  1.00 67.20           O  
ATOM   3041  CB  GLU A 379      56.424 184.065 292.189  1.00 65.76           C  
ATOM   3042  CG  GLU A 379      55.393 182.995 291.902  1.00 66.86           C  
ATOM   3043  CD  GLU A 379      55.959 181.595 291.987  1.00 67.53           C  
ATOM   3044  OE1 GLU A 379      55.181 180.630 291.817  1.00 67.20           O  
ATOM   3045  OE2 GLU A 379      57.178 181.461 292.220  1.00 68.87           O1-
ATOM   3046  N   ILE A 380      57.787 186.840 291.539  1.00 65.99           N  
ATOM   3047  CA  ILE A 380      58.823 187.826 291.788  1.00 65.87           C  
ATOM   3048  C   ILE A 380      58.183 189.199 291.923  1.00 66.24           C  
ATOM   3049  O   ILE A 380      58.594 189.999 292.762  1.00 65.76           O  
ATOM   3050  CB  ILE A 380      59.851 187.864 290.638  1.00 65.48           C  
ATOM   3051  CG1 ILE A 380      60.663 186.568 290.629  1.00 64.76           C  
ATOM   3052  CG2 ILE A 380      60.771 189.065 290.789  1.00 65.55           C  
ATOM   3053  CD1 ILE A 380      61.685 186.516 289.531  1.00 63.97           C  
ATOM   3054  N   ASP A 381      57.176 189.473 291.101  1.00 66.87           N  
ATOM   3055  CA  ASP A 381      56.502 190.764 291.162  1.00 67.85           C  
ATOM   3056  C   ASP A 381      55.802 190.885 292.515  1.00 67.06           C  
ATOM   3057  O   ASP A 381      55.743 191.964 293.099  1.00 66.28           O  
ATOM   3058  CB  ASP A 381      55.485 190.904 290.022  1.00 69.94           C  
ATOM   3059  CG  ASP A 381      54.121 190.347 290.380  1.00 73.02           C  
ATOM   3060  OD1 ASP A 381      54.021 189.131 290.662  1.00 74.92           O  
ATOM   3061  OD2 ASP A 381      53.143 191.130 290.384  1.00 74.86           O1-
ATOM   3062  N   ALA A 382      55.276 189.764 293.005  1.00 66.02           N  
ATOM   3063  CA  ALA A 382      54.595 189.751 294.291  1.00 66.50           C  
ATOM   3064  C   ALA A 382      55.630 189.991 295.382  1.00 66.68           C  
ATOM   3065  O   ALA A 382      55.440 190.829 296.265  1.00 66.83           O  
ATOM   3066  CB  ALA A 382      53.908 188.409 294.506  1.00 66.12           C  
ATOM   3067  N   THR A 383      56.735 189.256 295.311  1.00 66.49           N  
ATOM   3068  CA  THR A 383      57.802 189.393 296.292  1.00 66.74           C  
ATOM   3069  C   THR A 383      58.284 190.838 296.358  1.00 66.73           C  
ATOM   3070  O   THR A 383      58.515 191.370 297.444  1.00 66.41           O  
ATOM   3071  CB  THR A 383      58.995 188.489 295.947  1.00 66.59           C  
ATOM   3072  CG2 THR A 383      60.047 188.565 297.042  1.00 66.58           C  
ATOM   3073  OG1 THR A 383      58.550 187.134 295.824  1.00 66.72           O  
ATOM   3074  N   PHE A 384      58.435 191.467 295.192  1.00 66.51           N  
ATOM   3075  CA  PHE A 384      58.883 192.854 295.124  1.00 66.24           C  
ATOM   3076  C   PHE A 384      57.863 193.799 295.752  1.00 66.08           C  
ATOM   3077  O   PHE A 384      58.216 194.879 296.232  1.00 66.54           O  
ATOM   3078  CB  PHE A 384      59.132 193.273 293.672  1.00 66.06           C  
ATOM   3079  CG  PHE A 384      60.528 192.989 293.190  1.00 67.44           C  
ATOM   3080  CD1 PHE A 384      61.014 191.688 293.134  1.00 67.84           C  
ATOM   3081  CD2 PHE A 384      61.354 194.028 292.778  1.00 67.81           C  
ATOM   3082  CE1 PHE A 384      62.305 191.423 292.671  1.00 68.42           C  
ATOM   3083  CE2 PHE A 384      62.645 193.778 292.313  1.00 68.73           C  
ATOM   3084  CZ  PHE A 384      63.121 192.470 292.258  1.00 68.50           C  
ATOM   3085  N   ALA A 385      56.596 193.395 295.742  1.00 64.80           N  
ATOM   3086  CA  ALA A 385      55.542 194.210 296.333  1.00 63.87           C  
ATOM   3087  C   ALA A 385      55.734 194.199 297.843  1.00 63.81           C  
ATOM   3088  O   ALA A 385      55.744 195.247 298.489  1.00 63.50           O  
ATOM   3089  CB  ALA A 385      54.179 193.647 295.974  1.00 63.50           C  
ATOM   3090  N   VAL A 386      55.892 192.999 298.398  1.00 63.24           N  
ATOM   3091  CA  VAL A 386      56.096 192.833 299.832  1.00 62.79           C  
ATOM   3092  C   VAL A 386      57.394 193.501 300.271  1.00 62.25           C  
ATOM   3093  O   VAL A 386      57.408 194.313 301.200  1.00 61.75           O  
ATOM   3094  CB  VAL A 386      56.172 191.337 300.212  1.00 62.73           C  
ATOM   3095  CG1 VAL A 386      56.503 191.188 301.687  1.00 62.49           C  
ATOM   3096  CG2 VAL A 386      54.851 190.655 299.894  1.00 62.44           C  
ATOM   3097  N   ALA A 387      58.479 193.156 299.589  1.00 61.99           N  
ATOM   3098  CA  ALA A 387      59.794 193.698 299.902  1.00 62.07           C  
ATOM   3099  C   ALA A 387      59.844 195.220 299.930  1.00 62.12           C  
ATOM   3100  O   ALA A 387      60.384 195.806 300.865  1.00 62.02           O  
ATOM   3101  CB  ALA A 387      60.817 193.164 298.913  1.00 61.43           C  
ATOM   3102  N   ARG A 388      59.279 195.866 298.915  1.00 62.07           N  
ATOM   3103  CA  ARG A 388      59.309 197.322 298.863  1.00 62.86           C  
ATOM   3104  C   ARG A 388      58.494 198.010 299.950  1.00 62.35           C  
ATOM   3105  O   ARG A 388      58.816 199.130 300.348  1.00 62.10           O  
ATOM   3106  CB  ARG A 388      58.872 197.816 297.486  1.00 64.14           C  
ATOM   3107  CG  ARG A 388      59.865 197.481 296.379  1.00 66.29           C  
ATOM   3108  CD  ARG A 388      59.542 198.232 295.095  1.00 67.68           C  
ATOM   3109  NE  ARG A 388      60.464 197.902 294.006  1.00 67.69           N  
ATOM   3110  CZ  ARG A 388      60.172 197.091 292.991  1.00 67.00           C  
ATOM   3111  NH1 ARG A 388      58.978 196.519 292.916  1.00 66.71           N1+
ATOM   3112  NH2 ARG A 388      61.078 196.853 292.052  1.00 66.31           N  
ATOM   3113  N   ALA A 389      57.444 197.350 300.428  1.00 61.42           N  
ATOM   3114  CA  ALA A 389      56.620 197.927 301.484  1.00 60.44           C  
ATOM   3115  C   ALA A 389      57.420 197.899 302.785  1.00 59.76           C  
ATOM   3116  O   ALA A 389      57.440 198.873 303.538  1.00 59.40           O  
ATOM   3117  CB  ALA A 389      55.329 197.134 301.642  1.00 59.78           C  
ATOM   3118  N   GLU A 390      58.084 196.777 303.038  1.00 58.87           N  
ATOM   3119  CA  GLU A 390      58.897 196.620 304.233  1.00 58.43           C  
ATOM   3120  C   GLU A 390      60.091 197.559 304.158  1.00 57.01           C  
ATOM   3121  O   GLU A 390      60.469 198.182 305.151  1.00 56.82           O  
ATOM   3122  CB  GLU A 390      59.382 195.175 304.362  1.00 59.69           C  
ATOM   3123  CG  GLU A 390      58.258 194.156 304.299  1.00 64.09           C  
ATOM   3124  CD  GLU A 390      58.728 192.742 304.583  1.00 67.14           C  
ATOM   3125  OE1 GLU A 390      59.674 192.282 303.910  1.00 69.22           O  
ATOM   3126  OE2 GLU A 390      58.148 192.086 305.476  1.00 68.65           O1-
ATOM   3127  N   PHE A 391      60.687 197.662 302.974  1.00 55.36           N  
ATOM   3128  CA  PHE A 391      61.834 198.530 302.776  1.00 54.47           C  
ATOM   3129  C   PHE A 391      61.467 199.960 303.141  1.00 55.49           C  
ATOM   3130  O   PHE A 391      62.182 200.618 303.896  1.00 55.43           O  
ATOM   3131  CB  PHE A 391      62.308 198.457 301.321  1.00 53.23           C  
ATOM   3132  CG  PHE A 391      63.447 199.386 300.998  1.00 51.72           C  
ATOM   3133  CD1 PHE A 391      63.220 200.743 300.778  1.00 51.41           C  
ATOM   3134  CD2 PHE A 391      64.747 198.901 300.894  1.00 51.35           C  
ATOM   3135  CE1 PHE A 391      64.273 201.603 300.459  1.00 51.40           C  
ATOM   3136  CE2 PHE A 391      65.805 199.752 300.576  1.00 51.73           C  
ATOM   3137  CZ  PHE A 391      65.566 201.105 300.357  1.00 51.59           C  
ATOM   3138  N   ALA A 392      60.346 200.436 302.606  1.00 55.22           N  
ATOM   3139  CA  ALA A 392      59.890 201.787 302.891  1.00 55.37           C  
ATOM   3140  C   ALA A 392      59.766 201.986 304.398  1.00 54.90           C  
ATOM   3141  O   ALA A 392      60.132 203.031 304.927  1.00 54.58           O  
ATOM   3142  CB  ALA A 392      58.549 202.039 302.216  1.00 56.38           C  
ATOM   3143  N   THR A 393      59.248 200.977 305.085  1.00 54.89           N  
ATOM   3144  CA  THR A 393      59.081 201.039 306.528  1.00 55.26           C  
ATOM   3145  C   THR A 393      60.435 201.205 307.218  1.00 55.17           C  
ATOM   3146  O   THR A 393      60.631 202.118 308.019  1.00 55.61           O  
ATOM   3147  CB  THR A 393      58.408 199.757 307.064  1.00 56.23           C  
ATOM   3148  CG2 THR A 393      58.129 199.883 308.559  1.00 56.22           C  
ATOM   3149  OG1 THR A 393      57.173 199.541 306.374  1.00 57.40           O  
ATOM   3150  N   VAL A 394      61.372 200.316 306.894  1.00 54.06           N  
ATOM   3151  CA  VAL A 394      62.706 200.351 307.476  1.00 52.77           C  
ATOM   3152  C   VAL A 394      63.395 201.700 307.274  1.00 51.58           C  
ATOM   3153  O   VAL A 394      63.910 202.284 308.224  1.00 51.62           O  
ATOM   3154  CB  VAL A 394      63.593 199.243 306.880  1.00 52.33           C  
ATOM   3155  CG1 VAL A 394      64.983 199.298 307.493  1.00 53.38           C  
ATOM   3156  CG2 VAL A 394      62.961 197.892 307.139  1.00 53.21           C  
ATOM   3157  N   VAL A 395      63.413 202.188 306.039  1.00 50.34           N  
ATOM   3158  CA  VAL A 395      64.045 203.468 305.746  1.00 50.73           C  
ATOM   3159  C   VAL A 395      63.441 204.573 306.611  1.00 51.21           C  
ATOM   3160  O   VAL A 395      64.125 205.532 306.975  1.00 51.77           O  
ATOM   3161  CB  VAL A 395      63.901 203.830 304.250  1.00 51.23           C  
ATOM   3162  CG1 VAL A 395      64.433 205.228 303.984  1.00 51.18           C  
ATOM   3163  CG2 VAL A 395      64.672 202.826 303.411  1.00 51.59           C  
ATOM   3164  N   ALA A 396      62.164 204.430 306.949  1.00 50.66           N  
ATOM   3165  CA  ALA A 396      61.487 205.411 307.791  1.00 49.65           C  
ATOM   3166  C   ALA A 396      62.005 205.283 309.222  1.00 49.19           C  
ATOM   3167  O   ALA A 396      62.538 206.238 309.787  1.00 48.13           O  
ATOM   3168  CB  ALA A 396      59.987 205.181 307.755  1.00 49.95           C  
ATOM   3169  N   GLU A 397      61.846 204.094 309.795  1.00 48.50           N  
ATOM   3170  CA  GLU A 397      62.301 203.817 311.152  1.00 49.12           C  
ATOM   3171  C   GLU A 397      63.752 204.243 311.338  1.00 47.84           C  
ATOM   3172  O   GLU A 397      64.129 204.765 312.383  1.00 47.82           O  
ATOM   3173  CB  GLU A 397      62.170 202.320 311.455  1.00 49.95           C  
ATOM   3174  CG  GLU A 397      60.742 201.806 311.499  1.00 54.61           C  
ATOM   3175  CD  GLU A 397      60.664 200.290 311.599  1.00 56.88           C  
ATOM   3176  OE1 GLU A 397      61.052 199.610 310.628  1.00 59.44           O  
ATOM   3177  OE2 GLU A 397      60.220 199.778 312.649  1.00 58.26           O1-
ATOM   3178  N   LEU A 398      64.558 204.013 310.307  1.00 46.89           N  
ATOM   3179  CA  LEU A 398      65.975 204.348 310.327  1.00 46.77           C  
ATOM   3180  C   LEU A 398      66.183 205.846 310.522  1.00 47.53           C  
ATOM   3181  O   LEU A 398      67.134 206.271 311.174  1.00 47.01           O  
ATOM   3182  CB  LEU A 398      66.622 203.884 309.017  1.00 46.01           C  
ATOM   3183  CG  LEU A 398      68.142 203.815 308.839  1.00 46.80           C  
ATOM   3184  CD1 LEU A 398      68.718 205.215 308.757  1.00 47.20           C  
ATOM   3185  CD2 LEU A 398      68.766 203.024 309.983  1.00 44.53           C  
ATOM   3186  N   GLU A 399      65.285 206.648 309.961  1.00 48.98           N  
ATOM   3187  CA  GLU A 399      65.388 208.094 310.084  1.00 50.62           C  
ATOM   3188  C   GLU A 399      64.948 208.547 311.468  1.00 49.17           C  
ATOM   3189  O   GLU A 399      65.522 209.471 312.035  1.00 49.38           O  
ATOM   3190  CB  GLU A 399      64.536 208.775 309.014  1.00 53.58           C  
ATOM   3191  CG  GLU A 399      65.334 209.605 308.015  1.00 58.94           C  
ATOM   3192  CD  GLU A 399      66.749 209.087 307.809  1.00 62.29           C  
ATOM   3193  OE1 GLU A 399      67.629 209.425 308.632  1.00 65.02           O  
ATOM   3194  OE2 GLU A 399      66.984 208.339 306.832  1.00 63.64           O1-
ATOM   3195  N   GLU A 400      63.934 207.883 312.008  1.00 48.81           N  
ATOM   3196  CA  GLU A 400      63.423 208.208 313.332  1.00 49.04           C  
ATOM   3197  C   GLU A 400      64.524 207.955 314.363  1.00 47.64           C  
ATOM   3198  O   GLU A 400      64.656 208.691 315.337  1.00 45.86           O  
ATOM   3199  CB  GLU A 400      62.204 207.341 313.646  1.00 52.01           C  
ATOM   3200  CG  GLU A 400      61.132 208.037 314.481  1.00 58.12           C  
ATOM   3201  CD  GLU A 400      60.507 209.227 313.763  1.00 61.31           C  
ATOM   3202  OE1 GLU A 400      60.036 209.050 312.615  1.00 63.07           O  
ATOM   3203  OE2 GLU A 400      60.481 210.337 314.345  1.00 60.68           O1-
ATOM   3204  N   ALA A 401      65.315 206.911 314.129  1.00 46.57           N  
ATOM   3205  CA  ALA A 401      66.417 206.552 315.015  1.00 45.60           C  
ATOM   3206  C   ALA A 401      67.544 207.580 314.918  1.00 45.31           C  
ATOM   3207  O   ALA A 401      68.026 208.085 315.935  1.00 45.22           O  
ATOM   3208  CB  ALA A 401      66.940 205.173 314.659  1.00 44.48           C  
ATOM   3209  N   ARG A 402      67.963 207.881 313.691  1.00 43.92           N  
ATOM   3210  CA  ARG A 402      69.027 208.854 313.462  1.00 44.59           C  
ATOM   3211  C   ARG A 402      68.706 210.160 314.174  1.00 44.67           C  
ATOM   3212  O   ARG A 402      69.573 210.774 314.800  1.00 44.20           O  
ATOM   3213  CB  ARG A 402      69.172 209.143 311.972  1.00 45.90           C  
ATOM   3214  CG  ARG A 402      69.549 207.951 311.124  1.00 49.59           C  
ATOM   3215  CD  ARG A 402      70.958 207.492 311.420  1.00 52.31           C  
ATOM   3216  NE  ARG A 402      71.507 206.707 310.313  1.00 55.06           N  
ATOM   3217  CZ  ARG A 402      72.720 206.157 310.320  1.00 56.43           C  
ATOM   3218  NH1 ARG A 402      73.514 206.301 311.375  1.00 57.33           N1+
ATOM   3219  NH2 ARG A 402      73.144 205.477 309.263  1.00 56.41           N  
ATOM   3220  N   ALA A 403      67.449 210.583 314.064  1.00 43.39           N  
ATOM   3221  CA  ALA A 403      67.002 211.816 314.692  1.00 41.20           C  
ATOM   3222  C   ALA A 403      67.197 211.754 316.204  1.00 39.29           C  
ATOM   3223  O   ALA A 403      67.765 212.670 316.802  1.00 38.58           O  
ATOM   3224  CB  ALA A 403      65.542 212.063 314.365  1.00 42.04           C  
ATOM   3225  N   SER A 404      66.730 210.670 316.817  1.00 37.41           N  
ATOM   3226  CA  SER A 404      66.858 210.498 318.254  1.00 36.96           C  
ATOM   3227  C   SER A 404      68.321 210.484 318.685  1.00 35.68           C  
ATOM   3228  O   SER A 404      68.672 211.010 319.743  1.00 34.88           O  
ATOM   3229  CB  SER A 404      66.194 209.195 318.690  1.00 36.14           C  
ATOM   3230  OG  SER A 404      64.866 209.134 318.217  1.00 38.98           O  
ATOM   3231  N   LEU A 405      69.162 209.864 317.864  1.00 35.02           N  
ATOM   3232  CA  LEU A 405      70.591 209.777 318.151  1.00 35.86           C  
ATOM   3233  C   LEU A 405      71.142 211.198 318.251  1.00 36.47           C  
ATOM   3234  O   LEU A 405      71.776 211.565 319.239  1.00 34.67           O  
ATOM   3235  CB  LEU A 405      71.311 209.013 317.034  1.00 35.58           C  
ATOM   3236  CG  LEU A 405      72.765 208.589 317.257  1.00 37.83           C  
ATOM   3237  CD1 LEU A 405      72.821 207.537 318.366  1.00 38.05           C  
ATOM   3238  CD2 LEU A 405      73.346 208.017 315.965  1.00 35.16           C  
ATOM   3239  N   TYR A 406      70.880 211.989 317.220  1.00 37.26           N  
ATOM   3240  CA  TYR A 406      71.333 213.376 317.183  1.00 39.27           C  
ATOM   3241  C   TYR A 406      70.854 214.139 318.419  1.00 37.25           C  
ATOM   3242  O   TYR A 406      71.645 214.768 319.112  1.00 35.86           O  
ATOM   3243  CB  TYR A 406      70.810 214.062 315.919  1.00 43.28           C  
ATOM   3244  CG  TYR A 406      71.107 215.544 315.866  1.00 48.95           C  
ATOM   3245  CD1 TYR A 406      72.402 216.009 315.628  1.00 50.43           C  
ATOM   3246  CD2 TYR A 406      70.099 216.485 316.097  1.00 50.91           C  
ATOM   3247  CE1 TYR A 406      72.687 217.373 315.624  1.00 54.16           C  
ATOM   3248  CE2 TYR A 406      70.373 217.850 316.096  1.00 54.72           C  
ATOM   3249  CZ  TYR A 406      71.669 218.287 315.858  1.00 55.35           C  
ATOM   3250  OH  TYR A 406      71.943 219.637 315.859  1.00 60.07           O  
ATOM   3251  N   GLU A 407      69.554 214.066 318.693  1.00 36.58           N  
ATOM   3252  CA  GLU A 407      68.962 214.752 319.831  1.00 37.09           C  
ATOM   3253  C   GLU A 407      69.587 214.349 321.165  1.00 34.56           C  
ATOM   3254  O   GLU A 407      69.788 215.190 322.035  1.00 34.14           O  
ATOM   3255  CB  GLU A 407      67.454 214.487 319.870  1.00 40.48           C  
ATOM   3256  CG  GLU A 407      66.766 214.809 318.552  1.00 47.76           C  
ATOM   3257  CD  GLU A 407      65.261 214.679 318.617  1.00 50.16           C  
ATOM   3258  OE1 GLU A 407      64.770 213.658 319.149  1.00 51.73           O  
ATOM   3259  OE2 GLU A 407      64.569 215.597 318.122  1.00 52.16           O1-
ATOM   3260  N   GLY A 408      69.881 213.062 321.327  1.00 32.37           N  
ATOM   3261  CA  GLY A 408      70.488 212.602 322.559  1.00 29.01           C  
ATOM   3262  C   GLY A 408      71.889 213.164 322.659  1.00 26.84           C  
ATOM   3263  O   GLY A 408      72.297 213.689 323.691  1.00 24.71           O  
ATOM   3264  N   GLU A 409      72.634 213.053 321.567  1.00 28.05           N  
ATOM   3265  CA  GLU A 409      73.990 213.569 321.531  1.00 30.43           C  
ATOM   3266  C   GLU A 409      73.930 215.057 321.881  1.00 29.52           C  
ATOM   3267  O   GLU A 409      74.779 215.576 322.607  1.00 27.21           O  
ATOM   3268  CB  GLU A 409      74.577 213.378 320.130  1.00 34.56           C  
ATOM   3269  CG  GLU A 409      76.039 212.955 320.108  1.00 42.58           C  
ATOM   3270  CD  GLU A 409      76.220 211.467 319.848  1.00 45.38           C  
ATOM   3271  OE1 GLU A 409      75.885 211.010 318.735  1.00 48.89           O  
ATOM   3272  OE2 GLU A 409      76.699 210.751 320.754  1.00 47.65           O1-
ATOM   3273  N   ALA A 410      72.904 215.739 321.379  1.00 28.96           N  
ATOM   3274  CA  ALA A 410      72.756 217.163 321.646  1.00 30.37           C  
ATOM   3275  C   ALA A 410      72.513 217.443 323.126  1.00 29.36           C  
ATOM   3276  O   ALA A 410      73.091 218.367 323.692  1.00 29.36           O  
ATOM   3277  CB  ALA A 410      71.624 217.736 320.816  1.00 29.54           C  
ATOM   3278  N   ARG A 411      71.662 216.639 323.756  1.00 29.68           N  
ATOM   3279  CA  ARG A 411      71.363 216.848 325.161  1.00 28.77           C  
ATOM   3280  C   ARG A 411      72.611 216.640 326.004  1.00 27.92           C  
ATOM   3281  O   ARG A 411      72.853 217.386 326.945  1.00 28.57           O  
ATOM   3282  CB  ARG A 411      70.245 215.908 325.620  1.00 29.35           C  
ATOM   3283  CG  ARG A 411      68.888 216.241 325.024  1.00 34.29           C  
ATOM   3284  CD  ARG A 411      67.769 215.546 325.787  1.00 35.91           C  
ATOM   3285  NE  ARG A 411      67.759 214.110 325.535  1.00 36.81           N  
ATOM   3286  CZ  ARG A 411      67.333 213.557 324.402  1.00 37.32           C  
ATOM   3287  NH1 ARG A 411      66.877 214.327 323.413  1.00 34.14           N1+
ATOM   3288  NH2 ARG A 411      67.374 212.239 324.254  1.00 32.89           N  
ATOM   3289  N   ILE A 412      73.410 215.637 325.654  1.00 27.34           N  
ATOM   3290  CA  ILE A 412      74.636 215.358 326.392  1.00 26.58           C  
ATOM   3291  C   ILE A 412      75.621 216.524 326.341  1.00 26.45           C  
ATOM   3292  O   ILE A 412      76.214 216.883 327.360  1.00 24.24           O  
ATOM   3293  CB  ILE A 412      75.321 214.069 325.863  1.00 25.78           C  
ATOM   3294  CG1 ILE A 412      74.529 212.849 326.335  1.00 25.06           C  
ATOM   3295  CG2 ILE A 412      76.767 213.979 326.357  1.00 26.39           C  
ATOM   3296  CD1 ILE A 412      75.003 211.527 325.735  1.00 28.70           C  
ATOM   3297  N   LYS A 413      75.798 217.120 325.168  1.00 28.46           N  
ATOM   3298  CA  LYS A 413      76.723 218.242 325.056  1.00 31.13           C  
ATOM   3299  C   LYS A 413      76.285 219.370 325.985  1.00 29.89           C  
ATOM   3300  O   LYS A 413      77.106 219.968 326.668  1.00 29.60           O  
ATOM   3301  CB  LYS A 413      76.799 218.733 323.608  1.00 34.17           C  
ATOM   3302  CG  LYS A 413      77.537 217.774 322.669  1.00 40.06           C  
ATOM   3303  CD  LYS A 413      77.501 216.337 323.198  1.00 46.12           C  
ATOM   3304  CE  LYS A 413      77.682 215.295 322.112  1.00 47.66           C  
ATOM   3305  NZ  LYS A 413      77.472 213.916 322.652  1.00 47.12           N1+
ATOM   3306  N   ARG A 414      74.988 219.655 326.019  1.00 31.75           N  
ATOM   3307  CA  ARG A 414      74.484 220.700 326.901  1.00 32.54           C  
ATOM   3308  C   ARG A 414      74.782 220.373 328.362  1.00 31.42           C  
ATOM   3309  O   ARG A 414      75.179 221.244 329.140  1.00 30.25           O  
ATOM   3310  CB  ARG A 414      72.976 220.886 326.699  1.00 35.36           C  
ATOM   3311  CG  ARG A 414      72.635 221.925 325.634  1.00 41.04           C  
ATOM   3312  CD  ARG A 414      71.261 221.709 325.009  1.00 44.85           C  
ATOM   3313  NE  ARG A 414      70.169 221.750 325.977  1.00 49.72           N  
ATOM   3314  CZ  ARG A 414      69.912 222.774 326.784  1.00 52.00           C  
ATOM   3315  NH1 ARG A 414      70.675 223.861 326.755  1.00 53.84           N1+
ATOM   3316  NH2 ARG A 414      68.877 222.719 327.611  1.00 53.13           N  
ATOM   3317  N   ALA A 415      74.607 219.108 328.738  1.00 29.72           N  
ATOM   3318  CA  ALA A 415      74.862 218.706 330.114  1.00 26.36           C  
ATOM   3319  C   ALA A 415      76.341 218.853 330.456  1.00 24.25           C  
ATOM   3320  O   ALA A 415      76.684 219.220 331.576  1.00 24.35           O  
ATOM   3321  CB  ALA A 415      74.407 217.266 330.335  1.00 27.19           C  
ATOM   3322  N   GLU A 416      77.209 218.579 329.488  1.00 23.69           N  
ATOM   3323  CA  GLU A 416      78.650 218.668 329.709  1.00 26.92           C  
ATOM   3324  C   GLU A 416      79.140 220.103 329.815  1.00 26.83           C  
ATOM   3325  O   GLU A 416      80.074 220.374 330.561  1.00 25.55           O  
ATOM   3326  CB  GLU A 416      79.409 217.912 328.618  1.00 31.13           C  
ATOM   3327  CG  GLU A 416      78.956 216.444 328.490  1.00 39.82           C  
ATOM   3328  CD  GLU A 416      80.081 215.436 328.653  1.00 46.36           C  
ATOM   3329  OE1 GLU A 416      81.040 215.481 327.854  1.00 51.13           O  
ATOM   3330  OE2 GLU A 416      80.012 214.590 329.577  1.00 50.64           O1-
ATOM   3331  N   GLU A 417      78.525 221.031 329.086  1.00 27.43           N  
ATOM   3332  CA  GLU A 417      78.939 222.428 329.206  1.00 29.16           C  
ATOM   3333  C   GLU A 417      78.499 222.941 330.586  1.00 28.45           C  
ATOM   3334  O   GLU A 417      79.212 223.709 331.238  1.00 28.60           O  
ATOM   3335  CB  GLU A 417      78.329 223.276 328.087  1.00 29.73           C  
ATOM   3336  CG  GLU A 417      78.493 224.800 328.289  1.00 37.43           C  
ATOM   3337  CD  GLU A 417      79.943 225.276 328.440  1.00 38.77           C  
ATOM   3338  OE1 GLU A 417      80.140 226.441 328.862  1.00 39.93           O  
ATOM   3339  OE2 GLU A 417      80.880 224.508 328.135  1.00 39.10           O1-
ATOM   3340  N   GLU A 418      77.327 222.498 331.041  1.00 29.02           N  
ATOM   3341  CA  GLU A 418      76.840 222.892 332.360  1.00 28.63           C  
ATOM   3342  C   GLU A 418      77.781 222.290 333.417  1.00 28.00           C  
ATOM   3343  O   GLU A 418      78.060 222.917 334.438  1.00 28.08           O  
ATOM   3344  CB  GLU A 418      75.417 222.381 332.575  1.00 31.25           C  
ATOM   3345  CG  GLU A 418      74.883 222.626 333.975  1.00 37.92           C  
ATOM   3346  CD  GLU A 418      74.562 224.089 334.237  1.00 43.58           C  
ATOM   3347  OE1 GLU A 418      75.295 224.972 333.736  1.00 45.14           O  
ATOM   3348  OE2 GLU A 418      73.576 224.354 334.956  1.00 47.12           O1-
ATOM   3349  N   LYS A 419      78.266 221.073 333.179  1.00 25.68           N  
ATOM   3350  CA  LYS A 419      79.197 220.452 334.116  1.00 25.26           C  
ATOM   3351  C   LYS A 419      80.491 221.279 334.193  1.00 25.61           C  
ATOM   3352  O   LYS A 419      81.042 221.488 335.270  1.00 24.78           O  
ATOM   3353  CB  LYS A 419      79.535 219.025 333.677  1.00 25.92           C  
ATOM   3354  CG  LYS A 419      78.780 217.946 334.437  1.00 28.97           C  
ATOM   3355  CD  LYS A 419      79.109 216.546 333.906  1.00 29.14           C  
ATOM   3356  CE  LYS A 419      80.586 216.205 334.036  1.00 30.07           C  
ATOM   3357  NZ  LYS A 419      80.878 214.845 333.499  1.00 30.07           N1+
ATOM   3358  N   GLU A 420      80.965 221.752 333.043  1.00 26.84           N  
ATOM   3359  CA  GLU A 420      82.190 222.553 332.996  1.00 28.37           C  
ATOM   3360  C   GLU A 420      82.061 223.864 333.753  1.00 29.10           C  
ATOM   3361  O   GLU A 420      83.033 224.355 334.325  1.00 29.64           O  
ATOM   3362  CB  GLU A 420      82.597 222.851 331.551  1.00 30.43           C  
ATOM   3363  CG  GLU A 420      83.164 221.658 330.792  1.00 35.49           C  
ATOM   3364  CD  GLU A 420      84.388 221.066 331.472  1.00 40.66           C  
ATOM   3365  OE1 GLU A 420      85.344 221.824 331.760  1.00 42.45           O  
ATOM   3366  OE2 GLU A 420      84.392 219.841 331.721  1.00 45.60           O1-
ATOM   3367  N   ARG A 421      80.869 224.445 333.754  1.00 28.94           N  
ATOM   3368  CA  ARG A 421      80.673 225.694 334.466  1.00 27.89           C  
ATOM   3369  C   ARG A 421      80.747 225.421 335.969  1.00 26.96           C  
ATOM   3370  O   ARG A 421      81.393 226.157 336.718  1.00 25.78           O  
ATOM   3371  CB  ARG A 421      79.315 226.284 334.118  1.00 31.69           C  
ATOM   3372  CG  ARG A 421      79.120 227.678 334.651  1.00 38.23           C  
ATOM   3373  CD  ARG A 421      77.662 227.951 334.863  1.00 43.07           C  
ATOM   3374  NE  ARG A 421      77.172 227.297 336.069  1.00 44.91           N  
ATOM   3375  CZ  ARG A 421      75.901 226.968 336.256  1.00 44.61           C  
ATOM   3376  NH1 ARG A 421      75.015 227.229 335.306  1.00 49.23           N1+
ATOM   3377  NH2 ARG A 421      75.516 226.404 337.387  1.00 45.04           N  
ATOM   3378  N   LEU A 422      80.089 224.350 336.409  1.00 27.05           N  
ATOM   3379  CA  LEU A 422      80.081 223.995 337.822  1.00 24.88           C  
ATOM   3380  C   LEU A 422      81.470 223.639 338.333  1.00 22.56           C  
ATOM   3381  O   LEU A 422      81.834 224.024 339.442  1.00 23.76           O  
ATOM   3382  CB  LEU A 422      79.098 222.839 338.071  1.00 22.12           C  
ATOM   3383  CG  LEU A 422      77.627 223.243 337.894  1.00 25.29           C  
ATOM   3384  CD1 LEU A 422      76.750 222.013 337.712  1.00 23.32           C  
ATOM   3385  CD2 LEU A 422      77.179 224.079 339.105  1.00 25.32           C  
ATOM   3386  N   LYS A 423      82.247 222.903 337.541  1.00 24.72           N  
ATOM   3387  CA  LYS A 423      83.596 222.543 337.965  1.00 27.47           C  
ATOM   3388  C   LYS A 423      84.403 223.817 338.160  1.00 28.60           C  
ATOM   3389  O   LYS A 423      85.191 223.925 339.100  1.00 27.87           O  
ATOM   3390  CB  LYS A 423      84.314 221.686 336.921  1.00 28.64           C  
ATOM   3391  CG  LYS A 423      83.754 220.294 336.722  1.00 32.92           C  
ATOM   3392  CD  LYS A 423      84.522 219.554 335.634  1.00 34.07           C  
ATOM   3393  CE  LYS A 423      83.873 218.205 335.345  1.00 41.14           C  
ATOM   3394  NZ  LYS A 423      84.600 217.428 334.303  1.00 41.94           N1+
ATOM   3395  N   ALA A 424      84.212 224.779 337.258  1.00 28.61           N  
ATOM   3396  CA  ALA A 424      84.938 226.040 337.344  1.00 28.59           C  
ATOM   3397  C   ALA A 424      84.539 226.763 338.634  1.00 28.13           C  
ATOM   3398  O   ALA A 424      85.381 227.333 339.322  1.00 29.68           O  
ATOM   3399  CB  ALA A 424      84.634 226.907 336.115  1.00 28.64           C  
ATOM   3400  N   GLU A 425      83.252 226.723 338.962  1.00 28.64           N  
ATOM   3401  CA  GLU A 425      82.754 227.359 340.178  1.00 29.74           C  
ATOM   3402  C   GLU A 425      83.366 226.689 341.408  1.00 26.84           C  
ATOM   3403  O   GLU A 425      83.729 227.352 342.375  1.00 26.81           O  
ATOM   3404  CB  GLU A 425      81.222 227.248 340.256  1.00 30.15           C  
ATOM   3405  CG  GLU A 425      80.435 228.019 339.200  1.00 36.77           C  
ATOM   3406  CD  GLU A 425      80.574 229.529 339.332  1.00 40.99           C  
ATOM   3407  OE1 GLU A 425      80.739 230.026 340.469  1.00 43.76           O  
ATOM   3408  OE2 GLU A 425      80.501 230.231 338.298  1.00 44.24           O1-
ATOM   3409  N   ILE A 426      83.474 225.367 341.368  1.00 28.50           N  
ATOM   3410  CA  ILE A 426      84.036 224.618 342.488  1.00 26.71           C  
ATOM   3411  C   ILE A 426      85.507 224.950 342.686  1.00 25.81           C  
ATOM   3412  O   ILE A 426      85.950 225.252 343.800  1.00 23.90           O  
ATOM   3413  CB  ILE A 426      83.885 223.095 342.268  1.00 26.78           C  
ATOM   3414  CG1 ILE A 426      82.413 222.689 342.411  1.00 28.39           C  
ATOM   3415  CG2 ILE A 426      84.731 222.341 343.266  1.00 28.18           C  
ATOM   3416  CD1 ILE A 426      82.111 221.254 341.975  1.00 25.39           C  
ATOM   3417  N   LEU A 427      86.269 224.887 341.602  1.00 26.50           N  
ATOM   3418  CA  LEU A 427      87.687 225.196 341.671  1.00 28.15           C  
ATOM   3419  C   LEU A 427      87.898 226.620 342.194  1.00 28.03           C  
ATOM   3420  O   LEU A 427      88.790 226.864 343.010  1.00 27.34           O  
ATOM   3421  CB  LEU A 427      88.335 225.017 340.291  1.00 29.84           C  
ATOM   3422  CG  LEU A 427      88.511 223.550 339.879  1.00 33.31           C  
ATOM   3423  CD1 LEU A 427      89.057 223.442 338.449  1.00 33.37           C  
ATOM   3424  CD2 LEU A 427      89.460 222.871 340.869  1.00 32.47           C  
ATOM   3425  N   THR A 428      87.062 227.549 341.743  1.00 28.85           N  
ATOM   3426  CA  THR A 428      87.164 228.940 342.183  1.00 28.60           C  
ATOM   3427  C   THR A 428      86.904 229.030 343.678  1.00 27.66           C  
ATOM   3428  O   THR A 428      87.647 229.684 344.416  1.00 27.35           O  
ATOM   3429  CB  THR A 428      86.142 229.835 341.469  1.00 29.67           C  
ATOM   3430  CG2 THR A 428      86.240 231.278 341.976  1.00 34.53           C  
ATOM   3431  OG1 THR A 428      86.407 229.825 340.065  1.00 34.10           O  
ATOM   3432  N   GLY A 429      85.839 228.378 344.118  1.00 25.88           N  
ATOM   3433  CA  GLY A 429      85.529 228.396 345.531  1.00 26.15           C  
ATOM   3434  C   GLY A 429      86.625 227.736 346.356  1.00 24.30           C  
ATOM   3435  O   GLY A 429      87.031 228.271 347.378  1.00 23.84           O  
ATOM   3436  N   GLU A 430      87.119 226.584 345.908  1.00 25.08           N  
ATOM   3437  CA  GLU A 430      88.151 225.866 346.644  1.00 25.52           C  
ATOM   3438  C   GLU A 430      89.449 226.625 346.803  1.00 27.60           C  
ATOM   3439  O   GLU A 430      90.115 226.498 347.830  1.00 28.37           O  
ATOM   3440  CB  GLU A 430      88.430 224.507 345.999  1.00 29.85           C  
ATOM   3441  CG  GLU A 430      87.264 223.527 346.116  1.00 34.35           C  
ATOM   3442  CD  GLU A 430      87.512 222.213 345.375  1.00 38.85           C  
ATOM   3443  OE1 GLU A 430      88.213 222.238 344.335  1.00 38.11           O  
ATOM   3444  OE2 GLU A 430      86.993 221.162 345.824  1.00 38.04           O1-
ATOM   3445  N   ALA A 431      89.814 227.418 345.795  1.00 28.06           N  
ATOM   3446  CA  ALA A 431      91.048 228.193 345.854  1.00 26.06           C  
ATOM   3447  C   ALA A 431      90.978 229.254 346.963  1.00 25.29           C  
ATOM   3448  O   ALA A 431      92.007 229.699 347.467  1.00 23.81           O  
ATOM   3449  CB  ALA A 431      91.320 228.850 344.495  1.00 27.17           C  
ATOM   3450  N   ARG A 432      89.765 229.638 347.353  1.00 24.87           N  
ATOM   3451  CA  ARG A 432      89.581 230.644 348.401  1.00 23.36           C  
ATOM   3452  C   ARG A 432      89.637 230.069 349.827  1.00 22.69           C  
ATOM   3453  O   ARG A 432      89.905 230.795 350.782  1.00 19.96           O  
ATOM   3454  CB  ARG A 432      88.228 231.363 348.237  1.00 24.65           C  
ATOM   3455  CG  ARG A 432      88.021 232.194 346.963  1.00 26.36           C  
ATOM   3456  CD  ARG A 432      86.671 232.947 347.017  1.00 26.01           C  
ATOM   3457  NE  ARG A 432      86.629 233.908 348.125  1.00 27.37           N  
ATOM   3458  CZ  ARG A 432      85.527 234.419 348.675  1.00 26.86           C  
ATOM   3459  NH1 ARG A 432      84.317 234.084 348.246  1.00 29.99           N1+
ATOM   3460  NH2 ARG A 432      85.640 235.284 349.665  1.00 31.06           N  
ATOM   3461  N   LEU A 433      89.383 228.771 349.971  1.00 23.29           N  
ATOM   3462  CA  LEU A 433      89.350 228.155 351.295  1.00 23.52           C  
ATOM   3463  C   LEU A 433      90.608 228.271 352.160  1.00 23.44           C  
ATOM   3464  O   LEU A 433      90.516 228.549 353.362  1.00 24.71           O  
ATOM   3465  CB  LEU A 433      88.921 226.696 351.164  1.00 22.85           C  
ATOM   3466  CG  LEU A 433      87.451 226.351 351.428  1.00 25.60           C  
ATOM   3467  CD1 LEU A 433      86.581 227.575 351.421  1.00 24.50           C  
ATOM   3468  CD2 LEU A 433      86.991 225.330 350.405  1.00 23.61           C  
ATOM   3469  N   PRO A 434      91.798 228.054 351.578  1.00 24.07           N  
ATOM   3470  CA  PRO A 434      93.024 228.171 352.384  1.00 23.49           C  
ATOM   3471  C   PRO A 434      93.145 229.563 353.017  1.00 20.65           C  
ATOM   3472  O   PRO A 434      93.444 229.700 354.203  1.00 20.38           O  
ATOM   3473  CB  PRO A 434      94.127 227.899 351.362  1.00 23.94           C  
ATOM   3474  CG  PRO A 434      93.479 226.903 350.460  1.00 26.13           C  
ATOM   3475  CD  PRO A 434      92.100 227.489 350.251  1.00 24.48           C  
ATOM   3476  N   GLY A 435      92.914 230.594 352.209  1.00 19.50           N  
ATOM   3477  CA  GLY A 435      93.000 231.952 352.700  1.00 17.42           C  
ATOM   3478  C   GLY A 435      91.962 232.315 353.758  1.00 18.00           C  
ATOM   3479  O   GLY A 435      92.283 232.989 354.736  1.00 17.58           O  
ATOM   3480  N   LEU A 436      90.722 231.875 353.566  1.00 19.37           N  
ATOM   3481  CA  LEU A 436      89.671 232.182 354.535  1.00 22.98           C  
ATOM   3482  C   LEU A 436      89.970 231.520 355.874  1.00 22.54           C  
ATOM   3483  O   LEU A 436      89.718 232.093 356.925  1.00 23.93           O  
ATOM   3484  CB  LEU A 436      88.300 231.738 354.007  1.00 20.61           C  
ATOM   3485  CG  LEU A 436      87.739 232.542 352.824  1.00 19.87           C  
ATOM   3486  CD1 LEU A 436      86.462 231.929 352.290  1.00 18.52           C  
ATOM   3487  CD2 LEU A 436      87.478 233.964 353.282  1.00 26.21           C  
ATOM   3488  N   ARG A 437      90.523 230.317 355.832  1.00 23.15           N  
ATOM   3489  CA  ARG A 437      90.860 229.608 357.058  1.00 26.43           C  
ATOM   3490  C   ARG A 437      92.032 230.266 357.780  1.00 23.51           C  
ATOM   3491  O   ARG A 437      92.053 230.338 359.002  1.00 24.78           O  
ATOM   3492  CB  ARG A 437      91.132 228.139 356.722  1.00 30.07           C  
ATOM   3493  CG  ARG A 437      89.847 227.477 356.247  1.00 36.99           C  
ATOM   3494  CD  ARG A 437      90.009 226.164 355.506  1.00 39.64           C  
ATOM   3495  NE  ARG A 437      88.686 225.580 355.281  1.00 42.47           N  
ATOM   3496  CZ  ARG A 437      88.449 224.429 354.653  1.00 43.94           C  
ATOM   3497  NH1 ARG A 437      89.454 223.711 354.171  1.00 44.10           N1+
ATOM   3498  NH2 ARG A 437      87.201 223.997 354.517  1.00 42.52           N  
ATOM   3499  N   GLU A 438      93.006 230.760 357.019  1.00 25.04           N  
ATOM   3500  CA  GLU A 438      94.156 231.457 357.592  1.00 23.23           C  
ATOM   3501  C   GLU A 438      93.633 232.705 358.291  1.00 22.97           C  
ATOM   3502  O   GLU A 438      93.930 232.962 359.458  1.00 22.14           O  
ATOM   3503  CB  GLU A 438      95.121 231.883 356.483  1.00 23.74           C  
ATOM   3504  CG  GLU A 438      96.277 232.735 356.935  1.00 26.24           C  
ATOM   3505  CD  GLU A 438      97.268 231.976 357.817  1.00 30.69           C  
ATOM   3506  OE1 GLU A 438      97.432 230.758 357.615  1.00 32.21           O  
ATOM   3507  OE2 GLU A 438      97.899 232.601 358.697  1.00 33.98           O1-
ATOM   3508  N   ARG A 439      92.834 233.473 357.560  1.00 23.04           N  
ATOM   3509  CA  ARG A 439      92.263 234.706 358.079  1.00 23.22           C  
ATOM   3510  C   ARG A 439      91.522 234.472 359.407  1.00 20.84           C  
ATOM   3511  O   ARG A 439      91.746 235.187 360.382  1.00 18.71           O  
ATOM   3512  CB  ARG A 439      91.316 235.300 357.034  1.00 24.66           C  
ATOM   3513  CG  ARG A 439      91.138 236.785 357.126  1.00 31.91           C  
ATOM   3514  CD  ARG A 439      90.659 237.355 355.803  1.00 37.55           C  
ATOM   3515  NE  ARG A 439      90.547 238.811 355.878  1.00 46.01           N  
ATOM   3516  CZ  ARG A 439      90.441 239.610 354.821  1.00 46.96           C  
ATOM   3517  NH1 ARG A 439      90.338 240.922 354.987  1.00 51.66           N1+
ATOM   3518  NH2 ARG A 439      90.450 239.098 353.600  1.00 50.43           N  
ATOM   3519  N   ALA A 440      90.656 233.463 359.442  1.00 22.93           N  
ATOM   3520  CA  ALA A 440      89.891 233.163 360.654  1.00 24.66           C  
ATOM   3521  C   ALA A 440      90.840 232.844 361.798  1.00 25.92           C  
ATOM   3522  O   ALA A 440      90.663 233.310 362.918  1.00 26.63           O  
ATOM   3523  CB  ALA A 440      88.954 231.986 360.415  1.00 22.15           C  
ATOM   3524  N   GLU A 441      91.857 232.050 361.503  1.00 27.99           N  
ATOM   3525  CA  GLU A 441      92.837 231.670 362.508  1.00 29.92           C  
ATOM   3526  C   GLU A 441      93.558 232.898 363.081  1.00 28.10           C  
ATOM   3527  O   GLU A 441      93.705 233.033 364.292  1.00 25.54           O  
ATOM   3528  CB  GLU A 441      93.851 230.702 361.892  1.00 33.67           C  
ATOM   3529  CG  GLU A 441      94.890 230.179 362.866  1.00 41.46           C  
ATOM   3530  CD  GLU A 441      95.741 229.088 362.243  1.00 45.42           C  
ATOM   3531  OE1 GLU A 441      95.144 228.117 361.713  1.00 45.47           O  
ATOM   3532  OE2 GLU A 441      96.991 229.204 362.277  1.00 46.09           O1-
ATOM   3533  N   ASN A 442      94.000 233.795 362.207  1.00 26.60           N  
ATOM   3534  CA  ASN A 442      94.687 234.995 362.669  1.00 26.48           C  
ATOM   3535  C   ASN A 442      93.785 235.951 363.466  1.00 26.80           C  
ATOM   3536  O   ASN A 442      94.254 236.666 364.350  1.00 25.64           O  
ATOM   3537  CB  ASN A 442      95.346 235.697 361.478  1.00 27.10           C  
ATOM   3538  CG  ASN A 442      96.418 234.818 360.827  1.00 28.60           C  
ATOM   3539  ND2 ASN A 442      96.627 234.977 359.525  1.00 26.54           N  
ATOM   3540  OD1 ASN A 442      97.037 234.000 361.501  1.00 29.12           O  
ATOM   3541  N   LEU A 443      92.491 235.946 363.169  1.00 27.24           N  
ATOM   3542  CA  LEU A 443      91.559 236.806 363.894  1.00 26.36           C  
ATOM   3543  C   LEU A 443      91.262 236.235 365.285  1.00 27.84           C  
ATOM   3544  O   LEU A 443      91.116 236.990 366.247  1.00 26.66           O  
ATOM   3545  CB  LEU A 443      90.264 236.988 363.095  1.00 25.85           C  
ATOM   3546  CG  LEU A 443      90.364 237.961 361.906  1.00 25.91           C  
ATOM   3547  CD1 LEU A 443      89.130 237.848 361.005  1.00 24.46           C  
ATOM   3548  CD2 LEU A 443      90.510 239.389 362.427  1.00 29.43           C  
ATOM   3549  N   ARG A 444      91.180 234.906 365.402  1.00 26.56           N  
ATOM   3550  CA  ARG A 444      90.930 234.310 366.709  1.00 29.14           C  
ATOM   3551  C   ARG A 444      92.077 234.699 367.625  1.00 26.16           C  
ATOM   3552  O   ARG A 444      91.877 235.021 368.791  1.00 25.27           O  
ATOM   3553  CB  ARG A 444      90.873 232.782 366.633  1.00 29.71           C  
ATOM   3554  CG  ARG A 444      89.584 232.234 366.094  1.00 34.99           C  
ATOM   3555  CD  ARG A 444      89.570 230.707 366.140  1.00 37.02           C  
ATOM   3556  NE  ARG A 444      88.349 230.185 365.538  1.00 39.88           N  
ATOM   3557  CZ  ARG A 444      87.129 230.389 366.026  1.00 39.22           C  
ATOM   3558  NH1 ARG A 444      86.959 231.098 367.137  1.00 39.16           N1+
ATOM   3559  NH2 ARG A 444      86.077 229.906 365.384  1.00 41.90           N  
ATOM   3560  N   ARG A 445      93.283 234.653 367.071  1.00 26.72           N  
ATOM   3561  CA  ARG A 445      94.492 234.996 367.804  1.00 26.26           C  
ATOM   3562  C   ARG A 445      94.509 236.488 368.163  1.00 25.97           C  
ATOM   3563  O   ARG A 445      94.946 236.867 369.245  1.00 25.91           O  
ATOM   3564  CB  ARG A 445      95.713 234.643 366.956  1.00 28.39           C  
ATOM   3565  CG  ARG A 445      97.021 234.594 367.728  1.00 31.26           C  
ATOM   3566  CD  ARG A 445      98.173 234.293 366.791  1.00 33.58           C  
ATOM   3567  NE  ARG A 445      98.727 235.526 366.248  1.00 37.31           N  
ATOM   3568  CZ  ARG A 445      98.913 235.774 364.957  1.00 36.16           C  
ATOM   3569  NH1 ARG A 445      98.589 234.875 364.038  1.00 35.34           N1+
ATOM   3570  NH2 ARG A 445      99.430 236.936 364.593  1.00 40.36           N  
ATOM   3571  N   LEU A 446      94.030 237.331 367.255  1.00 27.27           N  
ATOM   3572  CA  LEU A 446      93.992 238.771 367.508  1.00 27.60           C  
ATOM   3573  C   LEU A 446      92.967 239.079 368.610  1.00 28.35           C  
ATOM   3574  O   LEU A 446      93.194 239.938 369.468  1.00 28.07           O  
ATOM   3575  CB  LEU A 446      93.603 239.508 366.236  1.00 29.57           C  
ATOM   3576  CG  LEU A 446      94.030 240.962 365.992  1.00 28.78           C  
ATOM   3577  CD1 LEU A 446      92.874 241.685 365.313  1.00 27.58           C  
ATOM   3578  CD2 LEU A 446      94.437 241.655 367.277  1.00 24.97           C  
ATOM   3579  N   VAL A 447      91.582 237.780 368.681  1.00135.06           N  
ATOM   3580  CA  VAL A 447      90.666 238.505 369.556  1.00131.26           C  
ATOM   3581  C   VAL A 447      90.972 238.192 371.018  1.00116.69           C  
ATOM   3582  O   VAL A 447      90.922 239.073 371.875  1.00123.90           O  
ATOM   3583  CB  VAL A 447      89.194 238.131 369.251  1.00130.36           C  
ATOM   3584  CG1 VAL A 447      88.251 238.942 370.130  1.00114.14           C  
ATOM   3585  CG2 VAL A 447      88.894 238.376 367.777  1.00110.30           C  
ATOM   3586  N   GLU A 448      91.289 236.931 371.296  1.00104.40           N  
ATOM   3587  CA  GLU A 448      91.614 236.501 372.649  1.00114.45           C  
ATOM   3588  C   GLU A 448      93.009 236.984 373.040  1.00122.55           C  
ATOM   3589  O   GLU A 448      93.363 237.003 374.219  1.00139.82           O  
ATOM   3590  CB  GLU A 448      91.549 234.974 372.753  1.00107.79           C  
ATOM   3591  CG  GLU A 448      92.041 234.419 374.083  1.00110.52           C  
ATOM   3592  CD  GLU A 448      91.847 232.922 374.201  1.00119.59           C  
ATOM   3593  OE1 GLU A 448      92.308 232.190 373.301  1.00134.31           O  
ATOM   3594  OE2 GLU A 448      91.236 232.478 375.196  1.00120.49           O1-
ATOM   3595  N   ASP A 449      93.800 237.368 372.042  1.00111.02           N  
ATOM   3596  CA  ASP A 449      95.149 237.861 372.290  1.00112.92           C  
ATOM   3597  C   ASP A 449      95.068 239.306 372.769  1.00115.58           C  
ATOM   3598  O   ASP A 449      95.762 239.702 373.710  1.00 98.77           O  
ATOM   3599  CB  ASP A 449      95.983 237.771 371.016  1.00110.96           C  
ATOM   3600  N   LYS A 450      94.214 240.089 372.114  1.00116.33           N  
ATOM   3601  CA  LYS A 450      94.024 241.490 372.473  1.00108.29           C  
ATOM   3602  C   LYS A 450      93.222 241.566 373.767  1.00121.55           C  
ATOM   3603  O   LYS A 450      93.312 242.543 374.512  1.00126.98           O  
ATOM   3604  CB  LYS A 450      93.290 242.224 371.355  1.00 86.40           C  
ATOM   3605  N   ARG A 451      92.440 240.524 374.028  1.00120.33           N  
ATOM   3606  CA  ARG A 451      91.619 240.453 375.232  1.00103.87           C  
ATOM   3607  C   ARG A 451      92.485 240.214 376.467  1.00115.89           C  
ATOM   3608  O   ARG A 451      92.281 240.846 377.506  1.00136.88           O  
ATOM   3609  CB  ARG A 451      90.586 239.332 375.096  1.00 86.84           C  
ATOM   3610  CG  ARG A 451      89.702 239.144 376.316  1.00123.31           C  
ATOM   3611  CD  ARG A 451      88.536 238.220 376.006  1.00122.61           C  
ATOM   3612  NE  ARG A 451      88.972 236.880 375.622  1.00 99.68           N  
ATOM   3613  CZ  ARG A 451      88.158 235.937 375.158  1.00 94.28           C  
ATOM   3614  NH1 ARG A 451      86.864 236.185 375.017  1.00 96.16           N1+
ATOM   3615  NH2 ARG A 451      88.637 234.741 374.843  1.00109.83           N  
ATOM   3616  N   ALA A 452      93.447 239.305 376.348  1.00104.41           N  
ATOM   3617  CA  ALA A 452      94.344 238.986 377.455  1.00 94.83           C  
ATOM   3618  C   ALA A 452      95.345 240.116 377.671  1.00117.27           C  
ATOM   3619  O   ALA A 452      96.072 240.132 378.665  1.00137.71           O  
ATOM   3620  CB  ALA A 452      95.077 237.681 377.172  1.00 88.34           C  
ATOM   3621  N   GLU A 453      95.376 241.058 376.732  1.00127.55           N  
ATOM   3622  CA  GLU A 453      96.280 242.200 376.819  1.00138.05           C  
ATOM   3623  C   GLU A 453      95.581 243.333 377.568  1.00125.66           C  
ATOM   3624  O   GLU A 453      96.228 244.172 378.196  1.00102.93           O  
ATOM   3625  CB  GLU A 453      96.678 242.666 375.412  1.00144.96           C  
ATOM   3626  CG  GLU A 453      97.710 243.785 375.388  1.00129.38           C  
ATOM   3627  CD  GLU A 453      98.158 244.140 373.980  1.00136.07           C  
ATOM   3628  OE1 GLU A 453      98.667 243.248 373.271  1.00164.04           O  
ATOM   3629  OE2 GLU A 453      98.004 245.313 373.581  1.00138.48           O1-
ATOM   3630  N   ILE A 454      94.252 243.342 377.493  1.00122.27           N  
ATOM   3631  CA  ILE A 454      93.439 244.352 378.161  1.00 97.89           C  
ATOM   3632  C   ILE A 454      93.495 244.142 379.669  1.00 95.41           C  
ATOM   3633  O   ILE A 454      93.623 245.096 380.436  1.00 87.39           O  
ATOM   3634  CB  ILE A 454      91.964 244.279 377.705  1.00 69.91           C  
ATOM   3635  CG1 ILE A 454      91.867 244.604 376.214  1.00 99.16           C  
ATOM   3636  CG2 ILE A 454      91.112 245.245 378.518  1.00 81.39           C  
ATOM   3637  CD1 ILE A 454      90.454 244.611 375.678  1.00118.00           C  
ATOM   3638  N   SER A 455      93.393 242.881 380.082  1.00111.59           N  
ATOM   3639  CA  SER A 455      93.432 242.534 381.495  1.00104.43           C  
ATOM   3640  C   SER A 455      94.780 242.900 382.109  1.00100.14           C  
ATOM   3641  O   SER A 455      94.879 243.127 383.314  1.00109.60           O  
ATOM   3642  CB  SER A 455      93.163 241.037 381.680  1.00108.29           C  
ATOM   3643  OG  SER A 455      94.133 240.254 381.005  1.00140.79           O  
ATOM   3644  N   GLU A 456      95.815 242.958 381.278  1.00105.43           N  
ATOM   3645  CA  GLU A 456      97.153 243.300 381.750  1.00102.55           C  
ATOM   3646  C   GLU A 456      97.222 244.772 382.164  1.00110.88           C  
ATOM   3647  O   GLU A 456      97.927 245.129 383.108  1.00110.08           O  
ATOM   3648  CB  GLU A 456      98.183 243.007 380.661  1.00 90.83           C  
ATOM   3649  N   ILE A 457      96.486 245.619 381.448  1.00112.71           N  
ATOM   3650  CA  ILE A 457      96.453 247.050 381.739  1.00 78.66           C  
ATOM   3651  C   ILE A 457      95.536 247.326 382.926  1.00 86.33           C  
ATOM   3652  O   ILE A 457      95.912 248.031 383.861  1.00 84.52           O  
ATOM   3653  CB  ILE A 457      95.971 247.818 380.515  1.00 61.92           C  
ATOM   3654  N   GLU A 458      94.329 246.768 382.882  1.00 93.52           N  
ATOM   3655  CA  GLU A 458      93.368 246.952 383.961  1.00 77.81           C  
ATOM   3656  C   GLU A 458      93.937 246.450 385.279  1.00 70.04           C  
ATOM   3657  O   GLU A 458      93.530 246.895 386.348  1.00 79.22           O  
ATOM   3658  CB  GLU A 458      92.067 246.214 383.657  1.00 59.61           C  
ATOM   3659  CG  GLU A 458      91.264 246.830 382.534  1.00 64.80           C  
ATOM   3660  CD  GLU A 458      89.890 246.214 382.413  1.00 82.26           C  
ATOM   3661  OE1 GLU A 458      89.807 244.987 382.193  1.00102.22           O  
ATOM   3662  OE2 GLU A 458      88.893 246.955 382.540  1.00 84.45           O1-
ATOM   3663  N   GLY A 459      94.873 245.511 385.194  1.00 81.63           N  
ATOM   3664  CA  GLY A 459      95.486 244.985 386.396  1.00 86.50           C  
ATOM   3665  C   GLY A 459      96.403 246.031 386.997  1.00 65.19           C  
ATOM   3666  O   GLY A 459      96.550 246.126 388.217  1.00 60.96           O  
ATOM   3667  N   LYS A 460      97.026 246.824 386.129  1.00 82.27           N  
ATOM   3668  CA  LYS A 460      97.925 247.878 386.572  1.00 87.69           C  
ATOM   3669  C   LYS A 460      97.104 249.062 387.050  1.00 67.68           C  
ATOM   3670  O   LYS A 460      97.372 249.625 388.108  1.00 68.12           O  
ATOM   3671  CB  LYS A 460      98.850 248.310 385.430  1.00103.10           C  
ATOM   3672  CG  LYS A 460      99.784 247.214 384.941  1.00106.64           C  
ATOM   3673  CD  LYS A 460     100.757 247.727 383.894  1.00112.28           C  
ATOM   3674  CE  LYS A 460     101.726 246.637 383.462  1.00128.56           C  
ATOM   3675  NZ  LYS A 460     102.714 247.137 382.468  1.00160.86           N1+
ATOM   3676  N   LEU A 461      96.095 249.430 386.265  1.00 71.31           N  
ATOM   3677  CA  LEU A 461      95.231 250.550 386.615  1.00 67.80           C  
ATOM   3678  C   LEU A 461      94.713 250.384 388.040  1.00 64.77           C  
ATOM   3679  O   LEU A 461      94.540 251.366 388.765  1.00 65.35           O  
ATOM   3680  CB  LEU A 461      94.063 250.649 385.624  1.00 56.11           C  
ATOM   3681  CG  LEU A 461      93.040 251.771 385.849  1.00 57.04           C  
ATOM   3682  CD1 LEU A 461      92.402 252.158 384.527  1.00 67.93           C  
ATOM   3683  CD2 LEU A 461      91.986 251.321 386.853  1.00 63.16           C  
ATOM   3684  N   SER A 462      94.473 249.140 388.439  1.00 71.96           N  
ATOM   3685  CA  SER A 462      93.989 248.860 389.784  1.00 62.48           C  
ATOM   3686  C   SER A 462      95.078 249.216 390.790  1.00 60.35           C  
ATOM   3687  O   SER A 462      94.810 249.845 391.816  1.00 76.83           O  
ATOM   3688  CB  SER A 462      93.616 247.379 389.927  1.00 73.37           C  
ATOM   3689  OG  SER A 462      92.491 247.050 389.126  1.00 81.85           O  
ATOM   3690  N   THR A 463      96.307 248.817 390.481  1.00 61.80           N  
ATOM   3691  CA  THR A 463      97.449 249.087 391.352  1.00 68.51           C  
ATOM   3692  C   THR A 463      97.598 250.584 391.623  1.00 70.02           C  
ATOM   3693  O   THR A 463      97.751 251.005 392.770  1.00 56.36           O  
ATOM   3694  CB  THR A 463      98.753 248.565 390.727  1.00 66.33           C  
ATOM   3695  CG2 THR A 463      99.898 248.688 391.715  1.00 58.63           C  
ATOM   3696  OG1 THR A 463      98.590 247.188 390.363  1.00 81.87           O  
ATOM   3697  N   ILE A 464      97.560 251.383 390.562  1.00 90.82           N  
ATOM   3698  CA  ILE A 464      97.679 252.829 390.694  1.00 85.25           C  
ATOM   3699  C   ILE A 464      96.607 253.329 391.653  1.00 71.40           C  
ATOM   3700  O   ILE A 464      96.890 254.106 392.564  1.00 57.22           O  
ATOM   3701  CB  ILE A 464      97.496 253.538 389.332  1.00 95.08           C  
ATOM   3702  CG1 ILE A 464      98.644 253.157 388.393  1.00 84.68           C  
ATOM   3703  CG2 ILE A 464      97.426 255.051 389.531  1.00 79.61           C  
ATOM   3704  CD1 ILE A 464      98.549 253.782 387.019  1.00101.97           C  
ATOM   3705  N   GLN A 465      95.375 252.875 391.438  1.00 66.45           N  
ATOM   3706  CA  GLN A 465      94.260 253.273 392.280  1.00 50.12           C  
ATOM   3707  C   GLN A 465      94.416 252.752 393.704  1.00 54.75           C  
ATOM   3708  O   GLN A 465      93.813 253.281 394.636  1.00 70.12           O  
ATOM   3709  CB  GLN A 465      92.946 252.778 391.678  1.00 37.88           C  
ATOM   3710  CG  GLN A 465      92.536 253.540 390.431  1.00 58.41           C  
ATOM   3711  CD  GLN A 465      91.211 253.066 389.862  1.00121.58           C  
ATOM   3712  NE2 GLN A 465      90.727 251.933 390.357  1.00124.66           N  
ATOM   3713  OE1 GLN A 465      90.632 253.707 388.984  1.00117.16           O  
ATOM   3714  N   ALA A 466      95.231 251.719 393.875  1.00 52.16           N  
ATOM   3715  CA  ALA A 466      95.461 251.158 395.199  1.00 55.31           C  
ATOM   3716  C   ALA A 466      96.467 252.037 395.929  1.00 63.49           C  
ATOM   3717  O   ALA A 466      96.238 252.441 397.068  1.00 61.73           O  
ATOM   3718  CB  ALA A 466      95.991 249.731 395.086  1.00 61.22           C  
ATOM   3719  N   LYS A 467      97.579 252.331 395.259  1.00 79.32           N  
ATOM   3720  CA  LYS A 467      98.630 253.169 395.829  1.00 65.06           C  
ATOM   3721  C   LYS A 467      98.101 254.588 396.007  1.00 72.18           C  
ATOM   3722  O   LYS A 467      98.495 255.291 396.938  1.00 63.90           O  
ATOM   3723  CB  LYS A 467      99.857 253.170 394.916  1.00 51.97           C  
ATOM   3724  N   ARG A 468      97.216 255.007 395.106  1.00 69.81           N  
ATOM   3725  CA  ARG A 468      96.620 256.334 395.186  1.00 54.52           C  
ATOM   3726  C   ARG A 468      95.865 256.423 396.512  1.00 60.99           C  
ATOM   3727  O   ARG A 468      95.909 257.443 397.202  1.00 57.84           O  
ATOM   3728  CB  ARG A 468      95.669 256.569 393.999  1.00 45.55           C  
ATOM   3729  CG  ARG A 468      94.713 257.743 394.189  1.00 66.72           C  
ATOM   3730  CD  ARG A 468      94.139 258.274 392.875  1.00 43.12           C  
ATOM   3731  NE  ARG A 468      93.586 257.227 392.020  1.00 67.79           N  
ATOM   3732  CZ  ARG A 468      92.873 257.465 390.924  1.00 80.42           C  
ATOM   3733  NH1 ARG A 468      92.409 256.459 390.193  1.00 76.85           N1+
ATOM   3734  NH2 ARG A 468      92.610 258.712 390.562  1.00 80.03           N  
ATOM   3735  N   ILE A 469      95.183 255.341 396.872  1.00 69.64           N  
ATOM   3736  CA  ILE A 469      94.448 255.291 398.126  1.00 57.35           C  
ATOM   3737  C   ILE A 469      95.447 255.416 399.274  1.00 59.69           C  
ATOM   3738  O   ILE A 469      95.209 256.137 400.244  1.00 68.46           O  
ATOM   3739  CB  ILE A 469      93.688 253.959 398.271  1.00 58.25           C  
ATOM   3740  CG1 ILE A 469      92.585 253.875 397.217  1.00 52.76           C  
ATOM   3741  CG2 ILE A 469      93.098 253.845 399.661  1.00 84.33           C  
ATOM   3742  CD1 ILE A 469      91.795 252.583 397.261  1.00 53.89           C  
ATOM   3743  N   LYS A 470      96.569 254.709 399.152  1.00 70.68           N  
ATOM   3744  CA  LYS A 470      97.620 254.726 400.169  1.00 74.72           C  
ATOM   3745  C   LYS A 470      98.123 256.147 400.383  1.00 70.22           C  
ATOM   3746  O   LYS A 470      98.279 256.600 401.517  1.00 66.29           O  
ATOM   3747  CB  LYS A 470      98.776 253.815 399.744  1.00 53.75           C  
ATOM   3748  N   VAL A 471      98.380 256.843 399.279  1.00 81.03           N  
ATOM   3749  CA  VAL A 471      98.851 258.220 399.329  1.00 79.53           C  
ATOM   3750  C   VAL A 471      97.818 259.052 400.084  1.00 73.53           C  
ATOM   3751  O   VAL A 471      98.146 259.728 401.060  1.00 59.29           O  
ATOM   3752  CB  VAL A 471      99.019 258.799 397.906  1.00 81.02           C  
ATOM   3753  CG1 VAL A 471      99.522 260.230 397.978  1.00 82.44           C  
ATOM   3754  CG2 VAL A 471      99.978 257.930 397.107  1.00 83.04           C  
ATOM   3755  N   GLU A 472      96.573 258.986 399.621  1.00 84.39           N  
ATOM   3756  CA  GLU A 472      95.464 259.707 400.238  1.00 80.07           C  
ATOM   3757  C   GLU A 472      95.513 259.539 401.757  1.00 76.99           C  
ATOM   3758  O   GLU A 472      95.505 260.518 402.504  1.00 71.25           O  
ATOM   3759  CB  GLU A 472      94.132 259.169 399.695  1.00105.48           C  
ATOM   3760  CG  GLU A 472      92.888 259.737 400.374  1.00136.61           C  
ATOM   3761  CD  GLU A 472      91.605 259.056 399.922  1.00122.94           C  
ATOM   3762  OE1 GLU A 472      91.291 259.115 398.715  1.00133.76           O  
ATOM   3763  OE2 GLU A 472      90.911 258.461 400.775  1.00 93.08           O1-
ATOM   3764  N   LYS A 473      95.566 258.287 402.201  1.00 85.02           N  
ATOM   3765  CA  LYS A 473      95.620 257.980 403.624  1.00 72.90           C  
ATOM   3766  C   LYS A 473      96.833 258.647 404.274  1.00 73.67           C  
ATOM   3767  O   LYS A 473      96.699 259.364 405.269  1.00 81.66           O  
ATOM   3768  CB  LYS A 473      95.674 256.465 403.827  1.00 49.63           C  
ATOM   3769  N   GLU A 474      98.013 258.408 403.707  1.00 83.00           N  
ATOM   3770  CA  GLU A 474      99.254 258.978 404.225  1.00 68.81           C  
ATOM   3771  C   GLU A 474      99.149 260.497 404.337  1.00 71.36           C  
ATOM   3772  O   GLU A 474      99.567 261.084 405.335  1.00 83.28           O  
ATOM   3773  CB  GLU A 474     100.427 258.594 403.323  1.00 54.67           C  
ATOM   3774  N   ILE A 475      98.587 261.123 403.307  1.00 74.28           N  
ATOM   3775  CA  ILE A 475      98.417 262.574 403.281  1.00 77.90           C  
ATOM   3776  C   ILE A 475      97.475 263.053 404.380  1.00 82.60           C  
ATOM   3777  O   ILE A 475      97.724 264.077 405.017  1.00 93.08           O  
ATOM   3778  CB  ILE A 475      97.871 263.044 401.914  1.00 71.97           C  
ATOM   3779  CG1 ILE A 475      98.968 262.920 400.853  1.00 67.41           C  
ATOM   3780  CG2 ILE A 475      97.360 264.475 402.014  1.00 58.29           C  
ATOM   3781  CD1 ILE A 475      98.558 263.400 399.475  1.00 67.87           C  
ATOM   3782  N   GLU A 476      96.391 262.316 404.595  1.00 90.39           N  
ATOM   3783  CA  GLU A 476      95.424 262.675 405.623  1.00 84.57           C  
ATOM   3784  C   GLU A 476      96.088 262.643 406.998  1.00 79.81           C  
ATOM   3785  O   GLU A 476      95.741 263.423 407.887  1.00 93.39           O  
ATOM   3786  CB  GLU A 476      94.243 261.709 405.585  1.00 81.01           C  
ATOM   3787  N   ALA A 477      97.053 261.740 407.158  1.00 75.40           N  
ATOM   3788  CA  ALA A 477      97.774 261.584 408.417  1.00 83.49           C  
ATOM   3789  C   ALA A 477      98.778 262.709 408.657  1.00 98.40           C  
ATOM   3790  O   ALA A 477      99.115 263.015 409.802  1.00106.17           O  
ATOM   3791  CB  ALA A 477      98.482 260.238 408.442  1.00 81.06           C  
ATOM   3792  N   LYS A 478      99.260 263.316 407.578  1.00 82.70           N  
ATOM   3793  CA  LYS A 478     100.220 264.406 407.688  1.00 80.92           C  
ATOM   3794  C   LYS A 478      99.491 265.701 408.043  1.00 87.20           C  
ATOM   3795  O   LYS A 478      99.957 266.474 408.881  1.00 83.55           O  
ATOM   3796  CB  LYS A 478     100.981 264.567 406.378  1.00 69.93           C  
ATOM   3797  N   SER A 479      98.343 265.930 407.411  1.00 91.73           N  
ATOM   3798  CA  SER A 479      97.548 267.129 407.662  1.00 81.48           C  
ATOM   3799  C   SER A 479      97.190 267.238 409.137  1.00 93.86           C  
ATOM   3800  O   SER A 479      97.480 268.245 409.783  1.00 96.38           O  
ATOM   3801  CB  SER A 479      96.258 267.100 406.837  1.00 88.64           C  
ATOM   3802  OG  SER A 479      96.533 267.092 405.451  1.00 79.64           O  
ATOM   3803  N   ASN A 480      96.552 266.193 409.657  1.00102.35           N  
ATOM   3804  CA  ASN A 480      96.140 266.155 411.054  1.00106.80           C  
ATOM   3805  C   ASN A 480      97.294 266.504 411.990  1.00 96.43           C  
ATOM   3806  O   ASN A 480      97.155 267.363 412.861  1.00 93.80           O  
ATOM   3807  CB  ASN A 480      95.585 264.774 411.394  1.00111.07           C  
ATOM   3808  N   GLU A 481      98.432 265.840 411.809  1.00 87.77           N  
ATOM   3809  CA  GLU A 481      99.594 266.100 412.650  1.00100.77           C  
ATOM   3810  C   GLU A 481     100.127 267.509 412.434  1.00104.88           C  
ATOM   3811  O   GLU A 481     100.427 268.219 413.394  1.00102.47           O  
ATOM   3812  CB  GLU A 481     100.706 265.087 412.370  1.00105.61           C  
ATOM   3813  CG  GLU A 481     101.963 265.344 413.190  1.00119.16           C  
ATOM   3814  CD  GLU A 481     103.025 264.284 412.994  1.00142.44           C  
ATOM   3815  OE1 GLU A 481     102.764 263.108 413.318  1.00169.49           O  
ATOM   3816  OE2 GLU A 481     104.125 264.632 412.516  1.00142.71           O1-
ATOM   3817  N   LEU A 482     100.253 267.911 411.172  1.00101.01           N  
ATOM   3818  CA  LEU A 482     100.750 269.241 410.851  1.00 77.41           C  
ATOM   3819  C   LEU A 482      99.861 270.285 411.514  1.00 90.94           C  
ATOM   3820  O   LEU A 482     100.348 271.284 412.044  1.00108.85           O  
ATOM   3821  CB  LEU A 482     100.766 269.454 409.334  1.00 66.97           C  
ATOM   3822  CG  LEU A 482     101.391 270.751 408.806  1.00 68.38           C  
ATOM   3823  CD1 LEU A 482     101.659 270.612 407.318  1.00 86.53           C  
ATOM   3824  CD2 LEU A 482     100.476 271.937 409.073  1.00106.23           C  
ATOM   3825  N   GLU A 483      98.553 270.046 411.488  1.00 90.20           N  
ATOM   3826  CA  GLU A 483      97.599 270.965 412.096  1.00 94.66           C  
ATOM   3827  C   GLU A 483      97.811 271.034 413.607  1.00105.87           C  
ATOM   3828  O   GLU A 483      97.558 272.068 414.231  1.00114.44           O  
ATOM   3829  CB  GLU A 483      96.179 270.521 411.785  1.00 91.49           C  
ATOM   3830  N   LYS A 484      98.279 269.930 414.188  1.00100.21           N  
ATOM   3831  CA  LYS A 484      98.530 269.853 415.627  1.00 94.95           C  
ATOM   3832  C   LYS A 484      99.820 270.583 415.990  1.00 92.23           C  
ATOM   3833  O   LYS A 484      99.899 271.250 417.020  1.00 93.89           O  
ATOM   3834  CB  LYS A 484      98.613 268.393 416.065  1.00 84.09           C  
ATOM   3835  N   VAL A 485     100.831 270.449 415.140  1.00 85.16           N  
ATOM   3836  CA  VAL A 485     102.108 271.109 415.361  1.00 90.41           C  
ATOM   3837  C   VAL A 485     101.922 272.620 415.264  1.00 98.00           C  
ATOM   3838  O   VAL A 485     102.443 273.373 416.088  1.00106.46           O  
ATOM   3839  CB  VAL A 485     103.155 270.653 414.319  1.00 93.60           C  
ATOM   3840  CG1 VAL A 485     104.386 271.550 414.370  1.00 73.21           C  
ATOM   3841  CG2 VAL A 485     103.546 269.207 414.589  1.00104.79           C  
ATOM   3842  N   SER A 486     101.173 273.056 414.254  1.00101.10           N  
ATOM   3843  CA  SER A 486     100.905 274.475 414.057  1.00 97.60           C  
ATOM   3844  C   SER A 486     100.331 275.068 415.340  1.00104.14           C  
ATOM   3845  O   SER A 486     100.686 276.177 415.737  1.00102.45           O  
ATOM   3846  CB  SER A 486      99.906 274.678 412.912  1.00100.36           C  
ATOM   3847  OG  SER A 486     100.434 274.226 411.677  1.00 94.54           O  
ATOM   3848  N   LYS A 487      99.441 274.314 415.979  1.00104.68           N  
ATOM   3849  CA  LYS A 487      98.814 274.754 417.218  1.00 98.66           C  
ATOM   3850  C   LYS A 487      99.866 275.022 418.290  1.00107.58           C  
ATOM   3851  O   LYS A 487     100.066 276.169 418.693  1.00114.48           O  
ATOM   3852  CB  LYS A 487      97.821 273.701 417.704  1.00 83.88           C  
ATOM   3853  N   GLU A 488     100.540 273.968 418.748  1.00105.09           N  
ATOM   3854  CA  GLU A 488     101.565 274.111 419.777  1.00105.20           C  
ATOM   3855  C   GLU A 488     102.575 275.194 419.419  1.00 97.13           C  
ATOM   3856  O   GLU A 488     103.038 275.931 420.287  1.00 91.02           O  
ATOM   3857  CB  GLU A 488     102.300 272.785 420.006  1.00102.81           C  
ATOM   3858  CG  GLU A 488     101.478 271.727 420.732  1.00111.98           C  
ATOM   3859  CD  GLU A 488     102.287 270.483 421.060  1.00122.86           C  
ATOM   3860  OE1 GLU A 488     102.817 269.853 420.121  1.00150.88           O  
ATOM   3861  OE2 GLU A 488     102.391 270.135 422.255  1.00 98.75           O1-
ATOM   3862  N   LEU A 489     102.913 275.287 418.136  1.00 96.83           N  
ATOM   3863  CA  LEU A 489     103.868 276.292 417.688  1.00 97.54           C  
ATOM   3864  C   LEU A 489     103.390 277.690 418.060  1.00106.47           C  
ATOM   3865  O   LEU A 489     104.108 278.440 418.715  1.00122.50           O  
ATOM   3866  CB  LEU A 489     104.069 276.203 416.176  1.00 97.55           C  
ATOM   3867  CG  LEU A 489     104.998 277.263 415.573  1.00 92.71           C  
ATOM   3868  CD1 LEU A 489     106.358 277.210 416.251  1.00 78.20           C  
ATOM   3869  CD2 LEU A 489     105.133 277.026 414.078  1.00113.38           C  
ATOM   3870  N   GLU A 490     102.176 278.029 417.640  1.00102.71           N  
ATOM   3871  CA  GLU A 490     101.601 279.340 417.933  1.00101.71           C  
ATOM   3872  C   GLU A 490     101.413 279.513 419.434  1.00113.10           C  
ATOM   3873  O   GLU A 490     101.889 280.485 420.023  1.00112.25           O  
ATOM   3874  CB  GLU A 490     100.250 279.492 417.231  1.00 98.00           C  
ATOM   3875  CG  GLU A 490     100.309 279.289 415.731  1.00132.70           C  
ATOM   3876  CD  GLU A 490      98.947 279.406 415.082  1.00149.74           C  
ATOM   3877  OE1 GLU A 490      98.036 278.649 415.477  1.00142.39           O  
ATOM   3878  OE2 GLU A 490      98.789 280.253 414.177  1.00157.06           O1-
ATOM   3879  N   SER A 491     100.712 278.564 420.047  1.00114.71           N  
ATOM   3880  CA  SER A 491     100.453 278.597 421.481  1.00108.14           C  
ATOM   3881  C   SER A 491     101.730 278.802 422.283  1.00 97.13           C  
ATOM   3882  O   SER A 491     101.729 279.494 423.301  1.00108.80           O  
ATOM   3883  CB  SER A 491      99.785 277.295 421.925  1.00114.09           C  
ATOM   3884  OG  SER A 491      99.648 277.247 423.335  1.00109.73           O  
ATOM   3885  N   SER A 492     102.818 278.201 421.815  1.00 84.99           N  
ATOM   3886  CA  SER A 492     104.101 278.307 422.499  1.00104.02           C  
ATOM   3887  C   SER A 492     104.951 279.482 422.022  1.00118.02           C  
ATOM   3888  O   SER A 492     105.743 280.033 422.790  1.00127.84           O  
ATOM   3889  CB  SER A 492     104.885 277.004 422.328  1.00 95.43           C  
ATOM   3890  OG  SER A 492     104.142 275.905 422.825  1.00102.27           O  
ATOM   3891  N   GLU A 493     104.788 279.865 420.761  1.00108.52           N  
ATOM   3892  CA  GLU A 493     105.560 280.973 420.208  1.00 98.35           C  
ATOM   3893  C   GLU A 493     105.051 282.314 420.714  1.00110.36           C  
ATOM   3894  O   GLU A 493     105.812 283.275 420.814  1.00120.85           O  
ATOM   3895  CB  GLU A 493     105.520 280.944 418.680  1.00 90.61           C  
ATOM   3896  CG  GLU A 493     106.454 281.943 418.026  1.00 82.26           C  
ATOM   3897  CD  GLU A 493     106.614 281.699 416.541  1.00 93.60           C  
ATOM   3898  OE1 GLU A 493     106.989 280.568 416.165  1.00 95.55           O  
ATOM   3899  OE2 GLU A 493     106.371 282.636 415.753  1.00122.48           O1-
ATOM   3900  N   ARG A 494     103.759 282.379 421.028  1.00114.57           N  
ATOM   3901  CA  ARG A 494     103.168 283.609 421.540  1.00115.13           C  
ATOM   3902  C   ARG A 494     103.734 283.898 422.925  1.00112.21           C  
ATOM   3903  O   ARG A 494     103.736 285.042 423.380  1.00104.97           O  
ATOM   3904  CB  ARG A 494     101.642 283.494 421.617  1.00110.98           C  
ATOM   3905  CG  ARG A 494     100.951 283.484 420.264  1.00118.10           C  
ATOM   3906  CD  ARG A 494      99.439 283.511 420.415  1.00116.88           C  
ATOM   3907  NE  ARG A 494      98.762 283.527 419.121  1.00115.13           N  
ATOM   3908  CZ  ARG A 494      97.443 283.559 418.968  1.00122.81           C  
ATOM   3909  NH1 ARG A 494      96.650 283.581 420.031  1.00148.50           N1+
ATOM   3910  NH2 ARG A 494      96.917 283.569 417.753  1.00107.84           N  
ATOM   3911  N   GLU A 495     104.213 282.853 423.592  1.00109.81           N  
ATOM   3912  CA  GLU A 495     104.790 283.010 424.919  1.00101.09           C  
ATOM   3913  C   GLU A 495     106.159 283.670 424.828  1.00 99.18           C  
ATOM   3914  O   GLU A 495     106.521 284.475 425.682  1.00 98.56           O  
ATOM   3915  CB  GLU A 495     104.905 281.659 425.624  1.00 97.90           C  
ATOM   3916  CG  GLU A 495     103.569 281.053 426.011  1.00 99.34           C  
ATOM   3917  CD  GLU A 495     103.715 279.902 426.982  1.00119.58           C  
ATOM   3918  OE1 GLU A 495     104.428 278.932 426.653  1.00111.48           O  
ATOM   3919  OE2 GLU A 495     103.116 279.965 428.076  1.00141.80           O1-
ATOM   3920  N   LEU A 496     106.920 283.331 423.794  1.00105.37           N  
ATOM   3921  CA  LEU A 496     108.236 283.930 423.620  1.00 96.24           C  
ATOM   3922  C   LEU A 496     108.074 285.417 423.357  1.00 95.75           C  
ATOM   3923  O   LEU A 496     108.838 286.234 423.867  1.00 96.95           O  
ATOM   3924  CB  LEU A 496     108.977 283.281 422.451  1.00 95.34           C  
ATOM   3925  CG  LEU A 496     109.333 281.804 422.605  1.00101.20           C  
ATOM   3926  CD1 LEU A 496     110.245 281.400 421.462  1.00114.66           C  
ATOM   3927  CD2 LEU A 496     110.022 281.567 423.941  1.00 95.72           C  
ATOM   3928  N   ILE A 497     107.070 285.764 422.557  1.00103.05           N  
ATOM   3929  CA  ILE A 497     106.803 287.157 422.232  1.00 95.29           C  
ATOM   3930  C   ILE A 497     106.497 287.933 423.506  1.00 97.76           C  
ATOM   3931  O   ILE A 497     106.779 289.128 423.597  1.00 99.87           O  
ATOM   3932  CB  ILE A 497     105.609 287.286 421.265  1.00 73.20           C  
ATOM   3933  CG1 ILE A 497     105.922 286.550 419.961  1.00 84.93           C  
ATOM   3934  CG2 ILE A 497     105.313 288.756 420.993  1.00 62.43           C  
ATOM   3935  CD1 ILE A 497     104.797 286.584 418.950  1.00 96.64           C  
ATOM   3936  N   ALA A 498     105.922 287.245 424.488  1.00 99.22           N  
ATOM   3937  CA  ALA A 498     105.581 287.867 425.764  1.00 88.31           C  
ATOM   3938  C   ALA A 498     106.749 287.748 426.743  1.00 96.87           C  
ATOM   3939  O   ALA A 498     107.032 288.676 427.500  1.00 98.07           O  
ATOM   3940  CB  ALA A 498     104.334 287.214 426.345  1.00 73.43           C  
ATOM   3941  N   ALA A 499     107.425 286.602 426.722  1.00 94.38           N  
ATOM   3942  CA  ALA A 499     108.565 286.363 427.597  1.00 77.19           C  
ATOM   3943  C   ALA A 499     109.702 287.306 427.226  1.00 81.64           C  
ATOM   3944  O   ALA A 499     110.183 288.072 428.059  1.00 95.32           O  
ATOM   3945  CB  ALA A 499     109.025 284.919 427.474  1.00 69.90           C  
ATOM   3946  N   GLU A 500     110.126 287.243 425.968  1.00 74.49           N  
ATOM   3947  CA  GLU A 500     111.204 288.089 425.467  1.00 88.91           C  
ATOM   3948  C   GLU A 500     110.855 289.569 425.610  1.00 92.76           C  
ATOM   3949  O   GLU A 500     111.732 290.434 425.542  1.00105.60           O  
ATOM   3950  CB  GLU A 500     111.485 287.767 423.996  1.00113.68           C  
ATOM   3951  CG  GLU A 500     111.975 286.344 423.735  1.00120.25           C  
ATOM   3952  CD  GLU A 500     113.401 286.110 424.203  1.00130.58           C  
ATOM   3953  OE1 GLU A 500     113.901 284.977 424.038  1.00130.72           O  
ATOM   3954  OE2 GLU A 500     114.023 287.057 424.732  1.00124.05           O1-
ATOM   3955  N   ALA A 501     109.572 289.854 425.803  1.00 78.19           N  
ATOM   3956  CA  ALA A 501     109.104 291.227 425.964  1.00 86.39           C  
ATOM   3957  C   ALA A 501     109.217 291.662 427.423  1.00 89.71           C  
ATOM   3958  O   ALA A 501     109.453 292.837 427.713  1.00 93.49           O  
ATOM   3959  CB  ALA A 501     107.659 291.343 425.495  1.00 92.72           C  
ATOM   3960  N   GLN A 502     109.047 290.706 428.335  1.00 86.48           N  
ATOM   3961  CA  GLN A 502     109.138 290.972 429.767  1.00 86.07           C  
ATOM   3962  C   GLN A 502     110.595 290.947 430.224  1.00 90.00           C  
ATOM   3963  O   GLN A 502     110.907 291.263 431.370  1.00 93.22           O  
ATOM   3964  CB  GLN A 502     108.328 289.934 430.549  1.00 78.63           C  
ATOM   3965  CG  GLN A 502     106.846 289.946 430.229  1.00 65.85           C  
ATOM   3966  CD  GLN A 502     106.078 288.870 430.968  1.00 80.51           C  
ATOM   3967  NE2 GLN A 502     105.077 289.280 431.741  1.00 76.58           N  
ATOM   3968  OE1 GLN A 502     106.378 287.683 430.843  1.00 95.02           O  
ATOM   3969  N   ARG A 503     111.482 290.556 429.315  1.00 87.36           N  
ATOM   3970  CA  ARG A 503     112.903 290.517 429.612  1.00 90.32           C  
ATOM   3971  C   ARG A 503     113.462 291.901 429.320  1.00 96.96           C  
ATOM   3972  O   ARG A 503     114.473 292.308 429.891  1.00114.09           O  
ATOM   3973  CB  ARG A 503     113.605 289.476 428.744  1.00 99.64           C  
ATOM   3974  CG  ARG A 503     113.065 288.070 428.910  1.00108.95           C  
ATOM   3975  CD  ARG A 503     113.929 287.059 428.173  1.00114.31           C  
ATOM   3976  NE  ARG A 503     115.276 286.979 428.737  1.00117.08           N  
ATOM   3977  CZ  ARG A 503     115.544 286.580 429.977  1.00118.34           C  
ATOM   3978  NH1 ARG A 503     116.797 286.539 430.404  1.00109.96           N1+
ATOM   3979  NH2 ARG A 503     114.560 286.217 430.791  1.00119.45           N  
ATOM   3980  N   GLU A 504     112.796 292.619 428.421  1.00 86.39           N  
ATOM   3981  CA  GLU A 504     113.207 293.967 428.058  1.00 76.87           C  
ATOM   3982  C   GLU A 504     112.708 294.941 429.117  1.00 76.78           C  
ATOM   3983  O   GLU A 504     113.429 295.846 429.532  1.00 85.12           O  
ATOM   3984  CB  GLU A 504     112.628 294.354 426.698  1.00 77.05           C  
ATOM   3985  CG  GLU A 504     113.103 293.488 425.553  1.00101.68           C  
ATOM   3986  CD  GLU A 504     112.617 294.001 424.213  1.00124.88           C  
ATOM   3987  OE1 GLU A 504     111.385 294.087 424.023  1.00123.85           O  
ATOM   3988  OE2 GLU A 504     113.466 294.317 423.351  1.00137.72           O1-
ATOM   3989  N   VAL A 505     111.464 294.746 429.543  1.00 81.66           N  
ATOM   3990  CA  VAL A 505     110.848 295.588 430.563  1.00 76.20           C  
ATOM   3991  C   VAL A 505     111.713 295.584 431.820  1.00 81.63           C  
ATOM   3992  O   VAL A 505     112.094 296.636 432.331  1.00 89.19           O  
ATOM   3993  CB  VAL A 505     109.438 295.072 430.935  1.00 85.24           C  
ATOM   3994  CG1 VAL A 505     108.837 295.932 432.037  1.00 88.08           C  
ATOM   3995  CG2 VAL A 505     108.545 295.075 429.707  1.00 86.06           C  
ATOM   3996  N   ARG A 506     112.015 294.385 432.312  1.00 96.11           N  
ATOM   3997  CA  ARG A 506     112.833 294.219 433.504  1.00 98.75           C  
ATOM   3998  C   ARG A 506     114.297 294.487 433.167  1.00 84.71           C  
ATOM   3999  O   ARG A 506     115.068 294.932 434.016  1.00 76.71           O  
ATOM   4000  CB  ARG A 506     112.687 292.796 434.042  1.00101.35           C  
ATOM   4001  CG  ARG A 506     111.252 292.346 434.247  1.00 86.22           C  
ATOM   4002  CD  ARG A 506     111.189 290.834 434.354  1.00 97.47           C  
ATOM   4003  NE  ARG A 506     109.820 290.327 434.345  1.00103.03           N  
ATOM   4004  CZ  ARG A 506     109.503 289.052 434.152  1.00 89.00           C  
ATOM   4005  NH1 ARG A 506     110.457 288.154 433.949  1.00 92.08           N1+
ATOM   4006  NH2 ARG A 506     108.232 288.671 434.161  1.00 86.18           N  
ATOM   4007  N   GLY A 507     114.670 294.206 431.921  1.00 84.97           N  
ATOM   4008  CA  GLY A 507     116.037 294.422 431.483  1.00 81.69           C  
ATOM   4009  C   GLY A 507     116.867 293.151 431.464  1.00 86.36           C  
ATOM   4010  O   GLY A 507     118.050 293.179 431.125  1.00 90.31           O  
ATOM   4011  N   ASN A 508     116.247 292.031 431.827  1.00 74.42           N  
ATOM   4012  CA  ASN A 508     116.944 290.752 431.858  1.00 79.22           C  
ATOM   4013  C   ASN A 508     117.675 290.428 430.561  1.00 85.87           C  
ATOM   4014  O   ASN A 508     118.770 289.870 430.594  1.00108.12           O  
ATOM   4015  CB  ASN A 508     115.964 289.623 432.192  1.00 76.79           C  
ATOM   4016  CG  ASN A 508     115.340 289.778 433.565  1.00 92.43           C  
ATOM   4017  ND2 ASN A 508     114.013 289.734 433.619  1.00 98.10           N  
ATOM   4018  OD1 ASN A 508     116.041 289.928 434.568  1.00 96.05           O  
ATOM   4019  N   ARG A 509     117.083 290.773 429.420  1.00 83.55           N  
ATOM   4020  CA  ARG A 509     117.730 290.495 428.142  1.00 85.97           C  
ATOM   4021  C   ARG A 509     118.970 291.359 427.993  1.00 90.96           C  
ATOM   4022  O   ARG A 509     120.052 290.856 427.693  1.00105.72           O  
ATOM   4023  CB  ARG A 509     116.802 290.776 426.959  1.00 90.64           C  
ATOM   4024  CG  ARG A 509     117.445 290.401 425.622  1.00100.41           C  
ATOM   4025  CD  ARG A 509     117.043 291.322 424.477  1.00109.70           C  
ATOM   4026  NE  ARG A 509     115.650 291.161 424.075  1.00130.00           N  
ATOM   4027  CZ  ARG A 509     115.089 291.811 423.059  1.00131.66           C  
ATOM   4028  NH1 ARG A 509     115.803 292.668 422.340  1.00102.37           N1+
ATOM   4029  NH2 ARG A 509     113.814 291.604 422.760  1.00142.06           N  
ATOM   4030  N   ALA A 510     118.800 292.661 428.198  1.00 83.18           N  
ATOM   4031  CA  ALA A 510     119.905 293.607 428.086  1.00 91.53           C  
ATOM   4032  C   ALA A 510     121.081 293.160 428.952  1.00 82.55           C  
ATOM   4033  O   ALA A 510     122.243 293.310 428.569  1.00 78.26           O  
ATOM   4034  CB  ALA A 510     119.443 295.003 428.501  1.00 77.35           C  
ATOM   4035  N   ALA A 511     120.773 292.607 430.118  1.00 68.10           N  
ATOM   4036  CA  ALA A 511     121.804 292.130 431.027  1.00 62.37           C  
ATOM   4037  C   ALA A 511     122.605 291.011 430.362  1.00 76.48           C  
ATOM   4038  O   ALA A 511     123.817 291.126 430.191  1.00 79.82           O  
ATOM   4039  CB  ALA A 511     121.167 291.634 432.318  1.00 78.02           C  
ATOM   4040  N   GLU A 512     121.920 289.935 429.984  1.00 90.53           N  
ATOM   4041  CA  GLU A 512     122.564 288.790 429.340  1.00 85.07           C  
ATOM   4042  C   GLU A 512     123.420 289.207 428.150  1.00 79.35           C  
ATOM   4043  O   GLU A 512     124.483 288.637 427.907  1.00 92.33           O  
ATOM   4044  CB  GLU A 512     121.516 287.779 428.872  1.00 92.53           C  
ATOM   4045  CG  GLU A 512     120.722 287.129 429.990  1.00 93.69           C  
ATOM   4046  CD  GLU A 512     119.715 286.119 429.471  0.00106.92           C  
ATOM   4047  OE1 GLU A 512     118.842 286.510 428.664  1.00117.54           O  
ATOM   4048  OE2 GLU A 512     119.796 284.938 429.868  1.00114.30           O1-
ATOM   4049  N   GLU A 513     122.947 290.195 427.402  1.00 69.41           N  
ATOM   4050  CA  GLU A 513     123.689 290.671 426.246  1.00 72.97           C  
ATOM   4051  C   GLU A 513     124.986 291.310 426.728  1.00 78.46           C  
ATOM   4052  O   GLU A 513     125.994 291.292 426.022  1.00 84.56           O  
ATOM   4053  CB  GLU A 513     122.863 291.694 425.462  1.00 77.61           C  
ATOM   4054  CG  GLU A 513     121.476 291.217 425.050  1.00 80.57           C  
ATOM   4055  CD  GLU A 513     121.512 289.959 424.199  0.00 88.61           C  
ATOM   4056  OE1 GLU A 513     122.210 289.960 423.164  0.43 88.19           O  
ATOM   4057  OE2 GLU A 513     120.836 288.974 424.565  1.00102.34           O1-
ATOM   4058  N   LEU A 514     124.951 291.873 427.934  1.00 73.94           N  
ATOM   4059  CA  LEU A 514     126.125 292.519 428.520  1.00 67.23           C  
ATOM   4060  C   LEU A 514     127.169 291.510 428.975  1.00 76.62           C  
ATOM   4061  O   LEU A 514     128.264 291.885 429.393  1.00 81.88           O  
ATOM   4062  CB  LEU A 514     125.726 293.403 429.706  1.00 70.55           C  
ATOM   4063  CG  LEU A 514     125.161 294.793 429.401  1.00 76.06           C  
ATOM   4064  CD1 LEU A 514     124.769 295.482 430.696  1.00 61.99           C  
ATOM   4065  CD2 LEU A 514     126.203 295.618 428.663  1.00 69.68           C  
ATOM   4066  N   LYS A 515     126.825 290.230 428.902  1.00 85.90           N  
ATOM   4067  CA  LYS A 515     127.753 289.177 429.291  1.00 89.69           C  
ATOM   4068  C   LYS A 515     128.597 288.794 428.082  1.00 96.58           C  
ATOM   4069  O   LYS A 515     129.784 288.489 428.210  1.00111.90           O  
ATOM   4070  CB  LYS A 515     126.991 287.959 429.821  1.00 74.30           C  
ATOM   4071  CG  LYS A 515     126.271 288.218 431.135  1.00 79.38           C  
ATOM   4072  CD  LYS A 515     125.674 286.944 431.715  1.00 84.47           C  
ATOM   4073  CE  LYS A 515     125.027 287.208 433.067  1.00 86.04           C  
ATOM   4074  NZ  LYS A 515     124.501 285.961 433.687  1.00105.36           N1+
ATOM   4075  N   ARG A 516     127.976 288.820 426.907  1.00 81.69           N  
ATOM   4076  CA  ARG A 516     128.671 288.496 425.668  1.00 82.55           C  
ATOM   4077  C   ARG A 516     129.169 289.788 425.027  1.00 87.52           C  
ATOM   4078  O   ARG A 516     129.038 289.991 423.819  1.00 89.84           O  
ATOM   4079  CB  ARG A 516     127.733 287.759 424.705  1.00106.89           C  
ATOM   4080  CG  ARG A 516     127.278 286.393 425.203  1.00123.21           C  
ATOM   4081  CD  ARG A 516     126.478 285.638 424.147  1.00137.69           C  
ATOM   4082  NE  ARG A 516     126.220 284.255 424.546  1.00157.79           N  
ATOM   4083  CZ  ARG A 516     125.620 283.351 423.778  1.00156.52           C  
ATOM   4084  NH1 ARG A 516     125.211 283.675 422.560  1.00155.56           N1+
ATOM   4085  NH2 ARG A 516     125.436 282.116 424.226  1.00156.89           N  
ATOM   4086  N   SER A 517     129.739 290.660 425.857  1.00 88.51           N  
ATOM   4087  CA  SER A 517     130.261 291.945 425.400  1.00 90.38           C  
ATOM   4088  C   SER A 517     131.780 291.957 425.448  1.00 96.95           C  
ATOM   4089  O   SER A 517     132.443 292.309 424.473  1.00102.77           O  
ATOM   4090  CB  SER A 517     129.732 293.074 426.286  1.00 86.68           C  
ATOM   4091  OG  SER A 517     128.316 293.066 426.335  1.00105.22           O  
ATOM   4092  N   GLY A 518     132.322 291.566 426.596  1.00 96.54           N  
ATOM   4093  CA  GLY A 518     133.760 291.548 426.773  1.00112.36           C  
ATOM   4094  C   GLY A 518     134.195 292.788 427.527  1.00 95.30           C  
ATOM   4095  O   GLY A 518     135.372 293.147 427.538  1.00104.47           O  
ATOM   4096  N   ILE A 519     133.229 293.445 428.161  1.00 79.61           N  
ATOM   4097  CA  ILE A 519     133.494 294.656 428.926  1.00 84.68           C  
ATOM   4098  C   ILE A 519     133.753 294.312 430.387  1.00 85.40           C  
ATOM   4099  O   ILE A 519     132.856 294.416 431.226  1.00 76.94           O  
ATOM   4100  CB  ILE A 519     132.297 295.622 428.858  1.00 82.76           C  
ATOM   4101  CG1 ILE A 519     131.778 295.706 427.421  1.00 89.47           C  
ATOM   4102  CG2 ILE A 519     132.717 297.000 429.352  1.00 53.04           C  
ATOM   4103  CD1 ILE A 519     130.473 296.468 427.278  1.00 77.26           C  
ATOM   4104  N   GLY A 520     134.980 293.902 430.685  1.00 98.66           N  
ATOM   4105  CA  GLY A 520     135.329 293.547 432.050  1.00104.10           C  
ATOM   4106  C   GLY A 520     134.963 294.624 433.053  1.00 79.95           C  
ATOM   4107  O   GLY A 520     135.446 295.755 432.973  1.00 87.41           O  
ATOM   4108  N   GLY A 521     134.109 294.271 434.006  1.00 61.88           N  
ATOM   4109  CA  GLY A 521     133.692 295.225 435.016  1.00 67.75           C  
ATOM   4110  C   GLY A 521     132.280 294.921 435.463  1.00 60.67           C  
ATOM   4111  O   GLY A 521     131.857 295.302 436.557  1.00 60.28           O  
ATOM   4112  N   ILE A 522     131.550 294.226 434.598  1.00 51.01           N  
ATOM   4113  CA  ILE A 522     130.174 293.839 434.874  1.00 52.73           C  
ATOM   4114  C   ILE A 522     130.187 292.600 435.756  1.00 62.48           C  
ATOM   4115  O   ILE A 522     130.934 291.653 435.495  1.00 64.52           O  
ATOM   4116  CB  ILE A 522     129.420 293.540 433.565  1.00 59.95           C  
ATOM   4117  CG1 ILE A 522     129.347 294.815 432.717  1.00 52.82           C  
ATOM   4118  CG2 ILE A 522     128.032 293.000 433.872  1.00 67.69           C  
ATOM   4119  CD1 ILE A 522     128.629 294.643 431.398  1.00 70.50           C  
ATOM   4120  N   TYR A 523     129.363 292.608 436.802  1.00 56.58           N  
ATOM   4121  CA  TYR A 523     129.303 291.492 437.738  1.00 46.93           C  
ATOM   4122  C   TYR A 523     127.948 290.794 437.786  1.00 52.93           C  
ATOM   4123  O   TYR A 523     127.820 289.732 438.397  1.00 62.43           O  
ATOM   4124  CB  TYR A 523     129.685 291.975 439.135  1.00 48.97           C  
ATOM   4125  CG  TYR A 523     131.067 292.591 439.207  1.00 57.35           C  
ATOM   4126  CD1 TYR A 523     132.209 291.825 438.972  1.00 42.46           C  
ATOM   4127  CD2 TYR A 523     131.227 293.943 439.508  1.00 65.49           C  
ATOM   4128  CE1 TYR A 523     133.482 292.392 439.039  1.00 43.99           C  
ATOM   4129  CE2 TYR A 523     132.494 294.521 439.578  1.00 55.45           C  
ATOM   4130  CZ  TYR A 523     133.616 293.740 439.343  1.00 46.67           C  
ATOM   4131  OH  TYR A 523     134.866 294.313 439.429  1.00 47.08           O  
ATOM   4132  N   GLY A 524     126.937 291.388 437.161  1.00 50.71           N  
ATOM   4133  CA  GLY A 524     125.628 290.763 437.147  1.00 62.95           C  
ATOM   4134  C   GLY A 524     124.495 291.491 437.842  1.00 68.37           C  
ATOM   4135  O   GLY A 524     124.631 292.639 438.269  1.00 49.45           O  
ATOM   4136  N   THR A 525     123.367 290.793 437.955  1.00 73.25           N  
ATOM   4137  CA  THR A 525     122.156 291.314 438.581  1.00 51.90           C  
ATOM   4138  C   THR A 525     122.117 291.036 440.076  1.00 55.63           C  
ATOM   4139  O   THR A 525     122.578 289.987 440.526  1.00 63.79           O  
ATOM   4140  CB  THR A 525     120.909 290.677 437.945  1.00 57.69           C  
ATOM   4141  CG2 THR A 525     119.657 291.028 438.727  1.00 59.19           C  
ATOM   4142  OG1 THR A 525     120.779 291.141 436.596  1.00 93.68           O  
ATOM   4143  N   LEU A 526     121.570 291.976 440.843  1.00 52.67           N  
ATOM   4144  CA  LEU A 526     121.467 291.796 442.284  1.00 46.28           C  
ATOM   4145  C   LEU A 526     120.774 290.478 442.564  1.00 53.46           C  
ATOM   4146  O   LEU A 526     121.233 289.681 443.377  1.00 48.23           O  
ATOM   4147  CB  LEU A 526     120.659 292.927 442.921  1.00 33.91           C  
ATOM   4148  CG  LEU A 526     121.376 294.244 443.203  1.00 37.10           C  
ATOM   4149  CD1 LEU A 526     120.438 295.162 443.967  1.00 40.28           C  
ATOM   4150  CD2 LEU A 526     122.635 293.989 444.020  1.00 42.91           C  
ATOM   4151  N   ALA A 527     119.660 290.261 441.870  1.00 54.32           N  
ATOM   4152  CA  ALA A 527     118.876 289.046 442.022  1.00 42.78           C  
ATOM   4153  C   ALA A 527     119.763 287.814 441.891  1.00 59.39           C  
ATOM   4154  O   ALA A 527     119.503 286.778 442.506  1.00 69.20           O  
ATOM   4155  CB  ALA A 527     117.772 289.017 440.975  1.00 58.38           C  
ATOM   4156  N   GLU A 528     120.813 287.939 441.085  1.00 60.14           N  
ATOM   4157  CA  GLU A 528     121.759 286.852 440.859  1.00 62.84           C  
ATOM   4158  C   GLU A 528     122.829 286.812 441.947  1.00 51.18           C  
ATOM   4159  O   GLU A 528     123.322 285.742 442.307  1.00 55.17           O  
ATOM   4160  CB  GLU A 528     122.455 287.027 439.510  1.00 65.02           C  
ATOM   4161  CG  GLU A 528     121.540 287.037 438.312  1.00 59.46           C  
ATOM   4162  CD  GLU A 528     122.295 287.351 437.042  0.00 67.90           C  
ATOM   4163  OE1 GLU A 528     123.297 286.663 436.763  1.00 71.88           O  
ATOM   4164  OE2 GLU A 528     121.890 288.286 436.323  1.00 71.85           O1-
ATOM   4165  N   LEU A 529     123.184 287.986 442.460  1.00 44.65           N  
ATOM   4166  CA  LEU A 529     124.217 288.107 443.482  1.00 57.35           C  
ATOM   4167  C   LEU A 529     123.693 287.972 444.913  1.00 53.29           C  
ATOM   4168  O   LEU A 529     124.475 287.790 445.849  1.00 49.84           O  
ATOM   4169  CB  LEU A 529     124.933 289.451 443.320  1.00 51.92           C  
ATOM   4170  CG  LEU A 529     125.482 289.762 441.922  1.00 40.30           C  
ATOM   4171  CD1 LEU A 529     126.012 291.184 441.879  1.00 36.10           C  
ATOM   4172  CD2 LEU A 529     126.576 288.775 441.562  1.00 43.39           C  
ATOM   4173  N   ILE A 530     122.377 288.054 445.076  1.00 49.14           N  
ATOM   4174  CA  ILE A 530     121.762 287.956 446.397  1.00 52.58           C  
ATOM   4175  C   ILE A 530     120.886 286.719 446.536  1.00 57.93           C  
ATOM   4176  O   ILE A 530     120.189 286.333 445.600  1.00 74.98           O  
ATOM   4177  CB  ILE A 530     120.901 289.211 446.697  1.00 54.51           C  
ATOM   4178  CG1 ILE A 530     121.811 290.440 446.794  1.00 63.20           C  
ATOM   4179  CG2 ILE A 530     120.099 289.016 447.984  1.00 37.90           C  
ATOM   4180  CD1 ILE A 530     121.083 291.736 447.086  1.00 60.33           C  
ATOM   4181  N   LYS A 531     120.929 286.102 447.712  1.00 56.57           N  
ATOM   4182  CA  LYS A 531     120.126 284.914 447.975  1.00 70.15           C  
ATOM   4183  C   LYS A 531     119.586 284.897 449.406  1.00 69.34           C  
ATOM   4184  O   LYS A 531     120.233 285.385 450.334  1.00 63.99           O  
ATOM   4185  CB  LYS A 531     120.947 283.655 447.678  1.00 75.47           C  
ATOM   4186  CG  LYS A 531     121.339 283.558 446.207  1.00 98.49           C  
ATOM   4187  CD  LYS A 531     122.030 282.255 445.852  1.00110.65           C  
ATOM   4188  CE  LYS A 531     122.316 282.199 444.355  1.00 86.11           C  
ATOM   4189  NZ  LYS A 531     122.989 280.936 443.949  1.00101.06           N1+
ATOM   4190  N   VAL A 532     118.426 284.280 449.605  1.00 74.04           N  
ATOM   4191  CA  VAL A 532     117.842 284.223 450.945  1.00 76.17           C  
ATOM   4192  C   VAL A 532     118.134 282.895 451.642  1.00 96.06           C  
ATOM   4193  O   VAL A 532     117.781 281.826 451.145  1.00 91.19           O  
ATOM   4194  CB  VAL A 532     116.319 284.445 450.903  1.00 63.67           C  
ATOM   4195  CG1 VAL A 532     115.766 284.594 452.313  1.00 77.36           C  
ATOM   4196  CG2 VAL A 532     115.982 285.664 450.060  1.00 74.35           C  
ATOM   4197  N   LYS A 533     118.787 282.982 452.800  1.00 99.99           N  
ATOM   4198  CA  LYS A 533     119.164 281.807 453.584  1.00104.41           C  
ATOM   4199  C   LYS A 533     117.973 281.006 454.110  1.00 93.40           C  
ATOM   4200  O   LYS A 533     117.991 279.775 454.099  1.00 91.14           O  
ATOM   4201  CB  LYS A 533     120.073 282.214 454.747  1.00 89.01           C  
ATOM   4202  CG  LYS A 533     120.858 283.493 454.504  1.00 90.72           C  
ATOM   4203  CD  LYS A 533     121.112 284.241 455.803  1.00 82.81           C  
ATOM   4204  CE  LYS A 533     122.551 284.725 455.888  1.00 95.56           C  
ATOM   4205  NZ  LYS A 533     122.898 285.199 457.256  1.00105.62           N1+
ATOM   4206  N   ASP A 534     116.946 281.709 454.574  1.00 87.89           N  
ATOM   4207  CA  ASP A 534     115.774 281.068 455.160  1.00 89.50           C  
ATOM   4208  C   ASP A 534     114.549 281.328 454.298  1.00 85.67           C  
ATOM   4209  O   ASP A 534     114.288 282.466 453.906  1.00 96.79           O  
ATOM   4210  CB  ASP A 534     115.538 281.578 456.582  1.00106.83           C  
ATOM   4211  CG  ASP A 534     114.510 280.755 457.333  0.00 88.42           C  
ATOM   4212  OD1 ASP A 534     113.376 280.612 456.828  0.33 84.13           O  
ATOM   4213  OD2 ASP A 534     114.834 280.252 458.429  1.00 82.33           O1-
ATOM   4214  N   GLU A 535     113.802 280.273 453.992  1.00 86.87           N  
ATOM   4215  CA  GLU A 535     112.689 280.398 453.062  1.00 74.45           C  
ATOM   4216  C   GLU A 535     111.505 281.046 453.783  1.00 83.18           C  
ATOM   4217  O   GLU A 535     111.583 281.330 454.979  1.00 80.74           O  
ATOM   4218  CB  GLU A 535     112.312 279.009 452.540  1.00 72.97           C  
ATOM   4219  CG  GLU A 535     111.249 278.985 451.457  1.00 72.18           C  
ATOM   4220  CD  GLU A 535     111.050 277.597 450.872  0.00 71.96           C  
ATOM   4221  OE1 GLU A 535     110.785 276.652 451.646  0.81 77.11           O  
ATOM   4222  OE2 GLU A 535     111.161 277.450 449.638  0.55 65.70           O1-
ATOM   4223  N   ALA A 536     110.418 281.288 453.056  1.00 85.54           N  
ATOM   4224  CA  ALA A 536     109.220 281.905 453.630  1.00111.43           C  
ATOM   4225  C   ALA A 536     109.510 283.325 454.112  1.00107.04           C  
ATOM   4226  O   ALA A 536     108.640 284.005 454.658  1.00 97.71           O  
ATOM   4227  CB  ALA A 536     108.692 281.054 454.783  1.00125.05           C  
ATOM   4228  N   TYR A 537     110.747 283.759 453.904  1.00104.03           N  
ATOM   4229  CA  TYR A 537     111.199 285.092 454.288  1.00 86.90           C  
ATOM   4230  C   TYR A 537     111.703 285.745 453.010  1.00 79.38           C  
ATOM   4231  O   TYR A 537     112.226 286.860 453.025  1.00 68.79           O  
ATOM   4232  CB  TYR A 537     112.345 284.982 455.290  1.00 78.43           C  
ATOM   4233  CG  TYR A 537     112.043 285.562 456.646  1.00 85.20           C  
ATOM   4234  CD1 TYR A 537     112.084 286.937 456.861  1.00 83.38           C  
ATOM   4235  CD2 TYR A 537     111.709 284.736 457.718  1.00102.84           C  
ATOM   4236  CE1 TYR A 537     111.804 287.476 458.115  1.00 98.70           C  
ATOM   4237  CE2 TYR A 537     111.424 285.264 458.975  1.00 94.33           C  
ATOM   4238  CZ  TYR A 537     111.475 286.635 459.167  1.00 90.29           C  
ATOM   4239  OH  TYR A 537     111.205 287.165 460.406  1.00 92.27           O  
ATOM   4240  N   ALA A 538     111.537 285.019 451.908  1.00 81.74           N  
ATOM   4241  CA  ALA A 538     111.976 285.471 450.599  1.00 67.95           C  
ATOM   4242  C   ALA A 538     111.006 286.460 449.973  1.00 72.65           C  
ATOM   4243  O   ALA A 538     111.430 287.464 449.396  1.00 71.51           O  
ATOM   4244  CB  ALA A 538     112.160 284.275 449.679  1.00 78.80           C  
ATOM   4245  N   LEU A 539     109.710 286.180 450.083  1.00 69.05           N  
ATOM   4246  CA  LEU A 539     108.705 287.065 449.505  1.00 69.79           C  
ATOM   4247  C   LEU A 539     108.961 288.511 449.907  1.00 62.81           C  
ATOM   4248  O   LEU A 539     108.826 289.427 449.093  1.00 77.45           O  
ATOM   4249  CB  LEU A 539     107.296 286.659 449.947  1.00 62.97           C  
ATOM   4250  CG  LEU A 539     106.176 287.515 449.340  1.00 57.91           C  
ATOM   4251  CD1 LEU A 539     106.229 287.417 447.819  1.00 66.90           C  
ATOM   4252  CD2 LEU A 539     104.823 287.050 449.860  1.00 72.90           C  
ATOM   4253  N   ALA A 540     109.334 288.707 451.168  1.00 54.41           N  
ATOM   4254  CA  ALA A 540     109.618 290.038 451.690  1.00 77.08           C  
ATOM   4255  C   ALA A 540     110.749 290.692 450.902  1.00 64.10           C  
ATOM   4256  O   ALA A 540     110.597 291.796 450.371  1.00 67.94           O  
ATOM   4257  CB  ALA A 540     109.991 289.953 453.167  1.00 89.42           C  
ATOM   4258  N   ILE A 541     111.881 289.999 450.829  1.00 60.06           N  
ATOM   4259  CA  ILE A 541     113.046 290.507 450.117  1.00 71.70           C  
ATOM   4260  C   ILE A 541     112.747 290.769 448.644  1.00 63.34           C  
ATOM   4261  O   ILE A 541     113.228 291.751 448.070  1.00 53.76           O  
ATOM   4262  CB  ILE A 541     114.235 289.528 450.232  1.00 53.57           C  
ATOM   4263  CG1 ILE A 541     114.570 289.300 451.706  1.00 55.66           C  
ATOM   4264  CG2 ILE A 541     115.448 290.093 449.513  1.00 36.54           C  
ATOM   4265  CD1 ILE A 541     115.699 288.325 451.934  1.00 76.23           C  
ATOM   4266  N   GLU A 542     111.948 289.900 448.030  1.00 58.19           N  
ATOM   4267  CA  GLU A 542     111.607 290.078 446.626  1.00 55.04           C  
ATOM   4268  C   GLU A 542     110.925 291.425 446.471  1.00 58.74           C  
ATOM   4269  O   GLU A 542     111.215 292.174 445.538  1.00 63.60           O  
ATOM   4270  CB  GLU A 542     110.671 288.967 446.137  1.00 63.64           C  
ATOM   4271  CG  GLU A 542     110.476 288.975 444.623  1.00 68.82           C  
ATOM   4272  CD  GLU A 542     109.607 287.836 444.129  0.75 72.11           C  
ATOM   4273  OE1 GLU A 542     109.905 286.670 444.460  0.37 72.44           O  
ATOM   4274  OE2 GLU A 542     108.626 288.107 443.404  0.84 79.82           O1-
ATOM   4275  N   VAL A 543     110.023 291.728 447.401  1.00 62.26           N  
ATOM   4276  CA  VAL A 543     109.285 292.985 447.391  1.00 66.28           C  
ATOM   4277  C   VAL A 543     110.184 294.148 447.796  1.00 64.96           C  
ATOM   4278  O   VAL A 543     110.050 295.261 447.278  1.00 59.64           O  
ATOM   4279  CB  VAL A 543     108.084 292.923 448.353  1.00 66.91           C  
ATOM   4280  CG1 VAL A 543     107.334 294.242 448.335  1.00 84.89           C  
ATOM   4281  CG2 VAL A 543     107.163 291.784 447.949  1.00 81.53           C  
ATOM   4282  N   ALA A 544     111.101 293.883 448.720  1.00 55.15           N  
ATOM   4283  CA  ALA A 544     112.030 294.902 449.194  1.00 50.39           C  
ATOM   4284  C   ALA A 544     112.971 295.328 448.069  1.00 58.10           C  
ATOM   4285  O   ALA A 544     113.638 296.362 448.155  1.00 45.44           O  
ATOM   4286  CB  ALA A 544     112.828 294.371 450.366  1.00 32.92           C  
ATOM   4287  N   LEU A 545     113.014 294.525 447.010  1.00 64.42           N  
ATOM   4288  CA  LEU A 545     113.867 294.805 445.864  1.00 54.98           C  
ATOM   4289  C   LEU A 545     113.076 295.340 444.677  1.00 57.31           C  
ATOM   4290  O   LEU A 545     113.214 296.505 444.310  1.00 69.14           O  
ATOM   4291  CB  LEU A 545     114.612 293.538 445.453  1.00 56.44           C  
ATOM   4292  CG  LEU A 545     115.660 293.056 446.456  1.00 51.80           C  
ATOM   4293  CD1 LEU A 545     116.195 291.700 446.030  1.00 54.64           C  
ATOM   4294  CD2 LEU A 545     116.786 294.087 446.546  1.00 58.86           C  
ATOM   4295  N   GLY A 546     112.252 294.482 444.079  1.00 57.55           N  
ATOM   4296  CA  GLY A 546     111.459 294.894 442.933  1.00 69.18           C  
ATOM   4297  C   GLY A 546     112.336 295.382 441.797  1.00 72.57           C  
ATOM   4298  O   GLY A 546     113.201 294.649 441.320  1.00 65.36           O  
ATOM   4299  N   ASN A 547     112.113 296.619 441.358  1.00 72.92           N  
ATOM   4300  CA  ASN A 547     112.904 297.199 440.280  0.90 62.65           C  
ATOM   4301  C   ASN A 547     114.382 297.082 440.621  1.00 63.61           C  
ATOM   4302  O   ASN A 547     115.196 296.679 439.790  1.00 60.04           O  
ATOM   4303  CB  ASN A 547     112.550 298.678 440.094  1.00 66.17           C  
ATOM   4304  CG  ASN A 547     111.198 298.880 439.445  0.00 80.18           C  
ATOM   4305  ND2 ASN A 547     110.254 299.431 440.198  0.74 92.38           N  
ATOM   4306  OD1 ASN A 547     111.005 298.544 438.278  1.00106.83           O  
ATOM   4307  N   ARG A 548     114.713 297.434 441.860  1.00 73.61           N  
ATOM   4308  CA  ARG A 548     116.087 297.395 442.344  0.00 57.80           C  
ATOM   4309  C   ARG A 548     116.757 296.042 442.146  1.00 43.38           C  
ATOM   4310  O   ARG A 548     117.981 295.949 442.120  1.00 48.56           O  
ATOM   4311  CB  ARG A 548     116.128 297.770 443.828  1.00 49.74           C  
ATOM   4312  CG  ARG A 548     115.615 299.171 444.129  1.00 72.67           C  
ATOM   4313  CD  ARG A 548     115.633 299.454 445.623  1.00 82.73           C  
ATOM   4314  NE  ARG A 548     115.215 300.819 445.931  1.00 91.72           N  
ATOM   4315  CZ  ARG A 548     115.187 301.336 447.157  0.20 74.04           C  
ATOM   4316  NH1 ARG A 548     115.556 300.599 448.196  0.00 72.33           N1+
ATOM   4317  NH2 ARG A 548     114.796 302.591 447.346  1.00 63.58           N  
ATOM   4318  N   ALA A 549     115.957 294.993 442.004  1.00 45.99           N  
ATOM   4319  CA  ALA A 549     116.494 293.650 441.815  1.00 52.39           C  
ATOM   4320  C   ALA A 549     117.091 293.457 440.422  1.00 49.29           C  
ATOM   4321  O   ALA A 549     118.000 292.652 440.239  1.00 44.84           O  
ATOM   4322  CB  ALA A 549     115.404 292.612 442.067  1.00 60.25           C  
ATOM   4323  N   ASP A 550     116.580 294.201 439.443  1.00 49.04           N  
ATOM   4324  CA  ASP A 550     117.069 294.101 438.070  1.00 45.97           C  
ATOM   4325  C   ASP A 550     118.305 294.967 437.852  1.00 50.05           C  
ATOM   4326  O   ASP A 550     118.707 295.205 436.715  1.00 45.92           O  
ATOM   4327  CB  ASP A 550     115.986 294.538 437.081  1.00 41.68           C  
ATOM   4328  CG  ASP A 550     114.678 293.805 437.283  0.00 58.73           C  
ATOM   4329  OD1 ASP A 550     114.694 292.554 437.317  1.00 71.75           O  
ATOM   4330  OD2 ASP A 550     113.636 294.486 437.404  1.00 52.55           O1-
ATOM   4331  N   ASN A 551     118.903 295.437 438.942  1.00 46.67           N  
ATOM   4332  CA  ASN A 551     120.087 296.278 438.839  1.00 46.71           C  
ATOM   4333  C   ASN A 551     121.354 295.468 438.613  1.00 55.21           C  
ATOM   4334  O   ASN A 551     121.533 294.396 439.195  1.00 57.96           O  
ATOM   4335  CB  ASN A 551     120.250 297.133 440.095  1.00 49.93           C  
ATOM   4336  CG  ASN A 551     119.169 298.178 440.232  1.00 51.47           C  
ATOM   4337  ND2 ASN A 551     118.625 298.318 441.435  1.00 59.32           N  
ATOM   4338  OD1 ASN A 551     118.832 298.865 439.269  1.00 58.93           O  
ATOM   4339  N   VAL A 552     122.230 295.995 437.763  1.00 52.46           N  
ATOM   4340  CA  VAL A 552     123.497 295.348 437.449  1.00 49.37           C  
ATOM   4341  C   VAL A 552     124.629 295.987 438.239  1.00 51.23           C  
ATOM   4342  O   VAL A 552     124.786 297.211 438.244  1.00 48.68           O  
ATOM   4343  CB  VAL A 552     123.831 295.455 435.945  1.00 43.79           C  
ATOM   4344  CG1 VAL A 552     125.244 294.948 435.684  1.00 33.23           C  
ATOM   4345  CG2 VAL A 552     122.823 294.651 435.140  1.00 61.95           C  
ATOM   4346  N   VAL A 553     125.414 295.145 438.903  1.00 56.76           N  
ATOM   4347  CA  VAL A 553     126.542 295.598 439.709  1.00 60.17           C  
ATOM   4348  C   VAL A 553     127.841 295.606 438.902  1.00 47.17           C  
ATOM   4349  O   VAL A 553     128.207 294.608 438.277  1.00 48.45           O  
ATOM   4350  CB  VAL A 553     126.724 294.698 440.951  1.00 49.29           C  
ATOM   4351  CG1 VAL A 553     127.960 295.122 441.729  1.00 51.40           C  
ATOM   4352  CG2 VAL A 553     125.484 294.779 441.831  1.00 42.97           C  
ATOM   4353  N   VAL A 554     128.527 296.743 438.921  1.00 36.70           N  
ATOM   4354  CA  VAL A 554     129.782 296.893 438.199  1.00 46.03           C  
ATOM   4355  C   VAL A 554     130.858 297.476 439.105  1.00 56.79           C  
ATOM   4356  O   VAL A 554     130.578 297.892 440.231  1.00 61.16           O  
ATOM   4357  CB  VAL A 554     129.616 297.812 436.969  1.00 54.47           C  
ATOM   4358  CG1 VAL A 554     128.613 297.206 435.999  1.00 53.14           C  
ATOM   4359  CG2 VAL A 554     129.170 299.199 437.413  1.00 55.65           C  
ATOM   4360  N   GLU A 555     132.089 297.509 438.606  1.00 50.02           N  
ATOM   4361  CA  GLU A 555     133.202 298.030 439.383  1.00 56.78           C  
ATOM   4362  C   GLU A 555     133.088 299.540 439.589  1.00 69.71           C  
ATOM   4363  O   GLU A 555     132.846 299.996 440.706  1.00 70.83           O  
ATOM   4364  CB  GLU A 555     134.525 297.678 438.699  1.00 55.62           C  
ATOM   4365  CG  GLU A 555     135.762 297.877 439.571  1.00 55.89           C  
ATOM   4366  CD  GLU A 555     135.610 297.273 440.954  0.00 50.16           C  
ATOM   4367  OE1 GLU A 555     135.134 297.974 441.870  1.00 43.83           O  
ATOM   4368  OE2 GLU A 555     135.957 296.088 441.127  1.00 40.07           O1-
ATOM   4369  N   ASP A 556     133.257 300.311 438.516  1.00 62.01           N  
ATOM   4370  CA  ASP A 556     133.161 301.769 438.610  1.00 70.07           C  
ATOM   4371  C   ASP A 556     132.317 302.388 437.496  1.00 56.79           C  
ATOM   4372  O   ASP A 556     131.812 301.685 436.622  1.00 50.37           O  
ATOM   4373  CB  ASP A 556     134.560 302.399 438.611  1.00 68.96           C  
ATOM   4374  CG  ASP A 556     135.465 301.814 437.550  0.00 68.13           C  
ATOM   4375  OD1 ASP A 556     135.026 301.700 436.387  1.00 65.89           O  
ATOM   4376  OD2 ASP A 556     136.621 301.477 437.884  1.00 75.96           O1-
ATOM   4377  N   GLU A 557     132.166 303.711 437.541  1.00 55.93           N  
ATOM   4378  CA  GLU A 557     131.374 304.434 436.553  1.00 48.07           C  
ATOM   4379  C   GLU A 557     131.957 304.326 435.146  1.00 60.26           C  
ATOM   4380  O   GLU A 557     131.306 304.703 434.168  1.00 74.21           O  
ATOM   4381  CB  GLU A 557     131.240 305.911 436.949  1.00 60.09           C  
ATOM   4382  CG  GLU A 557     132.499 306.758 436.761  1.00 69.11           C  
ATOM   4383  CD  GLU A 557     133.681 306.265 437.572  0.00 70.99           C  
ATOM   4384  OE1 GLU A 557     133.534 306.102 438.802  1.00 81.36           O  
ATOM   4385  OE2 GLU A 557     134.759 306.049 436.982  1.00 70.81           O1-
ATOM   4386  N   LEU A 558     133.185 303.823 435.046  1.00 64.70           N  
ATOM   4387  CA  LEU A 558     133.832 303.657 433.748  1.00 73.36           C  
ATOM   4388  C   LEU A 558     133.236 302.438 433.051  1.00 64.25           C  
ATOM   4389  O   LEU A 558     133.085 302.420 431.827  1.00 68.50           O  
ATOM   4390  CB  LEU A 558     135.342 303.493 433.918  1.00 68.78           C  
ATOM   4391  CG  LEU A 558     136.085 304.746 434.386  1.00 72.66           C  
ATOM   4392  CD1 LEU A 558     137.549 304.418 434.644  1.00 99.14           C  
ATOM   4393  CD2 LEU A 558     135.951 305.834 433.330  1.00 49.99           C  
ATOM   4394  N   VAL A 559     132.907 301.419 433.839  1.00 68.45           N  
ATOM   4395  CA  VAL A 559     132.291 300.210 433.302  1.00 56.59           C  
ATOM   4396  C   VAL A 559     130.861 300.615 432.988  1.00 60.76           C  
ATOM   4397  O   VAL A 559     130.266 300.152 432.016  1.00 70.99           O  
ATOM   4398  CB  VAL A 559     132.248 299.068 434.342  1.00 52.77           C  
ATOM   4399  CG1 VAL A 559     131.683 297.802 433.701  1.00 34.03           C  
ATOM   4400  CG2 VAL A 559     133.639 298.821 434.905  1.00 67.92           C  
ATOM   4401  N   ALA A 560     130.326 301.495 433.829  1.00 60.40           N  
ATOM   4402  CA  ALA A 560     128.973 301.999 433.674  1.00 56.58           C  
ATOM   4403  C   ALA A 560     128.802 302.597 432.284  1.00 62.47           C  
ATOM   4404  O   ALA A 560     127.891 302.216 431.548  1.00 73.90           O  
ATOM   4405  CB  ALA A 560     128.685 303.045 434.740  1.00 57.90           C  
ATOM   4406  N   GLU A 561     129.683 303.526 431.922  1.00 60.05           N  
ATOM   4407  CA  GLU A 561     129.618 304.163 430.613  0.92 62.35           C  
ATOM   4408  C   GLU A 561     129.751 303.136 429.495  1.00 66.86           C  
ATOM   4409  O   GLU A 561     128.863 303.001 428.654  1.00 72.54           O  
ATOM   4410  CB  GLU A 561     130.726 305.209 430.466  1.00 71.81           C  
ATOM   4411  CG  GLU A 561     130.608 306.391 431.406  1.00 83.35           C  
ATOM   4412  CD  GLU A 561     131.594 307.491 431.067  0.00 86.81           C  
ATOM   4413  OE1 GLU A 561     132.813 307.223 431.083  1.00 78.46           O  
ATOM   4414  OE2 GLU A 561     131.151 308.622 430.776  1.00110.82           O1-
ATOM   4415  N   LYS A 562     130.868 302.416 429.496  1.00 60.54           N  
ATOM   4416  CA  LYS A 562     131.137 301.401 428.482  1.00 49.42           C  
ATOM   4417  C   LYS A 562     130.001 300.387 428.348  1.00 52.57           C  
ATOM   4418  O   LYS A 562     129.910 299.671 427.350  1.00 60.61           O  
ATOM   4419  CB  LYS A 562     132.449 300.684 428.806  1.00 61.21           C  
ATOM   4420  CG  LYS A 562     133.652 301.614 428.874  1.00 64.18           C  
ATOM   4421  CD  LYS A 562     134.932 300.860 429.201  1.00 68.31           C  
ATOM   4422  CE  LYS A 562     136.119 301.806 429.303  1.00 73.31           C  
ATOM   4423  NZ  LYS A 562     137.397 301.085 429.565  1.00 65.91           N1+
ATOM   4424  N   ALA A 563     129.139 300.331 429.356  1.00 58.23           N  
ATOM   4425  CA  ALA A 563     128.003 299.416 429.340  1.00 66.14           C  
ATOM   4426  C   ALA A 563     126.824 300.113 428.674  1.00 63.12           C  
ATOM   4427  O   ALA A 563     126.142 299.540 427.826  1.00 69.00           O  
ATOM   4428  CB  ALA A 563     127.639 299.008 430.760  1.00 57.11           C  
ATOM   4429  N   ILE A 564     126.597 301.362 429.072  1.00 53.81           N  
ATOM   4430  CA  ILE A 564     125.508 302.160 428.528  1.00 60.63           C  
ATOM   4431  C   ILE A 564     125.726 302.435 427.045  1.00 74.60           C  
ATOM   4432  O   ILE A 564     124.780 302.412 426.254  1.00 88.85           O  
ATOM   4433  CB  ILE A 564     125.369 303.497 429.299  1.00 58.73           C  
ATOM   4434  CG1 ILE A 564     124.842 303.215 430.710  1.00 63.21           C  
ATOM   4435  CG2 ILE A 564     124.442 304.448 428.557  1.00 54.23           C  
ATOM   4436  CD1 ILE A 564     124.665 304.445 431.572  1.00 66.38           C  
ATOM   4437  N   LYS A 565     126.976 302.688 426.667  1.00 75.71           N  
ATOM   4438  CA  LYS A 565     127.307 302.955 425.270  1.00 83.62           C  
ATOM   4439  C   LYS A 565     127.042 301.706 424.434  1.00 76.23           C  
ATOM   4440  O   LYS A 565     126.570 301.794 423.299  1.00 84.38           O  
ATOM   4441  CB  LYS A 565     128.774 303.375 425.146  1.00 94.89           C  
ATOM   4442  CG  LYS A 565     129.107 304.632 425.936  1.00104.33           C  
ATOM   4443  CD  LYS A 565     130.594 304.943 425.917  1.00117.77           C  
ATOM   4444  CE  LYS A 565     130.911 306.123 426.826  1.00111.13           C  
ATOM   4445  NZ  LYS A 565     132.371 306.402 426.899  1.00113.16           N1+
ATOM   4446  N   TYR A 566     127.344 300.544 425.005  1.00 71.35           N  
ATOM   4447  CA  TYR A 566     127.127 299.278 424.319  1.00 70.27           C  
ATOM   4448  C   TYR A 566     125.628 299.032 424.192  1.00 81.94           C  
ATOM   4449  O   TYR A 566     125.162 298.503 423.185  1.00 95.85           O  
ATOM   4450  CB  TYR A 566     127.781 298.138 425.102  1.00 55.23           C  
ATOM   4451  CG  TYR A 566     127.715 296.795 424.412  1.00 75.82           C  
ATOM   4452  CD1 TYR A 566     126.504 296.117 424.269  1.00 79.91           C  
ATOM   4453  CD2 TYR A 566     128.869 296.196 423.906  1.00 92.72           C  
ATOM   4454  CE1 TYR A 566     126.442 294.871 423.641  1.00 85.82           C  
ATOM   4455  CE2 TYR A 566     128.821 294.950 423.276  1.00108.32           C  
ATOM   4456  CZ  TYR A 566     127.603 294.294 423.147  1.00108.27           C  
ATOM   4457  OH  TYR A 566     127.551 293.062 422.533  1.00119.45           O  
ATOM   4458  N   LEU A 567     124.877 299.421 425.219  1.00 77.00           N  
ATOM   4459  CA  LEU A 567     123.427 299.249 425.218  1.00 73.32           C  
ATOM   4460  C   LEU A 567     122.757 300.145 424.185  1.00 77.96           C  
ATOM   4461  O   LEU A 567     121.760 299.761 423.574  1.00 93.06           O  
ATOM   4462  CB  LEU A 567     122.852 299.551 426.606  1.00 73.13           C  
ATOM   4463  CG  LEU A 567     123.058 298.496 427.697  1.00 69.41           C  
ATOM   4464  CD1 LEU A 567     122.493 299.000 429.019  1.00 66.26           C  
ATOM   4465  CD2 LEU A 567     122.367 297.202 427.287  1.00 78.31           C  
ATOM   4466  N   LYS A 568     123.306 301.343 423.998  1.00 75.74           N  
ATOM   4467  CA  LYS A 568     122.763 302.291 423.032  1.00 98.14           C  
ATOM   4468  C   LYS A 568     123.134 301.874 421.612  1.00108.94           C  
ATOM   4469  O   LYS A 568     122.302 301.897 420.704  1.00108.79           O  
ATOM   4470  CB  LYS A 568     123.311 303.698 423.296  1.00 93.91           C  
ATOM   4471  CG  LYS A 568     122.912 304.312 424.624  1.00 82.44           C  
ATOM   4472  CD  LYS A 568     123.393 305.755 424.706  1.00 90.89           C  
ATOM   4473  CE  LYS A 568     122.886 306.448 425.961  1.00 95.52           C  
ATOM   4474  NZ  LYS A 568     123.264 307.888 425.987  1.00 90.49           N1+
ATOM   4475  N   GLU A 569     124.396 301.496 421.439  1.00 97.81           N  
ATOM   4476  CA  GLU A 569     124.927 301.078 420.149  1.00 83.45           C  
ATOM   4477  C   GLU A 569     124.158 299.901 419.546  1.00 89.84           C  
ATOM   4478  O   GLU A 569     124.200 299.682 418.337  1.00112.88           O  
ATOM   4479  CB  GLU A 569     126.410 300.708 420.309  1.00 86.61           C  
ATOM   4480  CG  GLU A 569     127.125 300.330 419.020  1.00 91.64           C  
ATOM   4481  CD  GLU A 569     128.595 300.015 419.243  1.00 68.01           C  
ATOM   4482  OE1 GLU A 569     128.895 299.079 420.014  0.00 81.34           O  
ATOM   4483  OE2 GLU A 569     129.448 300.703 418.644  0.00 77.11           O1-
ATOM   4484  N   HIS A 570     123.452 299.152 420.387  1.00 87.09           N  
ATOM   4485  CA  HIS A 570     122.687 298.000 419.919  1.00 93.93           C  
ATOM   4486  C   HIS A 570     121.225 298.072 420.348  1.00 98.56           C  
ATOM   4487  O   HIS A 570     120.488 297.092 420.222  1.00 99.72           O  
ATOM   4488  CB  HIS A 570     123.302 296.704 420.451  1.00 98.45           C  
ATOM   4489  CG  HIS A 570     124.698 296.450 419.971  1.00103.85           C  
ATOM   4490  CD2 HIS A 570     125.232 295.407 419.295  1.00111.44           C  
ATOM   4491  ND1 HIS A 570     125.735 297.331 420.196  1.00 99.78           N  
ATOM   4492  CE1 HIS A 570     126.848 296.840 419.678  1.00 95.42           C  
ATOM   4493  NE2 HIS A 570     126.569 295.674 419.125  1.00120.92           N  
ATOM   4494  N   LYS A 571     120.814 299.232 420.849  1.00107.33           N  
ATOM   4495  CA  LYS A 571     119.440 299.437 421.302  1.00113.92           C  
ATOM   4496  C   LYS A 571     118.914 298.211 422.040  1.00111.68           C  
ATOM   4497  O   LYS A 571     117.854 297.679 421.707  1.00117.66           O  
ATOM   4498  CB  LYS A 571     118.528 299.749 420.112  1.00113.38           C  
ATOM   4499  CG  LYS A 571     118.879 301.029 419.373  1.00123.44           C  
ATOM   4500  CD  LYS A 571     117.946 301.255 418.194  1.00137.58           C  
ATOM   4501  CE  LYS A 571     118.313 302.516 417.426  1.00144.54           C  
ATOM   4502  NZ  LYS A 571     117.404 302.743 416.266  1.00149.81           N1+
ATOM   4503  N   LEU A 572     119.663 297.763 423.043  1.00101.07           N  
ATOM   4504  CA  LEU A 572     119.272 296.599 423.826  1.00 86.41           C  
ATOM   4505  C   LEU A 572     118.223 296.956 424.867  1.00 83.97           C  
ATOM   4506  O   LEU A 572     117.404 296.119 425.247  1.00100.25           O  
ATOM   4507  CB  LEU A 572     120.495 295.991 424.510  1.00 74.23           C  
ATOM   4508  CG  LEU A 572     121.561 295.437 423.563  1.00 74.45           C  
ATOM   4509  CD1 LEU A 572     122.738 294.915 424.366  1.00 76.05           C  
ATOM   4510  CD2 LEU A 572     120.961 294.330 422.715  1.00 76.69           C  
ATOM   4511  N   GLY A 573     118.248 298.200 425.329  1.00 77.09           N  
ATOM   4512  CA  GLY A 573     117.280 298.632 426.320  1.00 72.18           C  
ATOM   4513  C   GLY A 573     117.875 299.548 427.368  1.00 54.73           C  
ATOM   4514  O   GLY A 573     119.054 299.896 427.302  1.00 62.11           O  
ATOM   4515  N   ARG A 574     117.053 299.948 428.333  1.00 63.85           N  
ATOM   4516  CA  ARG A 574     117.509 300.824 429.402  1.00 62.37           C  
ATOM   4517  C   ARG A 574     117.838 299.971 430.621  1.00 66.31           C  
ATOM   4518  O   ARG A 574     117.167 298.975 430.900  1.00 57.44           O  
ATOM   4519  CB  ARG A 574     116.428 301.845 429.753  1.00 65.32           C  
ATOM   4520  CG  ARG A 574     116.902 302.948 430.681  1.00 48.18           C  
ATOM   4521  CD  ARG A 574     115.738 303.804 431.129  1.00 53.23           C  
ATOM   4522  NE  ARG A 574     115.040 304.402 429.998  1.00 74.46           N  
ATOM   4523  CZ  ARG A 574     113.938 305.135 430.110  1.00 79.65           C  
ATOM   4524  NH1 ARG A 574     113.411 305.355 431.306  1.00 68.29           N1+
ATOM   4525  NH2 ARG A 574     113.366 305.652 429.028  1.00 79.20           N  
ATOM   4526  N   LEU A 575     118.874 300.371 431.351  1.00 71.90           N  
ATOM   4527  CA  LEU A 575     119.299 299.614 432.515  1.00 67.62           C  
ATOM   4528  C   LEU A 575     119.984 300.516 433.539  1.00 63.60           C  
ATOM   4529  O   LEU A 575     120.606 301.517 433.179  1.00 69.17           O  
ATOM   4530  CB  LEU A 575     120.242 298.506 432.045  1.00 55.63           C  
ATOM   4531  CG  LEU A 575     120.626 297.370 432.984  1.00 51.78           C  
ATOM   4532  CD1 LEU A 575     121.204 296.232 432.156  1.00 52.43           C  
ATOM   4533  CD2 LEU A 575     121.624 297.858 434.023  1.00 67.45           C  
ATOM   4534  N   THR A 576     119.855 300.161 434.814  1.00 56.77           N  
ATOM   4535  CA  THR A 576     120.460 300.928 435.904  1.00 50.50           C  
ATOM   4536  C   THR A 576     121.639 300.154 436.483  1.00 49.73           C  
ATOM   4537  O   THR A 576     121.505 298.981 436.831  1.00 66.21           O  
ATOM   4538  CB  THR A 576     119.446 301.186 437.034  1.00 50.57           C  
ATOM   4539  CG2 THR A 576     120.090 301.994 438.150  1.00 36.34           C  
ATOM   4540  OG1 THR A 576     118.317 301.901 436.515  1.00 59.65           O  
ATOM   4541  N   PHE A 577     122.793 300.806 436.593  1.00 46.63           N  
ATOM   4542  CA  PHE A 577     123.972 300.137 437.127  1.00 49.94           C  
ATOM   4543  C   PHE A 577     124.364 300.631 438.507  1.00 47.71           C  
ATOM   4544  O   PHE A 577     124.014 301.743 438.911  1.00 60.89           O  
ATOM   4545  CB  PHE A 577     125.165 300.302 436.180  1.00 58.00           C  
ATOM   4546  CG  PHE A 577     124.895 299.836 434.783  1.00 53.33           C  
ATOM   4547  CD1 PHE A 577     124.324 300.692 433.849  1.00 59.17           C  
ATOM   4548  CD2 PHE A 577     125.186 298.532 434.407  1.00 40.93           C  
ATOM   4549  CE1 PHE A 577     124.047 300.255 432.562  1.00 58.91           C  
ATOM   4550  CE2 PHE A 577     124.911 298.086 433.121  1.00 59.64           C  
ATOM   4551  CZ  PHE A 577     124.340 298.950 432.198  1.00 61.48           C  
ATOM   4552  N   LEU A 578     125.101 299.791 439.224  1.00 40.23           N  
ATOM   4553  CA  LEU A 578     125.559 300.116 440.565  1.00 45.93           C  
ATOM   4554  C   LEU A 578     127.079 300.041 440.653  1.00 45.06           C  
ATOM   4555  O   LEU A 578     127.645 298.972 440.885  1.00 42.29           O  
ATOM   4556  CB  LEU A 578     124.936 299.153 441.575  1.00 35.73           C  
ATOM   4557  CG  LEU A 578     123.413 299.200 441.684  1.00 46.07           C  
ATOM   4558  CD1 LEU A 578     122.961 298.230 442.765  1.00 52.65           C  
ATOM   4559  CD2 LEU A 578     122.958 300.620 442.008  1.00 56.12           C  
ATOM   4560  N   PRO A 579     127.760 301.182 440.456  1.00 45.53           N  
ATOM   4561  CA  PRO A 579     129.222 301.230 440.521  1.00 50.65           C  
ATOM   4562  C   PRO A 579     129.726 301.052 441.955  1.00 67.01           C  
ATOM   4563  O   PRO A 579     129.723 302.001 442.743  1.00 76.83           O  
ATOM   4564  CB  PRO A 579     129.542 302.611 439.959  1.00 53.93           C  
ATOM   4565  CG  PRO A 579     128.378 303.425 440.423  1.00 57.42           C  
ATOM   4566  CD  PRO A 579     127.211 302.509 440.116  1.00 54.80           C  
ATOM   4567  N   LEU A 580     130.147 299.832 442.284  1.00 64.63           N  
ATOM   4568  CA  LEU A 580     130.659 299.522 443.615  1.00 60.43           C  
ATOM   4569  C   LEU A 580     131.685 300.568 444.024  1.00 71.12           C  
ATOM   4570  O   LEU A 580     131.930 300.796 445.208  1.00 68.47           O  
ATOM   4571  CB  LEU A 580     131.306 298.137 443.618  1.00 47.12           C  
ATOM   4572  CG  LEU A 580     130.360 296.943 443.485  1.00 45.31           C  
ATOM   4573  CD1 LEU A 580     131.158 295.657 443.314  1.00 37.75           C  
ATOM   4574  CD2 LEU A 580     129.471 296.862 444.721  1.00 59.43           C  
ATOM   4575  N   ASN A 581     132.276 301.199 443.018  1.00 82.78           N  
ATOM   4576  CA  ASN A 581     133.278 302.234 443.211  1.00 87.75           C  
ATOM   4577  C   ASN A 581     132.680 303.487 443.854  1.00 77.92           C  
ATOM   4578  O   ASN A 581     133.314 304.125 444.695  1.00 78.92           O  
ATOM   4579  CB  ASN A 581     133.905 302.584 441.853  1.00 79.80           C  
ATOM   4580  CG  ASN A 581     134.881 303.736 441.933  1.00102.29           C  
ATOM   4581  ND2 ASN A 581     134.561 304.827 441.247  1.00 97.05           N  
ATOM   4582  OD1 ASN A 581     135.911 303.650 442.599  1.00112.96           O  
ATOM   4583  N   LYS A 582     131.456 303.835 443.469  1.00 72.56           N  
ATOM   4584  CA  LYS A 582     130.819 305.027 444.005  1.00 80.67           C  
ATOM   4585  C   LYS A 582     129.494 304.820 444.733  1.00 67.05           C  
ATOM   4586  O   LYS A 582     128.881 305.787 445.184  1.00 63.95           O  
ATOM   4587  CB  LYS A 582     130.633 306.054 442.886  1.00 81.95           C  
ATOM   4588  CG  LYS A 582     131.944 306.594 442.343  1.00 68.12           C  
ATOM   4589  CD  LYS A 582     131.720 307.701 441.332  1.00100.23           C  
ATOM   4590  CE  LYS A 582     133.042 308.296 440.877  1.00103.42           C  
ATOM   4591  NZ  LYS A 582     132.858 309.350 439.841  1.00 93.83           N1+
ATOM   4592  N   ILE A 583     129.050 303.573 444.854  1.00 59.73           N  
ATOM   4593  CA  ILE A 583     127.794 303.297 445.547  1.00 64.68           C  
ATOM   4594  C   ILE A 583     127.854 303.792 446.989  1.00 71.73           C  
ATOM   4595  O   ILE A 583     128.910 303.757 447.620  1.00 86.32           O  
ATOM   4596  CB  ILE A 583     127.470 301.790 445.564  1.00 62.10           C  
ATOM   4597  CG1 ILE A 583     127.089 301.326 444.162  1.00 65.20           C  
ATOM   4598  CG2 ILE A 583     126.333 301.502 446.535  1.00 69.55           C  
ATOM   4599  CD1 ILE A 583     126.785 299.849 444.079  1.00 70.35           C  
ATOM   4600  N   LYS A 584     126.718 304.251 447.503  1.00 60.82           N  
ATOM   4601  CA  LYS A 584     126.635 304.751 448.870  1.00 58.49           C  
ATOM   4602  C   LYS A 584     125.680 303.892 449.704  1.00 69.21           C  
ATOM   4603  O   LYS A 584     124.460 304.040 449.619  1.00 68.12           O  
ATOM   4604  CB  LYS A 584     126.168 306.207 448.863  1.00 60.24           C  
ATOM   4605  CG  LYS A 584     127.078 307.140 448.073  1.00 59.60           C  
ATOM   4606  CD  LYS A 584     126.596 308.584 448.132  1.00 65.61           C  
ATOM   4607  CE  LYS A 584     127.522 309.510 447.360  0.00 64.86           C  
ATOM   4608  NZ  LYS A 584     127.069 310.927 447.413  0.00 65.24           N1+
ATOM   4609  N   PRO A 585     126.235 302.976 450.521  1.00 62.30           N  
ATOM   4610  CA  PRO A 585     125.466 302.072 451.384  1.00 58.38           C  
ATOM   4611  C   PRO A 585     124.483 302.786 452.298  1.00 77.40           C  
ATOM   4612  O   PRO A 585     124.633 303.974 452.584  1.00 75.97           O  
ATOM   4613  CB  PRO A 585     126.554 301.342 452.169  1.00 59.02           C  
ATOM   4614  CG  PRO A 585     127.671 301.273 451.186  1.00 56.77           C  
ATOM   4615  CD  PRO A 585     127.674 302.679 450.622  1.00 69.46           C  
ATOM   4616  N   LYS A 586     123.477 302.050 452.753  1.00 76.25           N  
ATOM   4617  CA  LYS A 586     122.450 302.586 453.638  1.00 73.46           C  
ATOM   4618  C   LYS A 586     122.434 301.749 454.907  1.00 97.42           C  
ATOM   4619  O   LYS A 586     122.679 300.543 454.862  1.00 97.87           O  
ATOM   4620  CB  LYS A 586     121.084 302.514 452.951  1.00 63.76           C  
ATOM   4621  CG  LYS A 586     121.051 303.189 451.588  1.00 80.79           C  
ATOM   4622  CD  LYS A 586     119.761 302.901 450.836  1.00 66.61           C  
ATOM   4623  CE  LYS A 586     119.771 303.559 449.465  1.00 67.41           C  
ATOM   4624  NZ  LYS A 586     118.548 303.227 448.681  1.00 76.95           N1+
ATOM   4625  N   HIS A 587     122.154 302.381 456.041  1.00 97.06           N  
ATOM   4626  CA  HIS A 587     122.117 301.657 457.306  1.00 94.25           C  
ATOM   4627  C   HIS A 587     120.806 301.893 458.040  1.00 97.08           C  
ATOM   4628  O   HIS A 587     119.955 302.653 457.579  1.00109.76           O  
ATOM   4629  CB  HIS A 587     123.290 302.082 458.190  1.00100.02           C  
ATOM   4630  CG  HIS A 587     124.629 301.727 457.622  1.00140.13           C  
ATOM   4631  CD2 HIS A 587     125.579 300.863 458.054  1.00150.50           C  
ATOM   4632  ND1 HIS A 587     125.113 302.276 456.455  1.00133.27           N  
ATOM   4633  CE1 HIS A 587     126.305 301.769 456.192  1.00131.81           C  
ATOM   4634  NE2 HIS A 587     126.611 300.909 457.147  1.00148.91           N  
ATOM   4635  N   VAL A 588     120.644 301.227 459.180  1.00 84.17           N  
ATOM   4636  CA  VAL A 588     119.436 301.372 459.984  1.00 96.11           C  
ATOM   4637  C   VAL A 588     119.802 301.706 461.427  1.00114.62           C  
ATOM   4638  O   VAL A 588     120.404 300.891 462.127  1.00123.93           O  
ATOM   4639  CB  VAL A 588     118.600 300.080 459.972  1.00 92.92           C  
ATOM   4640  CG1 VAL A 588     117.291 300.305 460.714  1.00104.84           C  
ATOM   4641  CG2 VAL A 588     118.334 299.651 458.546  1.00 95.83           C  
ATOM   4642  N   ASP A 589     119.433 302.906 461.864  1.00102.33           N  
ATOM   4643  CA  ASP A 589     119.731 303.351 463.222  1.00112.60           C  
ATOM   4644  C   ASP A 589     118.876 302.640 464.265  1.00112.44           C  
ATOM   4645  O   ASP A 589     119.398 301.918 465.118  1.00115.40           O  
ATOM   4646  CB  ASP A 589     119.532 304.865 463.333  1.00110.89           C  
ATOM   4647  CG  ASP A 589     120.554 305.648 462.532  0.00105.92           C  
ATOM   4648  OD1 ASP A 589     121.758 305.560 462.856  1.00104.59           O  
ATOM   4649  OD2 ASP A 589     120.158 306.352 461.578  1.00 98.33           O1-
ATOM   4650  N   SER A 590     117.564 302.847 464.196  1.00105.62           N  
ATOM   4651  CA  SER A 590     116.646 302.224 465.142  1.00118.38           C  
ATOM   4652  C   SER A 590     116.286 300.805 464.710  1.00104.12           C  
ATOM   4653  O   SER A 590     115.922 300.568 463.557  1.00100.27           O  
ATOM   4654  CB  SER A 590     115.368 303.058 465.269  1.00135.57           C  
ATOM   4655  OG  SER A 590     114.692 303.145 464.028  1.00131.74           O  
ATOM   4656  N   SER A 591     116.391 299.868 465.647  1.00101.17           N  
ATOM   4657  CA  SER A 591     116.079 298.471 465.380  1.00100.31           C  
ATOM   4658  C   SER A 591     114.610 298.185 465.678  1.00103.15           C  
ATOM   4659  O   SER A 591     114.280 297.585 466.704  1.00113.75           O  
ATOM   4660  CB  SER A 591     116.970 297.562 466.229  1.00101.77           C  
ATOM   4661  OG  SER A 591     116.762 297.793 467.612  1.00 94.21           O  
ATOM   4662  N   VAL A 592     113.735 298.623 464.781  1.00105.66           N  
ATOM   4663  CA  VAL A 592     112.300 298.415 464.936  1.00 79.62           C  
ATOM   4664  C   VAL A 592     111.831 297.239 464.081  1.00 72.73           C  
ATOM   4665  O   VAL A 592     110.875 297.349 463.311  1.00 70.12           O  
ATOM   4666  CB  VAL A 592     111.505 299.689 464.544  1.00 80.84           C  
ATOM   4667  CG1 VAL A 592     111.856 300.828 465.488  1.00100.87           C  
ATOM   4668  CG2 VAL A 592     111.817 300.089 463.111  1.00 89.61           C  
ATOM   4669  N   GLY A 593     112.518 296.110 464.220  1.00 76.03           N  
ATOM   4670  CA  GLY A 593     112.163 294.927 463.458  1.00 73.17           C  
ATOM   4671  C   GLY A 593     113.381 294.098 463.100  1.00 86.73           C  
ATOM   4672  O   GLY A 593     114.453 294.270 463.683  1.00 85.92           O  
ATOM   4673  N   LEU A 594     113.220 293.196 462.135  1.00 85.81           N  
ATOM   4674  CA  LEU A 594     114.311 292.332 461.698  1.00 75.44           C  
ATOM   4675  C   LEU A 594     114.931 292.841 460.395  1.00 68.77           C  
ATOM   4676  O   LEU A 594     114.289 292.822 459.343  1.00 56.40           O  
ATOM   4677  CB  LEU A 594     113.801 290.900 461.516  1.00 63.02           C  
ATOM   4678  CG  LEU A 594     114.814 289.845 461.063  1.00 64.00           C  
ATOM   4679  CD1 LEU A 594     116.045 289.897 461.948  1.00 68.48           C  
ATOM   4680  CD2 LEU A 594     114.171 288.466 461.115  1.00 74.49           C  
ATOM   4681  N   PRO A 595     116.193 293.299 460.453  1.00 60.63           N  
ATOM   4682  CA  PRO A 595     116.906 293.817 459.281  1.00 59.19           C  
ATOM   4683  C   PRO A 595     116.781 292.904 458.065  1.00 61.50           C  
ATOM   4684  O   PRO A 595     116.734 291.679 458.198  1.00 59.07           O  
ATOM   4685  CB  PRO A 595     118.344 293.923 459.777  1.00 61.93           C  
ATOM   4686  CG  PRO A 595     118.171 294.237 461.227  1.00 48.39           C  
ATOM   4687  CD  PRO A 595     117.074 293.288 461.635  1.00 51.18           C  
ATOM   4688  N   ALA A 596     116.726 293.505 456.881  1.00 60.96           N  
ATOM   4689  CA  ALA A 596     116.603 292.743 455.646  1.00 62.37           C  
ATOM   4690  C   ALA A 596     117.901 292.006 455.338  1.00 60.83           C  
ATOM   4691  O   ALA A 596     117.893 290.954 454.697  1.00 64.74           O  
ATOM   4692  CB  ALA A 596     116.245 293.673 454.493  1.00 49.47           C  
ATOM   4693  N   VAL A 597     119.009 292.563 455.813  1.00 59.41           N  
ATOM   4694  CA  VAL A 597     120.326 291.987 455.585  1.00 62.83           C  
ATOM   4695  C   VAL A 597     120.583 290.740 456.426  1.00 66.60           C  
ATOM   4696  O   VAL A 597     121.481 289.956 456.124  1.00 83.08           O  
ATOM   4697  CB  VAL A 597     121.429 293.016 455.892  1.00 68.60           C  
ATOM   4698  CG1 VAL A 597     122.775 292.496 455.422  1.00 79.92           C  
ATOM   4699  CG2 VAL A 597     121.102 294.342 455.225  1.00 71.68           C  
ATOM   4700  N   ASP A 598     119.789 290.552 457.475  1.00 58.23           N  
ATOM   4701  CA  ASP A 598     119.945 289.399 458.357  1.00 72.03           C  
ATOM   4702  C   ASP A 598     119.490 288.075 457.748  1.00 70.64           C  
ATOM   4703  O   ASP A 598     119.914 287.006 458.184  1.00 52.37           O  
ATOM   4704  CB  ASP A 598     119.198 289.649 459.665  1.00 72.17           C  
ATOM   4705  CG  ASP A 598     119.874 290.695 460.525  0.00 62.66           C  
ATOM   4706  OD1 ASP A 598     120.328 291.714 459.966  0.86 61.23           O  
ATOM   4707  OD2 ASP A 598     119.950 290.500 461.757  1.00 58.27           O1-
ATOM   4708  N   VAL A 599     118.623 288.145 456.744  1.00 67.88           N  
ATOM   4709  CA  VAL A 599     118.129 286.940 456.087  1.00 61.25           C  
ATOM   4710  C   VAL A 599     118.702 286.827 454.680  1.00 66.73           C  
ATOM   4711  O   VAL A 599     118.120 286.176 453.810  1.00 67.78           O  
ATOM   4712  CB  VAL A 599     116.586 286.949 455.997  1.00 68.19           C  
ATOM   4713  CG1 VAL A 599     115.981 286.859 457.391  1.00 78.61           C  
ATOM   4714  CG2 VAL A 599     116.113 288.219 455.298  1.00 60.93           C  
ATOM   4715  N   ILE A 600     119.852 287.457 454.462  1.00 58.01           N  
ATOM   4716  CA  ILE A 600     120.485 287.439 453.152  1.00 60.92           C  
ATOM   4717  C   ILE A 600     121.944 287.003 453.160  1.00 68.96           C  
ATOM   4718  O   ILE A 600     122.689 287.271 454.103  1.00 74.69           O  
ATOM   4719  CB  ILE A 600     120.397 288.837 452.476  1.00 72.22           C  
ATOM   4720  CG1 ILE A 600     118.958 289.112 452.043  1.00 85.68           C  
ATOM   4721  CG2 ILE A 600     121.337 288.916 451.277  1.00 67.90           C  
ATOM   4722  CD1 ILE A 600     118.783 290.408 451.277  1.00 80.51           C  
ATOM   4723  N   GLU A 601     122.332 286.320 452.091  1.00 61.37           N  
ATOM   4724  CA  GLU A 601     123.701 285.865 451.907  1.00 58.18           C  
ATOM   4725  C   GLU A 601     124.222 286.528 450.629  1.00 65.34           C  
ATOM   4726  O   GLU A 601     123.478 286.702 449.660  1.00 53.13           O  
ATOM   4727  CB  GLU A 601     123.751 284.342 451.765  1.00 55.57           C  
ATOM   4728  CG  GLU A 601     123.309 283.578 452.999  1.00 69.83           C  
ATOM   4729  CD  GLU A 601     123.516 282.082 452.857  0.00 71.46           C  
ATOM   4730  OE1 GLU A 601     124.672 281.660 452.643  0.57 78.56           O  
ATOM   4731  OE2 GLU A 601     122.527 281.324 452.963  1.00 64.10           O1-
ATOM   4732  N   TYR A 602     125.496 286.899 450.628  1.00 59.88           N  
ATOM   4733  CA  TYR A 602     126.093 287.545 449.466  1.00 49.60           C  
ATOM   4734  C   TYR A 602     127.601 287.688 449.665  1.00 64.80           C  
ATOM   4735  O   TYR A 602     128.081 287.732 450.798  1.00 75.13           O  
ATOM   4736  CB  TYR A 602     125.443 288.917 449.260  1.00 47.43           C  
ATOM   4737  CG  TYR A 602     125.559 289.835 450.458  1.00 58.16           C  
ATOM   4738  CD1 TYR A 602     126.702 290.621 450.652  1.00 56.01           C  
ATOM   4739  CD2 TYR A 602     124.539 289.906 451.412  1.00 57.47           C  
ATOM   4740  CE1 TYR A 602     126.826 291.456 451.766  1.00 63.58           C  
ATOM   4741  CE2 TYR A 602     124.653 290.735 452.532  1.00 62.47           C  
ATOM   4742  CZ  TYR A 602     125.800 291.508 452.702  1.00 70.95           C  
ATOM   4743  OH  TYR A 602     125.922 292.340 453.799  1.00 43.50           O  
ATOM   4744  N   ASP A 603     128.344 287.751 448.564  1.00 68.72           N  
ATOM   4745  CA  ASP A 603     129.797 287.881 448.628  1.00 56.06           C  
ATOM   4746  C   ASP A 603     130.182 289.229 449.227  1.00 54.12           C  
ATOM   4747  O   ASP A 603     129.903 290.282 448.651  1.00 59.60           O  
ATOM   4748  CB  ASP A 603     130.399 287.744 447.229  1.00 56.12           C  
ATOM   4749  CG  ASP A 603     131.884 287.470 447.263  0.00 60.42           C  
ATOM   4750  OD1 ASP A 603     132.622 288.255 447.894  1.00 61.24           O  
ATOM   4751  OD2 ASP A 603     132.311 286.467 446.659  1.00 58.12           O1-
ATOM   4752  N   GLN A 604     130.833 289.180 450.383  1.00 57.94           N  
ATOM   4753  CA  GLN A 604     131.259 290.375 451.106  1.00 77.85           C  
ATOM   4754  C   GLN A 604     131.952 291.410 450.219  1.00 76.15           C  
ATOM   4755  O   GLN A 604     132.103 292.567 450.615  1.00 72.97           O  
ATOM   4756  CB  GLN A 604     132.183 289.967 452.262  1.00 99.26           C  
ATOM   4757  CG  GLN A 604     131.558 288.937 453.209  1.00125.79           C  
ATOM   4758  CD  GLN A 604     132.555 288.323 454.180  1.00125.15           C  
ATOM   4759  NE2 GLN A 604     132.266 288.427 455.472  1.00101.24           N  
ATOM   4760  OE1 GLN A 604     133.567 287.755 453.773  1.00127.07           O  
ATOM   4761  N   LYS A 605     132.359 290.993 449.020  1.00 68.12           N  
ATOM   4762  CA  LYS A 605     133.041 291.886 448.081  1.00 62.81           C  
ATOM   4763  C   LYS A 605     132.109 292.930 447.473  1.00 60.04           C  
ATOM   4764  O   LYS A 605     132.556 294.000 447.060  1.00 64.51           O  
ATOM   4765  CB  LYS A 605     133.706 291.081 446.956  1.00 54.69           C  
ATOM   4766  CG  LYS A 605     134.913 290.256 447.390  1.00 48.65           C  
ATOM   4767  CD  LYS A 605     135.599 289.601 446.208  0.00 64.17           C  
ATOM   4768  CE  LYS A 605     136.814 288.802 446.658  0.00 70.37           C  
ATOM   4769  NZ  LYS A 605     136.439 287.717 447.607  0.00 70.55           N1+
ATOM   4770  N   ILE A 606     130.820 292.613 447.410  1.00 63.77           N  
ATOM   4771  CA  ILE A 606     129.827 293.534 446.857  1.00 63.07           C  
ATOM   4772  C   ILE A 606     128.849 293.958 447.945  1.00 72.72           C  
ATOM   4773  O   ILE A 606     127.723 294.373 447.664  1.00 60.86           O  
ATOM   4774  CB  ILE A 606     129.036 292.879 445.704  1.00 34.54           C  
ATOM   4775  CG1 ILE A 606     128.449 291.543 446.170  1.00 43.80           C  
ATOM   4776  CG2 ILE A 606     129.939 292.692 444.497  1.00 38.49           C  
ATOM   4777  CD1 ILE A 606     127.632 290.823 445.121  1.00 47.18           C  
ATOM   4778  N   GLU A 607     129.296 293.852 449.193  1.00 73.23           N  
ATOM   4779  CA  GLU A 607     128.479 294.207 450.341  0.94 62.94           C  
ATOM   4780  C   GLU A 607     127.835 295.585 450.172  1.00 61.04           C  
ATOM   4781  O   GLU A 607     126.690 295.797 450.577  1.00 70.69           O  
ATOM   4782  CB  GLU A 607     129.337 294.184 451.612  1.00 67.04           C  
ATOM   4783  CG  GLU A 607     128.538 294.247 452.905  0.95 68.16           C  
ATOM   4784  CD  GLU A 607     129.420 294.319 454.138  0.00 61.83           C  
ATOM   4785  OE1 GLU A 607     130.131 295.332 454.301  0.92 59.01           O  
ATOM   4786  OE2 GLU A 607     129.401 293.363 454.944  1.00 53.24           O1-
ATOM   4787  N   ASN A 608     128.569 296.513 449.562  1.00 54.86           N  
ATOM   4788  CA  ASN A 608     128.080 297.875 449.348  1.00 70.84           C  
ATOM   4789  C   ASN A 608     126.781 297.966 448.545  1.00 64.27           C  
ATOM   4790  O   ASN A 608     125.828 298.634 448.961  1.00 67.65           O  
ATOM   4791  CB  ASN A 608     129.158 298.713 448.656  1.00 75.23           C  
ATOM   4792  CG  ASN A 608     130.247 299.163 449.607  1.00 81.76           C  
ATOM   4793  ND2 ASN A 608     130.576 300.447 449.560  1.00 77.68           N  
ATOM   4794  OD1 ASN A 608     130.792 298.366 450.370  1.00 92.64           O  
ATOM   4795  N   ALA A 609     126.751 297.305 447.393  1.00 53.70           N  
ATOM   4796  CA  ALA A 609     125.576 297.321 446.530  1.00 55.37           C  
ATOM   4797  C   ALA A 609     124.364 296.713 447.227  1.00 63.32           C  
ATOM   4798  O   ALA A 609     123.241 297.184 447.055  1.00 63.19           O  
ATOM   4799  CB  ALA A 609     125.869 296.569 445.239  1.00 53.26           C  
ATOM   4800  N   VAL A 610     124.597 295.667 448.015  1.00 54.15           N  
ATOM   4801  CA  VAL A 610     123.515 295.005 448.733  1.00 41.05           C  
ATOM   4802  C   VAL A 610     122.965 295.913 449.833  1.00 55.73           C  
ATOM   4803  O   VAL A 610     121.750 295.974 450.050  1.00 51.22           O  
ATOM   4804  CB  VAL A 610     123.991 293.685 449.363  1.00 46.77           C  
ATOM   4805  CG1 VAL A 610     122.819 292.969 450.011  1.00 69.86           C  
ATOM   4806  CG2 VAL A 610     124.631 292.806 448.300  1.00 47.76           C  
ATOM   4807  N   LYS A 611     123.861 296.610 450.529  1.00 64.30           N  
ATOM   4808  CA  LYS A 611     123.455 297.523 451.590  1.00 57.29           C  
ATOM   4809  C   LYS A 611     122.837 298.759 450.953  1.00 64.85           C  
ATOM   4810  O   LYS A 611     122.228 299.586 451.630  1.00 71.25           O  
ATOM   4811  CB  LYS A 611     124.657 297.934 452.443  1.00 44.84           C  
ATOM   4812  CG  LYS A 611     125.243 296.818 453.292  0.00 59.84           C  
ATOM   4813  CD  LYS A 611     126.350 297.354 454.183  1.00 57.59           C  
ATOM   4814  CE  LYS A 611     126.927 296.276 455.085  1.00 68.09           C  
ATOM   4815  NZ  LYS A 611     128.024 296.807 455.947  1.00 83.21           N1+
ATOM   4816  N   PHE A 612     123.004 298.874 449.642  1.00 65.41           N  
ATOM   4817  CA  PHE A 612     122.462 299.995 448.891  1.00 77.16           C  
ATOM   4818  C   PHE A 612     120.971 299.800 448.627  1.00 73.16           C  
ATOM   4819  O   PHE A 612     120.202 300.759 448.613  1.00 75.56           O  
ATOM   4820  CB  PHE A 612     123.221 300.146 447.566  1.00 82.67           C  
ATOM   4821  CG  PHE A 612     122.564 301.086 446.589  1.00 77.81           C  
ATOM   4822  CD1 PHE A 612     121.457 300.679 445.845  1.00 49.27           C  
ATOM   4823  CD2 PHE A 612     123.045 302.381 446.424  1.00 70.46           C  
ATOM   4824  CE1 PHE A 612     120.840 301.547 444.954  1.00 46.64           C  
ATOM   4825  CE2 PHE A 612     122.434 303.260 445.534  1.00 77.21           C  
ATOM   4826  CZ  PHE A 612     121.329 302.842 444.799  1.00 75.64           C  
ATOM   4827  N   ALA A 613     120.571 298.550 448.422  1.00 55.45           N  
ATOM   4828  CA  ALA A 613     119.176 298.234 448.150  1.00 55.70           C  
ATOM   4829  C   ALA A 613     118.374 298.008 449.427  1.00 62.56           C  
ATOM   4830  O   ALA A 613     117.297 298.581 449.608  1.00 54.15           O  
ATOM   4831  CB  ALA A 613     119.092 297.001 447.257  1.00 59.14           C  
ATOM   4832  N   LEU A 614     118.906 297.179 450.319  1.00 59.14           N  
ATOM   4833  CA  LEU A 614     118.214 296.863 451.562  1.00 55.45           C  
ATOM   4834  C   LEU A 614     118.952 297.328 452.814  1.00 59.60           C  
ATOM   4835  O   LEU A 614     118.731 296.802 453.907  1.00 72.59           O  
ATOM   4836  CB  LEU A 614     117.977 295.355 451.637  1.00 56.04           C  
ATOM   4837  CG  LEU A 614     117.316 294.731 450.408  1.00 39.57           C  
ATOM   4838  CD1 LEU A 614     117.123 293.248 450.639  1.00 48.51           C  
ATOM   4839  CD2 LEU A 614     115.982 295.406 450.139  1.00 54.69           C  
ATOM   4840  N   GLY A 615     119.823 298.318 452.658  1.00 60.87           N  
ATOM   4841  CA  GLY A 615     120.568 298.812 453.800  1.00 71.56           C  
ATOM   4842  C   GLY A 615     119.710 299.446 454.879  1.00 73.97           C  
ATOM   4843  O   GLY A 615     120.006 299.320 456.069  1.00 70.17           O  
ATOM   4844  N   ASP A 616     118.646 300.126 454.467  1.00 73.17           N  
ATOM   4845  CA  ASP A 616     117.749 300.797 455.404  1.00 70.76           C  
ATOM   4846  C   ASP A 616     116.391 300.107 455.492  1.00 70.15           C  
ATOM   4847  O   ASP A 616     115.431 300.668 456.022  1.00 72.31           O  
ATOM   4848  CB  ASP A 616     117.556 302.259 454.979  1.00 89.26           C  
ATOM   4849  CG  ASP A 616     116.876 302.393 453.626  0.00 72.87           C  
ATOM   4850  OD1 ASP A 616     117.309 301.714 452.669  1.00 70.39           O  
ATOM   4851  OD2 ASP A 616     115.913 303.182 453.515  0.79 73.28           O1-
ATOM   4852  N   THR A 617     116.322 298.882 454.980  1.00 64.79           N  
ATOM   4853  CA  THR A 617     115.080 298.121 454.991  1.00 63.48           C  
ATOM   4854  C   THR A 617     115.010 297.122 456.148  1.00 51.95           C  
ATOM   4855  O   THR A 617     115.972 296.398 456.414  1.00 59.92           O  
ATOM   4856  CB  THR A 617     114.903 297.356 453.664  1.00 77.04           C  
ATOM   4857  CG2 THR A 617     113.523 296.700 453.605  1.00 54.61           C  
ATOM   4858  OG1 THR A 617     115.049 298.271 452.565  1.00 71.69           O  
ATOM   4859  N   VAL A 618     113.865 297.092 456.827  1.00 54.30           N  
ATOM   4860  CA  VAL A 618     113.643 296.187 457.958  1.00 58.16           C  
ATOM   4861  C   VAL A 618     112.381 295.340 457.743  1.00 57.97           C  
ATOM   4862  O   VAL A 618     111.357 295.841 457.269  1.00 50.81           O  
ATOM   4863  CB  VAL A 618     113.506 296.975 459.288  1.00 63.41           C  
ATOM   4864  CG1 VAL A 618     113.207 296.025 460.434  1.00 66.33           C  
ATOM   4865  CG2 VAL A 618     114.782 297.745 459.570  1.00 66.93           C  
ATOM   4866  N   ILE A 619     112.463 294.061 458.106  1.00 60.32           N  
ATOM   4867  CA  ILE A 619     111.346 293.132 457.946  1.00 71.22           C  
ATOM   4868  C   ILE A 619     110.490 292.994 459.207  1.00 72.44           C  
ATOM   4869  O   ILE A 619     110.983 292.589 460.261  1.00 61.86           O  
ATOM   4870  CB  ILE A 619     111.851 291.725 457.550  1.00 60.27           C  
ATOM   4871  CG1 ILE A 619     112.736 291.821 456.308  1.00 63.03           C  
ATOM   4872  CG2 ILE A 619     110.668 290.805 457.279  1.00 61.09           C  
ATOM   4873  CD1 ILE A 619     113.353 290.505 455.887  1.00 86.14           C  
ATOM   4874  N   VAL A 620     109.208 293.326 459.089  1.00 70.71           N  
ATOM   4875  CA  VAL A 620     108.288 293.225 460.217  1.00 71.52           C  
ATOM   4876  C   VAL A 620     107.263 292.131 459.938  1.00 74.93           C  
ATOM   4877  O   VAL A 620     107.343 291.455 458.912  1.00 82.85           O  
ATOM   4878  CB  VAL A 620     107.558 294.558 460.472  1.00 65.22           C  
ATOM   4879  CG1 VAL A 620     108.577 295.678 460.662  1.00 47.13           C  
ATOM   4880  CG2 VAL A 620     106.624 294.869 459.323  1.00 57.94           C  
ATOM   4881  N   ASN A 621     106.299 291.963 460.842  1.00 70.30           N  
ATOM   4882  CA  ASN A 621     105.280 290.925 460.688  1.00 72.95           C  
ATOM   4883  C   ASN A 621     104.017 291.337 459.936  1.00 72.26           C  
ATOM   4884  O   ASN A 621     103.770 290.873 458.821  1.00 65.76           O  
ATOM   4885  CB  ASN A 621     104.895 290.368 462.059  1.00 68.79           C  
ATOM   4886  CG  ASN A 621     106.023 289.598 462.711  1.00 87.62           C  
ATOM   4887  ND2 ASN A 621     106.563 290.146 463.793  1.00 92.75           N  
ATOM   4888  OD1 ASN A 621     106.411 288.527 462.244  1.00 75.41           O  
ATOM   4889  N   SER A 622     103.211 292.198 460.549  1.00 78.72           N  
ATOM   4890  CA  SER A 622     101.973 292.631 459.914  1.00 77.84           C  
ATOM   4891  C   SER A 622     101.781 294.141 459.893  1.00 67.95           C  
ATOM   4892  O   SER A 622     102.473 294.888 460.585  1.00 54.06           O  
ATOM   4893  CB  SER A 622     100.775 291.981 460.607  1.00 96.15           C  
ATOM   4894  OG  SER A 622     100.670 292.415 461.952  1.00 95.07           O  
ATOM   4895  N   MET A 623     100.815 294.568 459.085  1.00 77.20           N  
ATOM   4896  CA  MET A 623     100.476 295.975 458.919  1.00 92.69           C  
ATOM   4897  C   MET A 623     100.463 296.718 460.255  1.00 78.84           C  
ATOM   4898  O   MET A 623     101.146 297.730 460.422  1.00 62.79           O  
ATOM   4899  CB  MET A 623      99.102 296.084 458.248  1.00 98.59           C  
ATOM   4900  CG  MET A 623      98.782 297.435 457.613  1.00115.64           C  
ATOM   4901  SD  MET A 623      98.747 298.829 458.758  1.00119.89           S  
ATOM   4902  CE  MET A 623     100.157 299.764 458.197  1.00114.87           C  
ATOM   4903  N   GLU A 624      99.690 296.197 461.203  1.00103.20           N  
ATOM   4904  CA  GLU A 624      99.550 296.803 462.526  1.00112.24           C  
ATOM   4905  C   GLU A 624     100.754 296.616 463.442  1.00 92.96           C  
ATOM   4906  O   GLU A 624     100.647 296.763 464.661  1.00 79.56           O  
ATOM   4907  CB  GLU A 624      98.293 296.258 463.205  1.00 93.69           C  
ATOM   4908  CG  GLU A 624      97.013 296.618 462.477  1.00 76.89           C  
ATOM   4909  CD  GLU A 624      95.937 295.570 462.653  1.00128.78           C  
ATOM   4910  OE1 GLU A 624      96.145 294.428 462.190  1.00147.43           O  
ATOM   4911  OE2 GLU A 624      94.889 295.883 463.253  1.00149.89           O1-
ATOM   4912  N   GLU A 625     101.897 296.290 462.854  1.00 81.02           N  
ATOM   4913  CA  GLU A 625     103.117 296.105 463.625  1.00 89.64           C  
ATOM   4914  C   GLU A 625     104.092 297.209 463.242  1.00 87.78           C  
ATOM   4915  O   GLU A 625     105.039 297.500 463.974  1.00 75.97           O  
ATOM   4916  CB  GLU A 625     103.726 294.737 463.334  1.00 78.63           C  
ATOM   4917  N   ALA A 626     103.842 297.825 462.090  1.00 97.22           N  
ATOM   4918  CA  ALA A 626     104.691 298.897 461.580  1.00 74.85           C  
ATOM   4919  C   ALA A 626     104.062 300.270 461.784  1.00 83.12           C  
ATOM   4920  O   ALA A 626     104.755 301.283 461.731  1.00 89.58           O  
ATOM   4921  CB  ALA A 626     104.975 298.669 460.094  1.00 60.82           C  
ATOM   4922  N   ARG A 627     102.754 300.298 462.019  1.00 88.12           N  
ATOM   4923  CA  ARG A 627     102.036 301.556 462.213  1.00 80.48           C  
ATOM   4924  C   ARG A 627     102.775 302.593 463.057  1.00 79.92           C  
ATOM   4925  O   ARG A 627     102.866 303.757 462.672  1.00 88.38           O  
ATOM   4926  CB  ARG A 627     100.650 301.296 462.814  1.00 66.44           C  
ATOM   4927  CG  ARG A 627      99.668 300.718 461.816  1.00 89.28           C  
ATOM   4928  CD  ARG A 627      98.231 300.860 462.284  1.00 87.66           C  
ATOM   4929  NE  ARG A 627      97.303 300.658 461.177  1.00117.58           N  
ATOM   4930  CZ  ARG A 627      95.999 300.898 461.236  1.00112.78           C  
ATOM   4931  NH1 ARG A 627      95.456 301.347 462.357  1.00121.21           N1+
ATOM   4932  NH2 ARG A 627      95.238 300.697 460.168  1.00 98.43           N  
ATOM   4933  N   PRO A 628     103.315 302.186 464.218  1.00 81.44           N  
ATOM   4934  CA  PRO A 628     104.034 303.139 465.068  1.00 86.42           C  
ATOM   4935  C   PRO A 628     105.203 303.820 464.366  0.00 84.82           C  
ATOM   4936  O   PRO A 628     105.680 304.861 464.815  1.00 82.29           O  
ATOM   4937  CB  PRO A 628     104.500 302.273 466.234  1.00 93.58           C  
ATOM   4938  CG  PRO A 628     103.417 301.257 466.341  1.00106.95           C
[truncated: 1,095,854 more chars]
