# Supplementary material for: Structure of Full-Length SMC and Rearrangements Required for Chromosome Organization
Source: Mol Cell. 2017 Jul 20;67(2):334–347.e5. doi: 10.1016/j.molcel.2017.06.010 (PMC5526789; doi:10.1016/j.molcel.2017.06.010)
Supplement: Table S7, Related to Star Methods. List of Bacillus subtilis and E. coli Strains [file mmc5.xlsx]

## Sheet: Strains
Table S7, related to STAR methods. E. coli and B. subtilis strains.
Genotype	SOURCE	IDENTIFIER
E. coli: BL21-Gold(DE3)	MPIB Core Facility	N/A
E. coli: BL21 (DE3) RIPL	Agilent Technologies	Cat #230280
B. subtilis: 1A700 smc ftsY::ermB, trpC2	Gruber Lab	BSG1002
B. subtilis: 1A700 Δsmc (in-frame deletion) ftsY::ermB, trpC2	Gruber Lab	BSG1007
B. subtilis: 1A700 smc (E1118Q) ftsY::ermB, trpC2	Gruber Lab	BSG1008
B. subtilis: 1A700 smc (C119S, C437S, C826S, C1114S)-TEV-His12-HaloTag(C61V, C262A) ftsY::ermB, trpC2	Gruber Lab	BSG1360
B. subtilis: 1A700 smc (C119S, C437S, C826S, C1114S, K1151C)-TEV-His12-HaloTag(C61V, C262A) ftsY::ermB, trpC	Gruber Lab	BSG1457
B. subtilis: 1A700 smc(C119S, C437S, C826S, C1114S, K1151C, E1118Q)-TEV-His12-HaloTag(C61V, C262A) ftsY::ermB, trpC2	Gruber Lab	BSG1488
B. subtilis: 1A700 smc(C119S, C437S, G657A, G658A, G662A, G663A, C826S, C1114S, E1118Q, K1151C)-TEV-His12-HaloTag(C61V, C262A) ftsY::ermB, trpC2	Gruber Lab	BSG1598
B. subtilis: 1A700 smc(C119S, C437S, C826S, S1090R, C1114S, K1151C)-TEV-His12-HaloTag(C61V, C262A) ftsY::ermB, trpC2	Gruber Lab	BSG1600
B. subtilis: 1A700 smc(K37I, C119S, C437S, C826S, C1114S, K1151C)-TEV-His12-HaloTag(C61V, C262A) ftsY::ermB, trpC2	Gruber Lab	BSG1607
B. subtilis: 1A700, smc(C119S, C437S, R558C, N634C, C826S, C1114S)-TEV-His12-HaloTag(C61V, C262A) ftsY::ermB, trpC2	Gruber Lab	BSG1638
B. subtilis: 1A700, smc(C119S, C437S, R558C, N634C, C826S, C1114S, E1118Q)-TEV-His12-HaloTag(C61V, C262A) ftsY::ermB, trpC2	Gruber Lab	BSG1640
B. subtilis: 1A700, smc(C119S, C437S, R558C, N634C, C826S, C1114S, E1118Q, K1151C)-TEV-His12-HaloTag(C61V, C262A) ftsY::ermB, trpC2	Gruber Lab	BSG1666
B. subtilis: 1A700, Δsmc ftsY::specR, trpC2	Gruber Lab	BSG1919
B. subtilis: 1A700 smc(C119S, C437S, A715C, C826S, C1114S)-TEV-His12-HaloTag(C61V, C262A) ftsY::ermB, trpC	Gruber Lab	BSG1921
B. subtilis: 1A700, smc(C119S, C437S, A715C, C826S, C1114S, E1118Q)-TEV-His12-HaloTag(C61V, C262A) ftsY::ermB, trpC2	Gruber Lab	BSG1922
B. subtilis: 1A700, smc(1-394)-SGPGGGGGRQQAS-smc(395-1186) ftsY::ermB, trpC2	Gruber Lab	BSG2018
B. subtilis: 1A700 smc(C119S, F386C,C437S, C826S, C1114S)-TEV-His12-HaloTag(C61V, C262A) ftsY::ermB, trpC2	This paper	BSG2063
B. subtilis: 1A700, smc(1-435, 487-684, 736-1186) ftsY::ermB, trpC2	Gruber Lab	BSG2091
B. subtilis: 1A700, smc(1-435, 487-684, 736-1186, C119S, C826S, C1114S, E1118Q, K1151C)-TEV-His12-HaloTag(C61V, C262A) ftsY::ermB, trpC2	Gruber Lab	BSG2135
B. subtilis: 1A700, Δsmc::zeta toxin(Y83C) ftsY(ter_nucB)::tetL PxylA(xylO-) epsilon antitoxin, trpC2	Gruber Lab	BSG2165
B. subtilis: 1A700 smc(C119S,S152C,C437S, C826S, C1114S)-TEV-His12-HaloTag(C61V, C262A) ftsY::ermB, trpC2	This paper	BSG2264
B. subtilis: 1A700 smc(C119S,S152C,C437S, C826S, C1114S,E1118Q)-TEV-His12-HaloTag(C61V, C262A) ftsY::ermB, trpC2	This paper	BSG2265
B. subtilis: 1A700 smc(C119S,D280C,C437S, C826S, C1114S)-TEV-His12-HaloTag(C61V, C262A) ftsY::ermB, trpC2	This paper	BSG2267
B. subtilis: 1A700 smc(C119S,A393C,C437S, C826S, C1114S)-TEV-His12-HaloTag(C61V, C262A) ftsY::ermB, trpC2	This paper	BSG2270
B. subtilis: 1A700 smc(C119S,V324C, C437S, C826S, C1114S)-TEV-His12-HaloTag(C61V, C262A) ftsY::ermB, trp	This paper	BSG2299
B. subtilis: 1A700 smc(C119S,D193C C437S, C826S, C1114S)-TEV-His12-HaloTag(C61V, C262A) ftsY::ermB, trpC2	This paper	BSG2300
B. subtilis: 1A700 smc(C119S,D193C, C437S, C826S, C1114S,E1118Q)-TEV-His12-HaloTag(C61V, C262A) ftsY::ermB, trpC2	This paper	BSG2313
B. subtilis: 1A700 smc(C119S,S152C, C437S,G657A,G658A,G662A,G663A C826S, C1114S,E1118Q)-TEV-His12-HaloTag(C61V, C262A) ftsY::ermB, trpC2	This paper	BSG2314
B. subtilis: 1A700 smc(C119S,D193C, C437S,G657A,G658A,G662A,G663A C826S, C1114S,E1118Q)-TEV-His12-HaloTag(C61V, C262A) ftsY::ermB, trpC2	This paper	BSG2315
B. subtilis: 1A700 smc(C119S,E379C, C437S, C826S, C1114S)-TEV-His12-HaloTag(C61V, C262A) ftsY::ermB, trpC2	This paper	BSG2320
B. subtilis: 1A700 smc(C119S,L389C, C437S, C826S, C1114S)-TEV-His12-HaloTag(C61V, C262A) ftsY::ermB, trpC2	This paper	BSG2322
B. subtilis: 1A700 smc(C119S,Q484C, C437S, C826S, C1114S)-TEV-His12-HaloTag(C61V, C262A) ftsY::ermB, trpC2	This paper	BSG2324
B. subtilis: 1A700 smc(C119S,S488C, C437S, C826S, C1114S)-TEV-His12-HaloTag(C61V, C262A) ftsY::ermB, trpC2	This paper	BSG2326
B. subtilis: 1A700 smc(C119S,Q208C, C437S, C826S, C1114S)-TEV-His12-HaloTag(C61V, C262A) ftsY::ermB, trpC2	This paper	BSG2375
B. subtilis: 1A700 smc(C119S,A212C, C437S, C826S, C1114S)-TEV-His12-HaloTag(C61V, C262A) ftsY::ermB, trpC2	This paper	BSG2376
B. subtilis: 1A700 smc(C119S,Y215C, C437S, C826S, C1114S)-TEV-His12-HaloTag(C61V, C262A) ftsY::ermB, trpC2	This paper	BSG2377
B. subtilis: 1A700 smc(C119S,Q287C, C437S, C826S, C1114S)-TEV-His12-HaloTag(C61V, C262A) ftsY::ermB, trpC2	This paper	BSG2378
B. subtilis: 1A700 smc(C119S,L291C, C437S, C826S, C1114S)-TEV-His12-HaloTag(C61V, C262A) ftsY::ermB, trpC2	This paper	BSG2379
B. subtilis: 1A700 smc(C119S,Q405C, C437S, C826S, C1114S)-TEV-His12-HaloTag(C61V, C262A) ftsY::ermB, trpC2	This paper	BSG2381
B. subtilis: 1A700 smc(C119S,T412C, C437S, C826S, C1114S)-TEV-His12-HaloTag(C61V, C262A) ftsY::ermB, trpC2	This paper	BSG2382
B. subtilis: 1A700 smc(C119S,E907C, C437S, C826S, C1114S)-TEV-His12-HaloTag(C61V, C262A) ftsY::ermB, trpC2	This paper	BSG2383
B. subtilis: 1A700 smc(C119S,T921C, C437S, C826S, C1114S)-TEV-His12-HaloTag(C61V, C262A) ftsY::ermB, trpC2	This paper	BSG2385
B. subtilis: 1A700 smc(C119S,Y944C, C437S, C826S, C1114S)-TEV-His12-HaloTag(C61V, C262A) ftsY::ermB, trpC2	This paper	BSG2386
B. subtilis: 1A700, smc(1-435, 487-684, 736-1186, C119S, C826S, C1114S, K1151C)-TEV-His12-HaloTag(C61V, C262A) ftsY::ermB, trpC2	Gruber Lab	BSG2408
B. subtilis: 1A700, smc(C119S,Q327C, C437S, C826S, C1114S,E1118Q)-TEV-His12-HaloTag(C61V, C262A) ftsY::ermB, trpC2	This paper	BSG2413
B. subtilis: 1A700 smc(C119S, C437S, T813C, C826S, C1114S)-TEV-His12-HaloTag(C61V,C262A) ftsY::ermB, trpC2	This paper	BSG2549
B. subtilis: 1A700 smc(C119S, C437S, I817C, C826S, C1114S)-TEV-His12-HaloTag(C61V,C262A) ftsY::ermB, trpC2	This paper	BSG2550
B. subtilis: 1A700 smc(C119S, C437S, A820C, C826S, C1114S)-TEV-His12-HaloTag(C61V,C262A) ftsY::ermB, trpC2	This paper	BSG2551
B. subtilis: 1A700 smc(C119S, C437S, A818C, C826S, C1114S)-TEV-His12-HaloTag(C61V,C262A) ftsY::ermB, trpC2	This paper	BSG2552
B. subtilis: 1A700 smc(C119S, C437S, E823C, C826S, C1114S)-TEV-His12-HaloTag(C61V,C262A) ftsY::ermB, trpC2	This paper	BSG2553
B. subtilis: 1A700 smc(C119S, C437S, Q824C, C826S, C1114S)-TEV-His12-HaloTag(C61V,C262A) ftsY::ermB, trpC2	This paper	BSG2554
B. subtilis: 1A700 smc(C119S, C437S, C826S, S866C, C1114S)-TEV-His12-HaloTag(C61V,C262A) ftsY::ermB, trpC2	This paper	BSG2555
B. subtilis: 1A700 smc(C119S, C437S, C826S, K870C, C1114S)-TEV-His12-HaloTag(C61V,C262A) ftsY::ermB, trpC2	This paper	BSG2556
B. subtilis: 1A700 smc(C119S, C437S, C826S, E872C, C1114S)-TEV-His12-HaloTag(C61V,C262A) ftsY::ermB, trpC2	This paper	BSG2557
B. subtilis: 1A700 smc(C119S, C437S, C826S, A874C, C1114S)-TEV-His12-HaloTag(C61V,C262A) ftsY::ermB, trpC2	This paper	BSG2558
B. subtilis: 1A700 smc(C119S, C437S, E765C, C826S, C1114S)-TEV-His12-HaloTag(C61V,C262A) ftsY::ermB, trpC2	This paper	BSG2559
B. subtilis: 1A700 smc(C119S, C437S, V768C, C826S, C1114S)-TEV-His12-HaloTag(C61V,C262A) ftsY::ermB, trpC2	This paper	BSG2560
B. subtilis: 1A700 smc(C119S, C437S, K772C, C826S, C1114S)-TEV-His12-HaloTag(C61V,C262A) ftsY::ermB, trpC2	This paper	BSG2561
B. subtilis: 1A700 smc(K37I, C119S, S152C, C437S, C826S, C1114S)-TEV-His12-HaloTag(C61V, C262A) ftsY::ermB, trpC2	This paper	BSG2588
B. subtilis: 1A700 smc(C119S, S152C, C437S, C826S, S1090R, C1114S)-TEV-His12-HaloTag(C61V, C262A) ftsY::ermB, trpC2	This paper	BSG2589
B. subtilis: 1A700 smc(C119S, D193C, C437S, C826S, S1090R, C1114S)-TEV-His12-HaloTag(C61V, C262A) ftsY::ermB, trpC2	This paper	BSG2606
B. subtilis: 1A700 smc(K37I, C119S, D193C, C437S, C826S, C1114S)-TEV-His12-HaloTag(C61V, C262A) ftsY::ermB, trpC2	This paper	BSG2608
B. subtilis: 1A700, smc(C119S, C437S, R558C, N634C, C826S, C1114S, K1151C)-TEV-His12-HaloTag(C61V, C262A) ftsY::ermB, trpC2	This paper	BSG2638
B. subtilis: 1A700, smc(1-204)-SGPGGGGGRQVEP-(205-996)-SGPGGGGGRQFER-smc(997-1186) ftsY::ermB, trpC2	This paper	BSG2648
B. subtilis: 1A700, smc(1-204)-SGPGGGGGRQVEP-(205-996)-SGPGGGGGRQFER-(997-1186) (E1118Q) ftsY::ermB, trpC2	This paper	BSG2688
B. subtilis: 1A700, smc(1-204)-SGPGGGGGRQVEP-(205-996)-SGPGGGGGRQFER-(997-1186) (C119S, C437S, A715C, C826S, C1114S)-TEV-His12-HaloTag(C61V, C262A) ftsY::ermB, trpC2	This paper	BSG2680
B. subtilis: 1A700, smc(1-204)-SGPGGGGGRQVEP-(205-996)-SGPGGGGGRQFER-(997-1186) (C119S, C437S, A715C, C826S, C1114S, E1118Q)-TEV-His12-HaloTag(C61V, C262A) ftsY::ermB, trpC2	This paper	BSG2692
B. subtilis: 1A700, smc(1-204)-SGPGGGGGRQVEP-(205-996)-SGPGGGGGRQFER-(997-1186) (C119S, C437S, C826S, C1114S, E1118Q, K1151C)-TEV-His12-HaloTag(C61V, C262A) ftsY::ermB, trpC2	This paper	BSG2693
B. subtilis: 1A700, smc(1-204)-SGPGGGGGRQVEP-(205-996)-SGPGGGGGRQFER-(997-1186) (C119S, C437S, C826S, C1114S, K1151C)-TEV-His12-HaloTag(C61V, C262A) ftsY::ermB, trpC2	This paper	BSG2694
