# Supplementary material for: Structure of Full-Length SMC and Rearrangements Required for Chromosome Organization
Source: Mol Cell. 2017 Jul 20;67(2):334–347.e5. doi: 10.1016/j.molcel.2017.06.010 (PMC5526789; doi:10.1016/j.molcel.2017.06.010)
Supplement: Table S8, Related to Star Methods. List of Recombinant DNA [file mmc6.xlsx]

## Sheet: DNA
Table S8, related to STAR methods. Recombinant DNA.
Recombinant DNA	SOURCE	IDENTIFIER
pET-22b	Novagen	N/A
pSG682 pJET1.2 ermB cassette	Gruber Lab	pSG682
pSG841 pJET1.2 ylqB region	Gruber Lab	pSG841
pSG849 pJET1.2 ftsY region	Gruber Lab	pSG849
pET-Gate2 (582-1186)Smc(C826S, C1114S)-TEV-His12-HaloTag(C61V, C262A)	Gruber Lab	pSG1174
pET-Gate2 (582-1186)Smc(C826S, C1114S, E1118Q)-TEV-His12-HaloTag(C61V, C262A)	Gruber Lab	pSG1320
pET-Gate2 (582-1186)Smc(G657A, G658A, G662A, G663A, C826S, C1114S, E1118Q)-TEV-His12-HaloTag(C61V, C262A)	Gruber Lab	pSG1454
pET-Gate2 (582-1186)Smc(C826S, C1114S, S1090R)-TEV-His12-HaloTag(C61V, C262A)	Gruber Lab	pSG1461
pSG1545 pET-Gate2 mazEF	Gruber Lab	pSG1545
pET-Gate2 (1-582)Smc(C119S, C437S,F386C)	This paper	pSG2034
bsSmcCC1: pET22b bsSmc His6Tev (188-253)/SGGSGGS/(922-1011)	This paper	pSG2044
bsSmcH-CC8 R558C: pET-Gold1 His6-BsSmc (488-680) R558C	This paper	pSG2183
bsSmcH-CC8 N634C: pET-Gold1 His6-BsSmc (488-680) N634C	This paper	pSG2184
bsSmcH-CC8 R558C/N634C: pET-Gold1 His6-BsSmc (488-680cc) R558C/N634C	This paper	pSG2185
bsSmcH-CC300 R558C: pET-Gold1 His6-BsSmc (188-1011) R558C	This paper	pSG2186
bsSmcH-CC300 R558C/N634C pET-Gold1 His6-BsSmc hinge (188-1011) N634C	This paper	pSG2187
bsSmcH-CC300 R558C/N634C pET-Gold1 His6-BsSmc hinge (188-1011) R558C/N634C	This paper	pSG2188
bsSmcCC2: pET22b His6TevbsSmc (246-379)/SGGSGGS/(793-929)	This paper	pSG2190
pJet1.2 'rncS Smc(1-152) (C119S,S152C)	This paper	pSG2264
pJet1.2 Smc(152-582) (S152C,C437S)	This paper	pSG2265
pJet1.2 Smc(1-280) (C119S,D280C)	This paper	pSG2266
pJet1.2 Smc(280-582) (D280C,C437S)	This paper	pSG2267
pJet1.2 Smc(1-393) (C119S,A393C)	This paper	pSG2268
pJet1.2 Smc(393-582) (A393C,C437S)	This paper	pSG2269
pJet1.2 Smc(1-324) (C119S,V324C)	This paper	pSG2274
pJet1.2 Smc(324-582) (V324C,C437S)	This paper	pSG2275
pJet1.2 Smc(1-193) (C119S,D193C)	This paper	pSG2276
pJet1.2 Smc(193-582) (D193C,C437S)	This paper	pSG2277
pJet1.2 Smc rncS (1-488) (C119S,Q488)	This paper	pSG2314
pJet1.2 Smc(488-582) (S488C, C437S)	This paper	pSG2315
pJet1.2 Smc 'rncS (1-484) (C119S,Q484C)	This paper	pSG2316
pJet1.2 Smc(484-582) (Q484C, C437S)	This paper	pSG2317
pJet1.2 Smc rncS (1-389) (C119S,L389C)	This paper	pSG2320
pJet1.2 Smc(389-582) (L389C, C437S)	This paper	pSG2321
pJet1.2 Smc rncS (1-379) (C119S,E379C)	This paper	pSG2322
pJet1.2 Smc(379-582) (E379C, C437S)	This paper	pSG2323
pJet1.2 Smc(1-327) (C119S,Q327C)	This paper	pSG2404
pJet1.2 Smc(327-582) (Q327C, C437S)	This paper	pSG2405
pJet1.2 (582-813)Smc (T813C)	This paper	pSG2646
pJet1.2 (813-1186)Smc (T813C C826S C1114S)-HaloTag	This paper	pSG2647
pJet1.2 (582-817)Smc (I817C)	This paper	pSG2648
pJet1.2 (817-1186)Smc (I817C C826S C1114S)-HaloTag	This paper	pSG2649
pJet1.2 (582-820)Smc (A820C)	This paper	pSG2650
pJet1.2 (820-1186)Smc (A820C C826S C1114S)-HaloTag	This paper	pSG2651
pJet1.2 (582-818)Smc (A818C)	This paper	pSG2652
pJet1.2 (818-1186)Smc (A818C C826S C1114S)-HaloTag	This paper	pSG2653
pJet1.2 (582-823)Smc (E823C)	This paper	pSG2654
pJet1.2 (823-1186)Smc (E823C C826S C1114S)-HaloTag	This paper	pSG2655
pJet1.2 (582-824)Smc (Q824C)	This paper	pSG2656
pJet1.2 (824-1186)Smc (Q824C C826S C1114S)-HaloTag	This paper	pSG2657
pJet1.2 (582-866)Smc (S866C)	This paper	pSG2658
pJet1.2 (866-1186)Smc (S866C C1114S)-HaloTag	This paper	pSG2659
pJet1.2 (582-870)Smc (K870C)	This paper	pSG2660
pJet1.2 (870-1186)Smc (K870C C1114S)-HaloTag	This paper	pSG2661
pJet1.2 (582-872)Smc (E872C)	This paper	pSG2662
pJet1.2 (872-1186)Smc (E872C C1114S)-HaloTag	This paper	pSG2663
pJet1.2 (582-874)Smc (A874C)	This paper	pSG2664
pJet1.2 (874-1186)Smc (A874C C1114S)-HaloTag	This paper	pSG2665
pJet1.2 (582-765)Smc (V765C)	This paper	pSG2666
pJet1.2 (765-1186)Smc (V765C C826S C1114S)-HaloTag	This paper	pSG2667
pJet1.2 (582-768)Smc (V768C)	This paper	pSG2668
pJet1.2 (768-1186)Smc (V768C C826S C1114S)-HaloTag	This paper	pSG2669
pJet1.2 (582-772)Smc (K772C)	This paper	pSG2670
pJet1.2 (772-1186)Smc (K772C C826S C1114S)-HaloTag	This paper	pSG2671
pJet1.2 Smc 'rncS-(1-152)Smc(K37I, C119S, S152C)	This paper	pSG2852
pJet1.2 Smc (152-582)Smc(S152C, C437S)	This paper	pSG2853
pJet1.2 Smc 'rncS-(1-193)Smc(K37I, C119S, D193C)	This paper	pSG2854
pJet1.2 Smc (193-582)Smc(D1932C, C437S)	This paper	pSG2855
pJet1.2 'rncS (1-204)Smc SGPGGG (C119S)	This paper	pSG2968
pJet1.2 (SGGGRQVEP-205-582)Smc (C437S)	This paper	pSG2969
pJet1.2 (SGGGRQVEP-997-1186)Smc (C1114S)-TEV-His12-HaloTag(C61V, C262A)	This paper	pSG2970
pJet1.2 (SGGGRQVEP-997-1186)Smc (C1114S E1118Q)-TEV-His12-HaloTag(C61V, C262A)	This paper	pSG2971
pJet1.2 (582-996-SGPGGG)Smc (C826S)	This paper	pSG2972
pJet1.2 (SGGGRQVEP-997-1186)Smc (C1114S K1151C)-TEV-His12-HaloTag(C61V, C262A)	This paper	pSG2973
pJet1.2 (SGGGRQVEP-997-1186)Smc (C1114S E1118Q K1151C)-TEV-His12-HaloTag(C61V, C262A)	This paper	pSG2974
pJet1.2 (582-996-SGPGGG)Smc (A715C, C826S)	This paper	pSG2980
PySmcHd-CC80 : pJK PySmc (1-254)/SGGS/(907-1177)-CPD-His10	This paper	pJKCPD-PySmcHd80
PySmcCC3 : pJK PySmc (345-468)/SGGS/(694-814)-CPD-His10	This paper	pJKCPD-PySmcCC3
BsSmcHd(EQ)-CC30- ScpAC : pRSFDuet BsSmc(1-219/SGGS/975-1186; E1118Q) BsScpA(167-251)-CPD-His10	This paper	pRSFD-BsSmcHd30-ScpAC
